# Supplementary material for: Prognostic value and immune infiltration of novel signatures in colon cancer microenvironment
Source: Cancer Cell Int. 2021 Dec 18;21:679. doi: 10.1186/s12935-021-02342-8 (PMC8684099; doi:10.1186/s12935-021-02342-8)
Supplement: Supplementary file 1 — Additional file 1: Table S1. The 29 immune signatures represented by 29 different gene sets. [file 12935_2021_2342_MOESM1_ESM.xlsx]

## Sheet: Table S1
Type	aDCs	APC_co_inhibition	APC_co_stimulation	B_cells	CCR	CD8+_T_cells	Check-point	Cytolytic_activity	DCs	HLA	iDCs	Inflammation-promoting	Macrophages	Mast_cells	MHC_class_I	Neutrophils	NK_cells	Parainflammation	pDCs	T_cell_co-inhibition	T_cell_co-stimulation	T_helper_cells	Tfh	Th1_cells	Th2_cells	TIL	Treg	Type_I_IFN_Reponse	Type_II_IFN_Reponse
	CD83	C10orf54	CD40	BACH2	CCL16	CD8A	IDO1	PRF1	CCL17	HLA-E	CD1A	CCL5	C11orf45	CMA1	B2M	EVI2B	KLRC1	CXCL10	CLEC4C	BTLA	CD2	CD4	PDCD1	IFNG	PMCH	ITM2C	IL12RB2	DDX4	GPR146
	LAMP3	CD274	CD58	BANK1	TPO		LAG3	GZMA	CCL22	HLA-DPB2	CD1E	CD19	CD68	MS4A2	HLA-A	HSD17B11	KLRF1	PLAT	CXCR3	C10orf54	CD226		CXCL13	TBX21	LAIR2	CD38	TMPRSS6	IFIT1	SELP
	CCL1	LGALS9	CD70	BLK	TGFBR2		CTLA4		CD209	HLA-C		CD8B	CLEC5A	TPSAB1	TAP1	KDM6B		CCND1	GZMB	CD160	CD27		CXCR5	CTLA4	SMAD2	THEMIS2	CTSC	IFIT2	AHR
		PDCD1LG2	ICOSLG	BTLA	CXCL2		TNFRSF9		CCL13	HLA-J		CXCL10	CYBB			MEGF9		LGMN	IL3RA	CD244	CD28			STAT4	CXCR6	GLYR1	LAPTM4B	IFIT3
		PVRL3	SLAMF1	CD79A	CCL14		ICOS			HLA-DQB1		CXCL13	FUCA1			MNDA		PLAUR	IRF7	CD274	CD40LG			CD38	GATA3	ICOS	TFRC	IRF7
			TNFSF14	CD79B	TGFBR3		CD80			HLA-DQB2		CXCL9	GPNMB			NLRP12		AIM2	IRF8	CTLA4	ICOS			IL12RB2	IL26	F5	RNF145	ISG20
			TNFSF15	FCRL1	IL11RA		PDCD1LG2			HLA-DQA2		GNLY	HS3ST2			PADI4		MMP7	LILRA4	HAVCR2	SLAMF1			LTA		TIGIT	NETO2	MX1
			TNFSF18	FCRL3	CCL11		TIGIT			HLA-DQA1		GZMB	LGMN			SELL		ICAM1	PHEX	LAG3	TNFRSF18			CSF2		KLRD1	ADAT2	MX2
			TNFSF4	HVCN1	IL4I1		CD70			HLA-A		IFNG	MMP9			TRANK1		MX2	PLD4	LAIR1	TNFRSF25					IRF4	CHST2	RSAD2
			TNFSF8	RALGPS2	IL33		TNFSF9			HLA-DMA		IL12A	TM4SF19			VNN3		CXCL9	PTCRA	TIGIT	TNFRSF4					PRKCQ	CTLA4	TNFSF10
			TNFSF9		CXCL12		ICOSLG			HLA-DOB		IL12B						ANXA1			TNFRSF8					FCRL5	NFE2L3
					CXCL10		KIR3DL1			HLA-DRB1		IRF1						TLR2			TNFRSF9					SIRPG	LIMA1
					BMPER		CD86			HLA-H		PRF1						PLA2G2D			TNFSF14					LPXN	IL1R2
					BMP8A		PDCD1			HLA-B		STAT1						ITGA2								IL2RG	ICOS
					CXCL11		LAIR1			HLA-DRB5		TBX21						MX1								CCL5	HSDL2
					IL21R		TNFRSF8			HLA-DOA								HMOX1								LCK	HTATIP2
					IL17B		TNFSF15			HLA-DPB1								CD276								TRAF3IP3	FKBP1A
					TNFRSF9		TNFRSF14			HLA-DRA								TIRAP								CD86	TIGIT
					ILF2		IDO2			HLA-DRB6								IL33								MAL	CCR8
					CX3CR1		CD276			HLA-L								PTGES								LILRB1	LTA
					CCR8		CD40			HLA-F								TNFRSF12A								DOK2	SLC35F2
					TNFSF12		TNFRSF4			HLA-G								SCARB1								CD6	IL21R
					CSF3		TNFSF14			HLA-DMB								CD14								PAG1	AHCYL1
					TNFSF4		HHLA2			HLA-DPA1								BLNK								LAX1	SOCS2
					BMP3		CD244											IFIT3								PLEK	ETV7
					CX3CL1		CD274											RETNLB								PIK3CD	BCL2L1
					BMP5		HAVCR2											IFIT2								SLAMF1	RRAGB
					CXCR2		CD27											ISG15								XCL1	ACSL4
					TNFRSF10D		BTLA											OAS2								GPR171	CHRNA6
					BMP2		LGALS9											REL								XCL2	BATF
					CXCL14		TMIGD2											OAS3								TBX21	LAX1
					CCL28		CD28											CD44								CD2	ADPRH
					CXCL3		CD48											PPARG								CD53	TNFRSF4
					BMP6		TNFRSF25											BST2								KLHL6	ANKRD10
					CCL21		CD40LG											OAS1								SLAMF6	CD274
					CXCL9		ADORA2A											NOX1								CD40	CASP1
					CCL23		VTCN1											PLA2G2A								SIT1	LY75
					IL6		CD160											IFIT1								TNFRSF4	NPTN
					TNFRSF18		CD44											IFITM3								CD79A	SSTR3
					IL17RD		TNFSF18											IL1RN								CD247	GRSF1
					IL17D		TNFRSF18																			LCP2	CSF2RB
					IL27		BTNL2																			CD3D	TMEM184C
					CCL7		C10orf54																			CD27	NDFIP2
					IL1R1		CD200R1																			SH2D1A	ZBTB38
					CXCR4		TNFSF4																			FYB	ERI1
					CXCR2P1		CD200																			ARHGAP30	TRAF3
					TGFB1I1		NRP1																			ACAP1	NAB1
					IFNGR1																					CST7	HS3ST3B1
					IL9R																					CD3G	LAYN
					IL1RAPL1																					IL2RB	JAK1
					IL11																					CD3E	VDR
					CSF1																					FCRL3	LEPROT
					IL20RA																					CORO1A	GCNT1
					IL25																					ITK	PTPRJ
					TNFRSF4																					TCL1A	IKZF2
					IL18																					CYBB	CSF1
					ILF3																					CSF2RB	ENTPD1
					CCL20																					IKZF1	TNFRSF18
					TNFRSF12A																					NCF4	METTL7A
					IL6ST																					DOCK2	KSR1
					CXCL13																					CCR2	SSH1
					IL12B																					PTPRC	CADM1
					TNFRSF8																					PLAC8	IL1R1
					IL6R																					NCKAP1L	ACP5
					BMPR2																					IL7R	CHST7
					IFNE																					2021-09-06	THADA
					IL1RAPL2																					CD28	CD177
					IL3RA																					STAT4	NFAT5
					BMP4																					CD8A	ZNF282
					CCL24																					LY9	MAGEH1
					TNFSF13B																					CD48
					CCR4																					HCST
					IL2RA																					PTPRCAP
					IL32																					SASH3
					TNFRSF10C																					ARHGAP25
					IL22RA1																					LAT
					BMPR1A																					TRAT1
					CXCR5																					IL10RA
					CXCR3																					PAX5
					IFNA8																					CCR7
					IL17REL																					DOCK11
					IFNB1																					PARVG
					IFNAR1																					SPNS1
					TNFRSF1B																					CD52
					CCL17																					HCLS1
					IFNL1																					ARHGAP9
					IL16																					GIMAP6
					IL1RL1																					PRKCB
					ILK																					MS4A1
					CCL25																					GPR18
					ILDR2																					TBC1D10C
					CXCR1																					GVINP1
					IL36RN																					P2RY8
					IL34																					EVI2B
					TGFB1																					VAMP5
					IFNG																					KLRK1
					IL19																					SELL
					ILKAP																					MPEG1
					BMP2K																					MS4A6A
					CCR10																					ARHGAP15
					ILDR1																					MFNG
					EPO																					GZMK
					CCR7																					SELPLG
					IL17C																					TARP
					IL23A																					GIMAP7
					CCR5																					FAM65B
					IL7																					INPP5D
					EPOR																					ITGA4
					CCL13																					MZB1
					IL2RG																					GPSM3
					IL31RA																					STK10
					TNFAIP6																					CLEC2D
					IFNL2																					IL16
					BMP1																					NLRC3
					IL12RB1																					GIMAP5
					TNFAIP8																					GIMAP4
					IL4R																					IFFO1
					TNFRSF6B																					CFH
					TNFAIP8L1																					PVRIG
					TNFRSF10B																					CFHR1
					IFNL3
					CCL5
					CXCL6
					CXCL1
					CCR3
					TNFSF11
					CSF1R
					IL21
					IL1RAP
					IL12RB2
					CCL1
					IL17RA
					CCR1
					IL1RN
					TNFRSF11B
					TNFRSF14
					IL13
					IL2RB
					BMP8B
					CCL2
					IL24
					IL18RAP
					TGFBI
					TNFSF10
					TNFRSF11A
					CXCL5
					IL5RA
					TNFSF9
					IL1RL2
					TNFRSF13C
					IL36G
					IL15RA
					TNFRSF21
					CXCL8
					IL22RA2
					TNFAIP8L2
					IL18R1
					IFNLR1
					CXCR6
					CCL3L3
					TNFRSF1A
					IL17RE
					IFNGR2
					IL17RC
					TNFAIP8L3
					ILVBL
					TGFBRAP1
					CCL4L1
					CSF2RA
					CCRN4L
					CCL26
					TNFAIP1
					CCRL2
					IFNA10
					TNFRSF17
					IFNA13
					IL20
					IL18BP
					CCL3L1
					TNFSF12-TNFSF13
					IL5
					IL23R
					IL26
					TNF
					TGFA
					CSF2
					IL1F10
					CXCL17
					TNFSF13
					IFNA4
					IL37
					IL12A
					IL7R
					IFNA1
					IL1A
					IL4
					IL2
					CCL22
					CSF3R
					IL10
					IFNK
					TGFB2
					IL1R2
					IL1B
					IL17F
					IL27RA
					IL15
					TNFSF8
					IL36B
					XCL1
					CXCL16
					TNFRSF19
					IL3
					CCL3
					IFNA2
					BMPR1B
					IFNA21
					TNFSF18
					CCL8
					IL17RB
					TNFRSF25
					IL22
					IL10RB
					IFNAR2
					CCL18
					IFNA16
					CSF2RB
					IL36A
					TNFAIP3
					IL13RA2
					IL13RA1
					CCR9
					TNFRSF10A
					IFNA7
					IFNW1
					XCL2
					TNFSF14
					CCR2
					BMP15
					BMP10
					CCL15-CCL14
					TGFBR1
					IFNA5
					BMP7
					IFNA14
					IL20RB
					IL10RA
					IFNA17
					CCR6
					TGFB3
					CCL15
					CCL4
					CCL27
					TNFRSF13B
					TNFAIP2
					IL31
					IL17A
					TNFSF15
					CCL19
					IFNA6
					IL9
