# Supplementary material for: Prognostic value and immune infiltration of novel signatures in colon cancer microenvironment
Source: Cancer Cell Int. 2021 Dec 18;21:679. doi: 10.1186/s12935-021-02342-8 (PMC8684099; doi:10.1186/s12935-021-02342-8)
Supplement: Supplementary file 2 — Additional file 2: Table S2. Differentially expressed lncRNAs between Immunity_L and Immunity_M. [file 12935_2021_2342_MOESM2_ESM.xlsx]

## Sheet: Table S2
ID	logFC	logCPM	PValue	FDR
Z83843.1	-3.4276	10.7272	3.32e-56	3.19e-53
AC009032.1	-4.46147	9.92749	9.89e-42	4.75e-39
FTX	-3.32551	9.92787	6.71e-37	2.15e-34
AP001429.1	-3.5916	9.73283	2.34e-35	5.61e-33
AC007608.2	-4.17555	9.68955	1.83e-34	3.51e-32
AC234772.2	-4.27053	9.64561	1.05e-32	1.68e-30
MACC1-AS1	-4.12047	9.61524	9.89e-32	1.36e-29
HNF4A-AS1	-3.86433	9.93463	2.48e-31	2.97e-29
CFTR-AS1	-3.61587	9.66291	5.05e-31	5.38e-29
SCARNA9	-2.95107	11.3163	1.01e-29	9.35e-28
AC124312.5	-3.52872	9.61276	1.07e-29	9.35e-28
AC090739.1	-2.52272	9.85639	3.64e-29	2.91e-27
AC063965.1	-3.00578	9.61526	4.08e-27	3.01e-25
AC000061.1	-2.56873	9.81588	1.33e-25	9.14e-24
N4BP2L2-IT2	-2.32732	9.74485	6.38e-25	4.09e-23
AL138963.1	-3.04997	9.76547	1.7e-24	1.02e-22
AC037198.1	-2.80167	9.95324	3.84e-24	2.17e-22
AL117382.2	-3.40699	9.75514	1.55e-23	8.27e-22
LINC01811	-2.37501	9.81123	1.9e-23	9.6e-22
PCCA-AS1	-3.67819	9.59505	2.35e-23	1.13e-21
ALG13-AS1	-2.28923	9.83144	8.08e-23	3.69e-21
AL353804.1	-2.38439	9.98377	1.24e-22	5.42e-21
AL163051.2	-1.92956	10.0013	1.42e-22	5.94e-21
AL157786.1	-2.05164	9.79774	1.1e-21	4.4e-20
LINC01473	-2.11079	9.71895	1.44e-21	5.52e-20
AC016831.4	-3.17114	9.7777	2.75e-21	1.02e-19
AC007878.1	-3.29176	9.81636	1.05e-20	3.73e-19
AL133243.2	-1.95018	9.91316	1.29e-20	4.43e-19
AC087276.1	-2.38593	9.67462	4.43e-20	1.47e-18
ITGA6-AS1	-3.02059	9.64953	5.14e-20	1.64e-18
AC010761.3	-2.24489	9.6521	5.8e-20	1.8e-18
AL109614.1	-2.02061	9.96363	1.62e-19	4.86e-18
AL136221.1	-2.0327	9.6897	4.53e-19	1.29e-17
ATP1B3-AS1	-2.01609	9.77502	4.55e-19	1.29e-17
MIR17HG	-1.71393	10.0441	5.64e-19	1.55e-17
AC010834.3	-1.70424	9.87346	8.96e-19	2.39e-17
AL049840.5	-2.40373	9.63876	2.9e-18	7.51e-17
AL049539.1	-2.2307	9.63938	3.09e-18	7.8e-17
AC021078.1	-1.51715	10.0354	1.97e-17	4.86e-16
AC078883.1	-1.62947	9.9272	2.07e-17	4.96e-16
AC012467.1	-1.79524	9.74081	2.68e-17	6.27e-16
AC058791.1	-2.53115	9.9083	4.85e-17	1.11e-15
AC002553.2	-1.67808	9.8782	2.63e-16	5.88e-15
ANKRD10-IT1	-1.44134	11.9893	1.09e-15	2.39e-14
NEAT1	-1.90967	13.182	1.47e-15	3.13e-14
CR936218.1	-1.83818	9.8088	2.32e-15	4.84e-14
CD44-AS1	-1.76022	9.74199	3.7e-15	7.55e-14
MALAT1	-2.48511	14.9293	1.3e-14	2.59e-13
AC004492.1	-1.70956	9.73086	2.38e-14	4.65e-13
AC108449.2	-1.58159	10.0411	2.42e-14	4.65e-13
AL021578.1	-1.77027	9.71126	3.44e-14	6.47e-13
LINC02595	-1.81845	9.78866	3.73e-14	6.88e-13
HIF1A-AS2	-2.34545	9.67229	6.07e-14	1.1e-12
AC015813.1	-1.20826	10.4987	1e-13	1.78e-12
AC127024.4	-1.42064	9.86496	2.24e-13	3.9e-12
AC007038.2	-1.42572	9.88469	3.81e-13	6.54e-12
LINC01355	-1.43242	9.7807	4.7e-13	7.92e-12
LINC-PINT	-1.56235	9.88737	5.76e-13	9.53e-12
AC011477.2	-1.13289	10.308	7e-13	1.14e-11
AL117381.1	-2.82207	9.82488	7.57e-13	1.21e-11
AC092168.2	-2.55871	9.65806	1.11e-12	1.73e-11
AL138689.1	-1.77389	9.7896	1.12e-12	1.73e-11
SOS1-IT1	-1.55231	9.67663	1.87e-12	2.85e-11
AC015849.3	-1.17964	10.261	2.09e-12	3.14e-11
AC000123.1	-1.17351	10.2089	2.2e-12	3.25e-11
AC127024.5	-1.18165	10.1562	2.5e-12	3.63e-11
AC104695.3	-2.04907	9.89573	2.91e-12	4.16e-11
ADNP-AS1	-1.14026	10.1665	7.75e-12	1.09e-10
AC084824.4	-1.34873	9.86135	9.26e-12	1.29e-10
AC007938.3	-1.44222	9.68683	3.67e-11	5.04e-10
AC004918.3	-1.16884	10.1718	5.18e-11	7e-10
DLEU1	-1.35454	9.82603	6.14e-11	8.08e-10
AL049552.1	-1.42482	9.75465	8.52e-11	1.11e-09
DLEU2	-1.35473	9.87782	1.15e-10	1.48e-09
TSPOAP1-AS1	-1.23145	9.85799	1.33e-10	1.68e-09
AL512791.1	-1.18663	9.88515	1.47e-10	1.84e-09
AL355488.1	-1.1009	10.0449	2.34e-10	2.88e-09
AC083843.2	-1.33555	9.75238	2.45e-10	2.98e-09
PSPC1-AS2	-1.37114	9.73057	4.02e-10	4.82e-09
AC090181.2	-1.66288	10.0708	4.82e-10	5.71e-09
AC011468.1	-1.25074	9.90656	5.09e-10	5.96e-09
AC087277.2	-1.67866	9.65693	6.09e-10	7.04e-09
AC005332.3	-1.00802	10.4061	1.53e-09	1.75e-08
MIR222HG	-1.25028	9.99942	1.89e-09	2.14e-08
AC009318.2	-1.20931	9.83755	4.16e-09	4.65e-08
AC005046.1	-1.11045	9.94129	5.61e-09	6.19e-08
AC019080.5	-1.28064	9.72334	6.09e-09	6.64e-08
AC008115.3	-1.05839	10.1889	9.98e-09	1.08e-07
AL049840.1	-1.23126	10.0597	1.04e-08	1.11e-07
AC004593.1	-1.44846	9.73477	1.21e-08	1.27e-07
AL391834.1	-1.11014	9.96725	1.23e-08	1.28e-07
AC103591.3	-1.32764	10.0423	1.64e-08	1.69e-07
AC092279.1	-1.23101	9.74932	4.64e-08	4.73e-07
Z98884.2	-1.13966	9.78483	6.4e-08	6.47e-07
AC005104.1	-1.11212	9.78562	7.6e-08	7.6e-07
AL121772.3	-1.18698	10.2046	9.36e-08	9.27e-07
HOXA-AS2	-1.15712	9.72394	1.32e-07	1.29e-06
AC005034.5	-1.11531	9.76766	2.35e-07	2.28e-06
AL132989.1	-1.00155	9.86471	2.82e-07	2.7e-06
AC080013.4	-1.05589	9.87938	3.18e-07	3.02e-06
LINC00641	-1.13946	9.72012	3.9e-07	3.63e-06
AC009120.3	-1.10463	9.82243	6.11e-07	5.58e-06
AC104083.1	-1.12819	10.0991	6.2e-07	5.62e-06
AC004908.2	-1.12523	9.68857	6.53e-07	5.86e-06
XIST	-2.13707	10.5933	6.98e-07	6.2e-06
AC090116.1	-1.51759	9.90406	7.05e-07	6.21e-06
GAS5-AS1	-1.09364	9.76135	8.49e-07	7.27e-06
Z82243.1	-1.17827	9.73721	1.26e-06	1.05e-05
AC090198.1	-1.01483	9.85331	1.44e-06	1.18e-05
AC008906.1	-1.0986	9.73349	2.31e-06	1.86e-05
GARS-DT	-1.07029	9.68462	2.92e-06	2.32e-05
AC079684.1	-1.02509	9.72987	2.98e-06	2.34e-05
AC008649.2	-2.03431	9.85485	5.12e-06	3.96e-05
AC024075.3	-1.04154	9.71342	6.48e-06	4.86e-05
AL034550.1	-1.01307	9.69719	6.53e-06	4.86e-05
H19	2.26981	13.2424	5.29e-05	0.000355177
LINC01871	1.12905	9.89713	5.57e-05	0.000371085
MAP3K20-AS1	-1.35077	9.85666	0.000172898	0.00105547
BX322234.2	4.28374	10.3476	0.000417205	0.00227567
RMRP	-2.42521	10.742	0.000825966	0.00426305
UCA1	1.51398	12.7045	0.00108303	0.00533184
AC078993.1	-1.165	10.9343	0.00202077	0.00908029
PCAT14	2.54132	9.89049	0.00202415	0.00908029
AFAP1-AS1	2.16622	9.94094	0.00316525	0.0135051
AC007849.1	-1.57075	9.60379	0.00347754	0.014515
PLAC4	-1.16746	9.63039	0.00419283	0.0174248
LINC00261	1.08545	10.925	0.00501062	0.0201745
LINC00460	1.04608	10.1242	0.00693801	0.0268568
AC091179.1	1.58602	10.4226	0.0101027	0.0363583
