# Supplementary material for: Prognostic value and immune infiltration of novel signatures in colon cancer microenvironment
Source: Cancer Cell Int. 2021 Dec 18;21:679. doi: 10.1186/s12935-021-02342-8 (PMC8684099; doi:10.1186/s12935-021-02342-8)
Supplement: Supplementary file 3 — Additional file 3: Table S3. Differentially expressed lncRNAs between Immunity_L and Immunity_H. [file 12935_2021_2342_MOESM3_ESM.xlsx]

## Sheet: Table S3
ID	logFC	logCPM	PValue	FDR
Z83843.1	-3.90121	10.807	2.93e-89	2.42e-86
AC009032.1	-4.98485	10.0704	1.27e-66	5.25e-64
HNF4A-AS1	-4.65649	10.0487	5.45e-63	1.5e-60
FTX	-3.79466	10.0724	4.49e-60	9.28e-58
MALAT1	-3.53084	14.6393	4.35e-48	7.2e-46
SCARNA9	-3.52867	11.3097	2.63e-46	3.63e-44
AC007878.1	-4.04008	9.94275	6.44e-44	7.61e-42
AC090739.1	-2.77246	10.0439	2.33e-41	2.4e-39
AL138963.1	-3.555	9.9242	2.85e-41	2.62e-39
AL353804.1	-2.70469	10.1486	6.83e-41	5.65e-39
NEAT1	-2.43041	13.124	2.88e-39	2.16e-37
AL117382.2	-3.81086	9.9214	3.64e-38	2.51e-36
AC058791.1	-3.28338	10.004	2.65e-37	1.68e-35
ALG13-AS1	-2.74371	9.97952	7.79e-36	4.6e-34
AC000061.1	-2.99896	9.96872	2.69e-35	1.48e-33
MIR17HG	-2.27738	10.1231	3.05e-35	1.58e-33
AL133243.2	-2.37976	10.0513	2.51e-33	1.22e-31
AC037198.1	-2.83598	10.1733	4.03e-32	1.85e-30
AL109614.1	-2.25967	10.1466	3.79e-31	1.65e-29
ANKRD10-IT1	-1.81976	11.9916	4.06e-31	1.68e-29
AL163051.2	-2.0947	10.1979	1.07e-30	4.2e-29
AL157786.1	-2.23077	10.0009	1.46e-27	5.5e-26
AC010834.3	-1.97087	10.042	1.63e-26	5.87e-25
AC090181.2	-2.17471	10.1802	1.13e-24	3.9e-23
CR936218.1	-2.10044	10.0027	2.34e-24	7.75e-23
AC021078.1	-1.69036	10.2266	6.4e-24	2.03e-22
ATP1B3-AS1	-2.01031	10.0296	1.37e-23	4.2e-22
AC002553.2	-1.9044	10.0637	4.94e-23	1.46e-21
LINC-PINT	-1.93064	10.0487	5.62e-23	1.6e-21
AC015813.1	-1.50172	10.6033	2.62e-22	7.23e-21
AC007038.2	-1.80019	10.0249	1.11e-21	2.95e-20
AC015849.3	-1.42005	10.4158	2.11e-21	5.45e-20
AC078883.1	-1.67178	10.1638	4.35e-20	1.09e-18
AC000123.1	-1.46397	10.3368	1.23e-19	3e-18
AC108449.2	-1.58946	10.3027	1.34e-19	3.16e-18
TSPOAP1-AS1	-1.61006	9.98776	2.52e-18	5.78e-17
LINC01355	-1.66292	9.96082	3.38e-18	7.56e-17
AC090116.1	-2.2826	9.97301	7.32e-18	1.59e-16
CD44-AS1	-1.86826	9.96674	3.09e-17	6.55e-16
AL080317.1	-1.16833	10.5184	3.94e-17	8.15e-16
PSMB8-AS1	1.11149	11.3493	6.57e-17	1.29e-15
AC005332.3	-1.26121	10.5519	7.85e-17	1.51e-15
AC011477.2	-1.21054	10.5242	8.53e-17	1.6e-15
DLEU1	-1.61887	10.0038	9.41e-17	1.73e-15
AC084824.4	-1.57381	10.0442	1.04e-16	1.88e-15
AL355488.1	-1.34994	10.2007	3.11e-16	5.47e-15
ADNP-AS1	-1.30543	10.3401	3.22e-16	5.55e-15
AL049840.1	-1.44874	10.2586	6.24e-16	1.05e-14
CASC19	-1.44584	10.9709	6.42e-16	1.06e-14
AC004918.3	-1.25201	10.4038	7.58e-16	1.21e-14
AL035071.1	-1.02656	10.8652	7.64e-16	1.21e-14
AL117379.1	-1.34061	10.2006	9.01e-16	1.39e-14
LINC01871	2.27055	10.7598	9.08e-16	1.39e-14
DLEU2	-1.57792	10.0679	1.13e-15	1.7e-14
AC011468.1	-1.477	10.0906	6.87e-15	1.01e-13
AC008115.3	-1.27719	10.3589	8.71e-15	1.26e-13
AL359076.1	-1.08086	10.7289	2.36e-14	3.36e-13
LINC01004	-1.13802	10.3779	4.9e-14	6.87e-13
AL391834.1	-1.3473	10.1424	6.65e-14	9.16e-13
AC005046.1	-1.37348	10.1004	7.75e-14	1.05e-12
INE1	-1.18257	10.2726	5.59e-13	7.45e-12
AC120053.1	-1.07581	10.4046	6.88e-13	9.03e-12
USP30-AS1	1.93558	10.6091	1.66e-12	2.14e-11
AC009120.3	-1.38545	10.0009	2.09e-12	2.65e-11
MIR222HG	-1.39763	10.2136	3.26e-12	4.02e-11
AC009318.2	-1.31777	10.0489	5.17e-12	6.29e-11
AC103591.3	-1.58183	10.2132	2.02e-11	2.43e-10
AC005104.1	-1.30362	9.9837	3.53e-11	4.17e-10
AL031673.1	-1.26291	10.0434	4.16e-11	4.85e-10
LINC02163	-1.2179	10.0812	7.7e-11	8.84e-10
AC022306.2	-1.23755	10.058	7.91e-11	8.97e-10
AC245884.8	-1.22061	10.0356	1.12e-10	1.26e-09
AL512791.1	-1.12509	10.1513	1.52e-10	1.68e-09
HCP5	1.15299	13.1604	1.67e-10	1.82e-09
GABPB1-AS1	-1.20176	10.0404	1.79e-10	1.92e-09
MIR22HG	1.05627	11.0719	2.4e-10	2.54e-09
TPT1-AS1	-1.13884	10.1024	3.18e-10	3.33e-09
AL022322.1	-1.06619	10.2072	3.24e-10	3.35e-09
AC092279.1	-1.28018	9.99231	5.29e-10	5.4e-09
AP006621.2	-1.02078	10.1796	1.19e-09	1.18e-08
AC008906.1	-1.2502	9.97348	4.08e-09	3.88e-08
AL121772.3	-1.24718	10.4215	5.68e-09	5.28e-08
SMIM25	1.36763	10.3999	9.51e-09	8.74e-08
AC123023.1	-1.20317	10.3733	1.18e-08	1.06e-07
AC090198.1	-1.09346	10.0747	1.29e-08	1.15e-07
TMEM161B-AS1	-1.0709	10.1153	1.32e-08	1.16e-07
LINC00641	-1.15503	9.98453	1.49e-08	1.29e-07
AC002553.1	-1.12681	10.0326	2.18e-08	1.88e-07
MUC20-OT1	-1.01707	10.1253	2.75e-08	2.35e-07
Z98884.2	-1.11062	10.0455	3.08e-08	2.6e-07
LINC00513	-1.15483	10.4173	3.14e-08	2.62e-07
XIST	-2.10934	10.7995	3.41e-08	2.82e-07
RMRP	-3.61595	10.5876	3.49e-08	2.86e-07
AGAP2-AS1	1.21185	11.2951	4.5e-08	3.65e-07
AC005034.5	-1.0811	10.0264	7.9e-08	6.34e-07
AC080013.4	-1.02126	10.1537	8.14e-08	6.45e-07
AC093110.1	-1.15824	10.0889	1.2e-07	9.16e-07
AC048341.2	-1.0002	10.1166	1.23e-07	9.29e-07
AC103691.1	-1.11815	10.116	2.51e-07	1.8e-06
LINC01082	1.35994	10.2364	3.36e-07	2.36e-06
AC104695.3	-1.69458	10.2426	4.21e-07	2.92e-06
LINC00324	1.2294	10.1622	4.9e-07	3.38e-06
FLJ20021	1.06208	11.3266	5.7e-07	3.9e-06
AC124319.1	-1.16823	10.2517	6.05e-07	4.1e-06
AC084824.5	-1.0264	9.98625	1.02e-06	6.7e-06
LINC00654	-1.01991	10.1575	1.84e-06	1.19e-05
PCED1B-AS1	1.08463	10.0815	2.95e-06	1.83e-05
AC147067.1	1.1416	10.095	1.2e-05	6.82e-05
AC136475.3	-1.19613	11.7011	3.21e-05	0.000170082
AC127024.4	-1.08167	10.1909	6.01e-05	0.000312451
LINC00261	1.52132	11.4695	0.000169339	0.000804849
AC078993.1	-1.45006	10.9952	0.00021968	0.00100373
AC108865.2	-1.65953	10.5601	0.000274533	0.00121411
AC005392.2	1.43765	10.7004	0.000975118	0.00389576
AL355075.4	-2.15731	10.8387	0.00102004	0.00402989
AFAP1-AS1	2.4125	10.3711	0.00104486	0.00409525
FP671120.3	3.80455	10.4999	0.00123973	0.00474658
MAP3K20-AS1	-1.21208	10.1386	0.00195075	0.00710691
H19	1.37849	12.6393	0.00456853	0.0143762
AC091179.1	1.78145	10.769	0.00491114	0.0152117
