# Supplementary material for: Prognostic value and immune infiltration of novel signatures in colon cancer microenvironment
Source: Cancer Cell Int. 2021 Dec 18;21:679. doi: 10.1186/s12935-021-02342-8 (PMC8684099; doi:10.1186/s12935-021-02342-8)
Supplement: Supplementary file 4 — Additional file 4: Table S4. Expression profile of immune-related lncRNAs. [file 12935_2021_2342_MOESM4_ESM.xlsx]

## Sheet: Table S4
ID	TCGA-D5-5537-01A-21R-1928-07	TCGA-QG-A5YV-01A-11R-A28H-07	TCGA-AA-3814-01A-01R-0905-07	TCGA-AA-3672-01A-01R-0905-07	TCGA-CM-5344-01A-21R-1723-07	TCGA-CM-4751-01A-02R-1839-07	TCGA-AA-3812-01A-01R-0905-07	TCGA-AA-3662-01A-01R-1723-07	TCGA-CM-6680-01A-11R-1839-07	TCGA-D5-6533-01A-11R-1723-07	TCGA-AA-A02K-01A-03R-A32Y-07	TCGA-AA-3663-01A-01R-1723-07	TCGA-F4-6460-01A-11R-1774-07	TCGA-AA-A01C-01A-01R-A00A-07	TCGA-AA-3660-01A-01R-1723-07	TCGA-A6-3808-01A-01R-1022-07	TCGA-AA-3939-01A-01R-1022-07	TCGA-A6-4107-01A-02R-1410-07	TCGA-DM-A28C-01A-11R-A32Y-07	TCGA-AA-A02O-01A-21R-A16W-07	TCGA-AD-6890-01A-11R-1928-07	TCGA-G4-6309-01A-21R-1839-07	TCGA-AA-A00W-01A-01R-A002-07	TCGA-5M-AAT5-01A-21R-A41B-07	TCGA-AA-3930-01A-01R-1022-07	TCGA-AA-3864-01A-01R-1022-07	TCGA-DM-A28M-01A-12R-A16W-07	TCGA-G4-6321-01A-11R-1723-07	TCGA-AZ-6603-01A-11R-1839-07	TCGA-AA-A00F-01A-01R-A002-07	TCGA-DM-A1D9-01A-11R-A155-07	TCGA-A6-6138-01A-11R-1774-07	TCGA-NH-A8F7-06A-31R-A41B-07	TCGA-G4-6299-01A-11R-1774-07	TCGA-D5-6539-01A-11R-1723-07	TCGA-AA-3982-01A-02R-1022-07	TCGA-G4-6297-01A-11R-1723-07	TCGA-DM-A1HA-01A-11R-A155-07	TCGA-G4-6315-01A-11R-1723-07	TCGA-F4-6459-01A-11R-1774-07	TCGA-CK-6746-01A-11R-1839-07	TCGA-AD-A5EJ-01A-11R-A28H-07	TCGA-AA-A00E-01A-01R-A002-07	TCGA-CA-5255-01A-11R-1839-07	TCGA-AA-3970-01A-01R-1022-07	TCGA-CK-4947-01B-11R-1653-07	TCGA-D5-6922-01A-11R-1928-07	TCGA-AA-3875-01A-01R-0905-07	TCGA-AA-3552-01A-01R-0821-07
AL117382.1	17.3495	20.5021	7.32048	0.140874	11.934	2.98318	1.78504	14.81	2.08803	22.2555	17.5775	1.21881	29.4651	17.1481	8.54021	1.33561	3.30776	7.43378	3.92262	2.23277	2.67225	3.0867	13.6389	13.8221	4.77757	1.40108	2.4765	1.52782	25.553	15.8766	9.89844	7.5043	32.4252	10.6244	7.34384	12.1663	28.2574	13.4744	12.7568	6.97329	2.72657	2.88667	1.11342	1.98301	15.8104	4.85319	30.5208	9.63253	5.36093
AC026356.1	0.406125	1.09969	0.412582	0	2.00014	0.597515	0	0.538116	0.320476	0.19184	1.51873	0.624497	0.284334	0.434769	0.58569	1.09438	0.813631	0.601595	0.383927	0.114669	0.637189	0.960386	0.694836	0.318796	0.434965	0.434308	0.791285	0.283347	0.518948	0.333859	1.06309	0.569346	0.342271	1.89156	0.32235	0.419489	0.781924	0.99509	0.514455	1.83778	0.83173	0.72668	1.38055	1.04523	0.500672	0.829252	1.18169	0.466025	0.350141
AC096751.2	0.0605085	0.718967	0.815667	0.161151	0.140451	1.99504	0.194474	0.605062	0.274549	0.239051	0.307528	0.129697	0.304483	0.124155	0.0885452	0.138896	0.398303	0.309229	0.0234934	0.0491182	0.181958	0.102844	0.125318	0.316233	0.745262	0.114483	0.0809418	0.420751	1.02253	0.429021	0.131447	1.64443	0.268786	0.0578745	0.465102	0.261362	0.513091	0.0230402	0.326466	0.131201	0.29577	0.054134	0	0.268631	0.285948	0.236805	0.84754	0.958177	0.199976
SATB2-AS1	1.70999	4.51127	2.20635	0.314082	6.09191	1.45115	1.01649	0.990376	3.79917	3.02311	2.98008	0.356189	1.03042	4.81753	4.99419	0.775207	2.65821	1.70761	14.7605	2.42809	4.50709	0.279405	7.32732	1.99672	0.674904	0.608525	4.65736	0.693881	4.5057	4.67489	7.34964	2.90374	6.61104	0.630638	3.80104	7.282	2.97478	0.00408228	3.82347	5.38385	0.366834	0.187035	0.580302	0.333174	8.39765	0.661993	5.92747	9.77597	8.07848
AC124045.1	0.711602	0.72388	0.72771	0.522813	0.991052	0.883568	0.236595	0.35053	0.278344	0.21812	0.29739	0.512812	0.456864	0.956619	0.466801	0.732244	0.619175	0.313504	0.190546	0.55773	1.41676	0.792423	0.457382	1.04925	0.167903	1.09101	0.558014	0.249378	0.522841	0.405955	0.76151	0.158239	0.455821	0.328578	0.330073	0.344468	0.277431	0.317678	1.00618	0.212824	0.261695	0.471988	1.54955	0.351022	1.07263	0.352115	0.591933	0.939043	0.27032
AC125603.2	5.74416	0.672439	0.344145	0	0.177776	1.37654	0	0.468893	0.918422	0.0540321	0.0641628	0	2.75286	0.561246	2.34827	0.502308	0	0.60575	0.0424812	2.75331	1.21738	0.402925	0.0566506	0.519835	0.149733	0	0.0548852	0	0.743603	0.193941	0.441415	0.0755971	1.21506	0.0261625	0.105126	0.177225	0.231945	0.104154	0.0885483	1.06758	0	0.048943	0	0.215886	0.387792	0.261674	13.9844	0.649722	0.662933
MAP3K14-AS1	0.450664	0.353694	0.867049	0.169049	0.542188	0.5948	0.183604	0.707253	0.604807	0.451379	1.12165	0.693872	0.983765	0.286526	0.346769	0.641092	0.501387	0.627141	0.9365	0.340067	1.02309	0.62573	0.578422	0.862498	0.312714	0.288223	0.29718	0.597548	0.629594	0.39004	0.575193	0.631531	1.53795	0.461402	0.500093	0.630592	0.711667	1.64351	0.58904	0.622091	0.744635	0.386151	0.763488	0.544805	0.869887	0.612744	1.12122	0.45231	0.559402
MMP25-AS1	0.295867	0.695448	0.405832	4.5205	0.581939	1.82064	1.32628	1.05292	0.858466	1.16504	0.471813	0.517356	0.713068	1.29403	0.478533	0.411069	0.222092	0.543801	0.26905	1.98458	0.711774	0.608745	0.370884	0.702854	0.383589	0.31672	0.231739	0.204068	0.795171	0.809668	0.693476	0.555894	0.449621	1.34419	0.609696	0.613766	0.696903	1.08805	0.55451	0.300507	2.51878	0.198523	1.40479	0.353345	0.726692	0.379195	1.3087	1.06855	1.06359
AC010542.5	3.13631	2.87846	1.46564	3.67526	1.10655	2.66684	0.403203	4.54	2.10612	1.85859	7.55307	1.47896	2.9039	1.28705	1.77461	2.15979	1.2387	3.09876	1.6561	1.83306	2.18807	3.34056	3.6375	2.26496	1.88852	0.474713	1.51035	2.21441	1.47479	4.0027	3.65967	0.577863	3.49562	1.3199	1.56698	4.06411	1.65478	4.06037	1.15067	0.761652	1.00345	3.25484	2.64073	1.60897	2.07499	1.582	3.07511	3.31098	3.31687
AC092295.2	0.413127	0.761712	0.525965	0.275068	0.2717	0.806527	0.331947	0.459012	0.343659	1.00309	0.471081	0.276725	0.848877	1.13023	0.806067	1.06686	0.264391	0.351881	0.601512	0.503038	0.724696	0.331585	0.392159	0.588847	0.612485	0.260547	0.771389	0.681349	1.18886	0.447513	0.982939	1.2845	0.945384	0.971394	0.595411	0.557648	0.924448	1.40267	0.631543	1.37354	2.43245	0.0770009	0.414104	0.339648	0.610104	0.404201	1.40648	0.5906	0.910234
AC022211.3	1.91691	1.47264	0.753676	0.319079	2.78093	1.45533	0.192529	1.76851	1.41338	0.887477	1.452	0.963002	0.663163	1.72078	1.51944	1.37507	0.788641	0.816364	0.60472	0.778033	2.30577	1.62905	1.48878	4.61067	0.327915	0.680026	1.00165	1.02534	1.3204	1.13261	1.37569	0.496673	1.49982	0.802141	1.09357	0.646871	2.14472	0.866771	1.61601	0.311733	0.425909	0.911075	0.360271	1.35927	1.41544	0.781455	1.16537	4.11058	1.18786
AP001107.9	3.29858	2.74128	2.0415	0.663022	1.54576	2.53806	0.750115	1.27433	4.19354	2.98131	4.14858	4.85253	7.29715	2.80944	2.70189	1.60722	0.853507	1.88188	2.40438	1.94508	3.35011	3.49083	1.74013	3.68144	1.8738	1.97237	1.70672	4.21121	2.51504	3.30959	2.35639	1.06072	5.4539	2.70853	3.58793	2.82271	2.49215	2.36985	1.99797	2.32113	1.09243	3.13204	3.83665	1.99554	3.08823	2.39511	3.17222	2.71027	3.73669
AL035461.2	4.38987	4.72145	0.739704	0.730716	2.33513	1.46803	0.440907	3.0484	2.24082	1.53558	1.28717	0.833132	6.25886	7.69379	1.65059	1.88941	2.90974	0.856871	0.639164	1.78175	5.22539	4.09337	1.32588	2.12914	2.1277	2.16293	1.86568	0.342432	2.48625	2.37763	4.22895	1.4323	1.99435	1.79323	2.41649	2.1727	3.4898	1.32331	1.13491	1.26914	1.46304	2.61827	1.10006	3.15795	1.08049	1.51121	3.30929	2.53441	1.20901
AC009041.2	0.104313	0.110621	0.397035	2.02642	0.182309	0.202315	2.07074	2.09787	0.161481	0.557562	0.0383827	0.236743	0.277894	0.151084	0.257405	0.267619	0.10771	0.0836224	0.1763	0.0996201	0.184521	4.03266	0.254166	0.408147	0.268714	0.0812665	0.254454	0.341342	0.19837	0.565583	1.7443	0.231766	0.0644259	3.49203	0.725167	0.384313	0.26594	6.24771	0.781311	0.239488	3.86099	1.80609	4.28081	1.17441	0.159486	0.133411	0.238744	0.210529	0.135195
TBILA	1.31126	1.08465	0.667019	0.263566	1.21746	2.29693	0.357825	0.918905	2.53702	1.09961	1.63464	0.755686	1.17027	0.761464	0.880972	0.624709	0.461431	0.948281	1.48893	0.743088	0.877908	1.73811	1.07604	1.79846	1.79448	0.491501	0.339229	1.74683	0.927073	1.84189	2.74872	1.01426	0.869217	1.05303	0.87954	0.774776	1.25875	1.27179	0.881003	0.686661	0.175904	1.59367	1.93434	1.24483	1.05226	0.968246	1.02037	0.979447	0.87217
FAM160A1-DT	0.803174	1.80995	0.481198	0	0.497149	1.45185	0	0.764899	1.21476	0.661063	0.523339	0.430392	0.808325	1.09866	1.50181	0.614556	0.293721	0.684104	0.779613	0.325991	0.966107	1.66849	0.97034	1.3356	0	0.253269	1.43253	0.214806	1.47531	0.158187	0.45697	1.29486	1.29738	0.512141	2.44374	2.31284	1.26123	0.815544	1.2278	2.08983	2.02247	0.65868	0	0.396193	1.73965	1.74627	2.91668	0.706588	1.03228
PRKCZ-AS1	2.48734	1.65325	1.09282	1.69292	0.859617	1.31889	0.79943	1.98716	1.55495	0.941729	2.59315	0.370243	2.19733	1.98475	1.63119	0.983325	0.424489	0.635578	1.00867	1.41338	1.59569	1.15869	1.86026	1.26055	0.983368	0.418317	0.600762	1.16785	1.72601	2.12284	2.37579	0.751088	3.90623	1.38779	1.24805	0.955012	1.11969	1.46277	0.969231	1.04271	0.540369	1.261	1.99458	0.422621	1.43666	1.21379	2.41945	3.02704	1.82677
LINC00654	3.49104	2.04339	1.27956	0.182505	1.0392	0.644128	1.06451	1.28709	1.27135	0.124083	0.6013	0.0897619	2.47127	4.09319	0.360258	0.56803	0.517908	1.08304	1.67029	0.24723	2.73385	0.250199	1.0802	0.238757	0.187559	0.136855	1.16876	0.21178	9.98026	0.611835	0.626177	0.129767	0.0553457	0.254891	1.9533	0.978426	2.60768	0.15366	0.14789	1.24482	0.0473683	0.071525	0.114481	0.304226	1.25037	1.36078	4.81108	1.09519	1.12398
AL390728.6	4.90381	12.9693	3.52557	0.204866	5.80289	4.47179	0.0618072	7.28905	4.95616	10.8264	7.98441	5.21433	11.0511	1.26267	6.07849	4.89993	11.6883	3.43974	8.91512	0.24977	3.56229	5.18613	2.15072	8.73472	8.36895	2.61969	4.78479	2.11898	3.95625	2.9997	10.4082	2.53341	5.79334	6.76881	4.52691	1.57824	8.57018	4.3496	5.81036	2.45184	3.69166	3.97429	1.85051	5.21739	12.0869	3.36164	4.5642	7.10558	3.64386
PTOV1-AS2	3.04494	4.66409	2.31544	2.99429	2.80539	4.55236	1.88201	3.36827	2.7632	1.36491	4.32218	1.20493	2.33371	3.84478	2.10223	1.88182	1.64461	2.71323	2.07348	8.09975	4.59239	2.33556	4.12337	6.20966	1.4745	1.1079	1.03397	0.726657	2.46096	2.60181	3.08204	1.53204	3.53756	1.81465	2.63308	1.61876	1.76547	3.71021	2.78023	2.05181	1.97758	2.55652	3.52171	2.68053	3.32068	0.937033	4.39263	3.77089	3.04479
AC104088.1	0.986645	1.03951	0.675564	0	0.305357	0.93761	0.302007	0.402697	1.7907	0.324828	0.293891	0.402824	1.27668	0.771219	1.78757	1.18633	0.412361	0.160071	1.131	0.228833	1.29982	2.07625	0.583835	0.401802	0.642971	0.177785	1.25698	0.150785	1.27725	0.777285	0.87484	0.173132	0.910709	0.539254	0.451423	0.40588	0.354133	1.9679	0.354888	0.325996	2.21306	0.504401	0.282565	0.648928	0.333045	0.572046	1.90115	0.247999	0.207034
AC004477.3	0.284287	0.499201	0.145991	0.216325	0.45249	0.563809	0	0.27074	0.442256	0.361008	0.730369	0.174102	0.245238	0.666647	0.118861	0.279675	0.534672	0.138367	0.157685	0.329675	1.17243	0.0460185	0.588782	0.69464	0.333473	0.384196	0.516107	0.217233	0.387914	0.863859	0.428524	0.561212	0.32801	0.388446	0.31217	0.0877114	0.306115	0.804141	0.613535	0.281793	0.216564	0.399674	0.488503	0.160268	0.671735	0.24724	0.347635	1.39342	0.178961
AL035071.1	4.36275	3.24336	5.55771	0.778607	5.9925	3.41467	1.48169	2.1845	1.95913	3.88697	7.93909	0.771246	10.5468	10.8897	1.52476	2.34878	1.72704	3.04556	1.26606	2.66525	4.26044	3.21071	5.8452	8.79338	3.97007	2.3827	2.57958	1.80433	2.19756	8.23817	4.97604	2.6829	4.78592	2.02189	1.37206	3.61835	2.42604	4.91518	5.01106	2.58437	0.709515	3.39009	3.85461	2.78438	5.95136	1.64285	1.67997	6.38035	2.89857
AGBL5-IT1	1.34297	1.3901	0.381126	0	0.590639	0.981261	0	0.538513	1.15456	0.279246	1.16061	0.151505	0.85363	0.29006	0.551644	0.48675	0	0.481631	0.493985	0.114754	2.55064	0.64073	0.878335	0.201493	0.773841	0.936123	0.567309	0.30246	0.519331	0.167052	2.10581	0.455813	0.742134	0.540845	0.543305	0.305308	0.466171	1.07657	1.14408	0.613045	0.816639	1.01178	0	0.488132	1.00208	0.553243	0.990047	0.559643	0.4672
LINC00261	0.945162	1.67281	1.3187	1.28735	9.43671	3.6286	4.23065	1.47554	29.8357	0.588241	0.290212	20.2221	7.37089	1.25747	5.82293	9.8474	1.25001	2.94815	0.315028	11.393	1.60931	1.4622	2.76196	3.75242	0.708751	6.94071	1.05939	5.09253	1.90893	11.3935	11.2774	4.07135	0.669253	7.95866	8.592	3.57923	1.61431	0.00657342	4.56394	0.628857	25.5952	41.4879	69.8479	2.02247	6.09822	4.59039	0.752284	2.50589	1.01745
LINC01578	7.15066	10.1616	3.89561	1.18287	7.10103	5.72653	0.756557	6.80143	8.27451	4.15417	4.7681	4.18402	6.66013	3.17136	5.64142	7.03465	6.24676	3.98725	4.0559	2.67516	6.30936	4.00596	2.77795	6.22923	7.46395	6.68892	4.62822	4.63255	4.98627	4.44019	5.43893	2.81504	4.82827	10.3143	6.11944	4.64261	6.26018	11.3613	5.13288	4.5224	5.72747	6.88608	3.52591	4.94699	7.54552	5.9098	3.91581	6.54082	3.9534
AC022211.1	0.735216	0.712017	0.72079	0.178008	0.651598	0.550933	0.214817	0.763832	0.970455	0.396085	0.914566	0.573056	0.403599	0.137141	0.521639	0.613699	0.953262	0.170787	0.700673	0.162768	1.12555	1.02242	1.38427	2.38167	0.274406	0.442602	0.447043	0.500514	0.638407	0.394915	0.518559	0.21551	1.13362	0.287677	0.513753	0.433052	1.10204	0.178151	0.504861	0.376805	0.207905	0.747456	0.401976	0.659401	0.552752	0.842853	0.754157	0.705603	0.589049
AC125257.1	2.69872	4.28222	4.71829	1.21969	8.00299	2.85248	0.8148	2.78039	2.87202	4.86245	6.70132	3.81257	3.04524	4.66482	3.18328	4.99343	5.5806	2.64691	3.11171	1.6729	4.2889	4.3182	3.70924	5.60282	7.54317	7.9994	5.15801	1.68848	3.6172	3.07314	3.28409	2.89302	3.96298	4.52109	2.08225	6.57027	3.65222	7.29912	4.65939	2.99321	4.42625	4.38252	7.62348	2.71895	9.13998	3.11515	3.11825	8.22331	4.68475
AL451165.2	1.11882	2.13925	1.73163	1.82094	2.16414	1.7258	1.69806	2.51577	2.0588	1.90311	1.94403	3.93028	6.31808	2.67826	1.78882	2.28287	1.29565	4.23535	1.54453	1.66505	1.90653	2.782	1.86661	1.80142	2.46681	3.64562	2.41125	1.36313	2.60312	2.71769	1.96754	1.43154	3.46388	1.72408	2.06039	4.02721	3.04527	2.41411	2.48165	2.83026	2.8173	1.3346	2.05602	1.83965	3.30453	1.6217	2.15238	2.21462	2.73896
AL355472.1	1.45852	1.33178	1.19839	0.443936	1.00597	1.77171	0.669668	1.7065	1.58828	0.782009	1.23818	1.51847	4.2778	1.71009	1.34157	1.53051	2.56022	1.49075	1.26202	0.879515	1.50377	3.25811	1.20828	1.62351	1.59681	0.946124	0.947653	0.579539	1.56151	3.15163	2.68994	0.652633	2.08671	1.2356	1.00098	0.989994	1.64903	2.47535	1.03424	1.08429	1.1481	1.19302	3.00748	1.52115	2.5601	0.398655	0.324276	2.4196	1.28541
AC015813.1	3.85476	2.5642	2.23784	0.768601	3.95416	2.04614	0.410765	7.13011	3.0641	1.07092	1.32812	1.78064	0.966759	2.23324	2.16786	1.79809	1.06744	0.498639	2.77565	1.97453	3.74411	1.27533	3.97896	4.85775	1.28638	1.52885	2.92569	0.533663	1.84777	0.896427	2.25694	0.440576	3.39302	0.358838	0.808087	1.74517	0.893406	1.75822	3.7236	1.04412	0.974636	2.39378	2.13237	1.5578	5.63059	1.62781	2.83923	7.36635	2.06196
AC245060.2	0.685917	0.786908	0.164379	1.21786	0.467026	0.277735	1.02878	0.914521	0.456464	0.225821	0.607833	0.196031	1.56472	0.56296	0.579937	0.104967	0	0	0.355091	0.519678	0.880067	0.518147	0.378824	0.564874	0.375476	0	0.214094	0.0978377	0.907144	0.324222	0.227058	0.12638	1.4773	0.568584	0.615107	0.098759	0.430839	0.104472	0.0986874	0.475929	0.975364	0.531835	0.550032	0.135341	0.648293	0.516993	1.45893	0.482745	0.201502
AC116345.1	1.0425	0.328568	0.403575	0	0.0148912	0	0.154642	0.0610963	0.174653	0.0316815	0.125405	0	2.48575	0.0658168	0.500689	0.0736316	0.0703829	1.01089	2.41614	1.1457	0	0	0.0332168	0.396243	0.219488	0	2.85344	0.0686304	0.824881	3.37359	0.925785	0.118203	3.60108	0.168742	0.32361	0.277107	1.61689	0.0244281	0.0173066	0.111284	0	0.0143488	0	0.316459	0.0378967	1.00428	0	0.169316	0.212022
TNFRSF14-AS1	2.61205	1.48136	1.12984	4.86652	1.34492	4.31935	1.46821	2.21242	1.95936	1.05277	13.3655	2.42699	1.76825	1.2818	2.1559	1.09342	0.428353	1.48986	1.34616	2.74473	2.93529	3.8313	2.96769	0.93123	1.5816	0.760879	2.17273	5.7432	1.73844	1.97474	2.96622	1.85601	8.571	1.41162	3.73268	1.15524	1.8099	0.764166	1.91698	1.18185	2.141	0.887243	1.47936	3.37818	1.73442	2.0102	1.8655	2.06093	2.59796
ATP2C2-AS1	0.863185	0.694241	0.387864	0.212861	0.467507	0.429956	0.359628	1.09607	0.979145	0.307864	0.812415	0.239841	0.643497	1.01676	0.5536	0.220158	0.122759	0.381224	0.968198	0.622841	1.16327	0.996198	1.29114	0.706302	0.175005	0.181461	0.315398	0.45316	0.522639	0.944476	0.560563	0.0883563	1.32976	0.221691	0.399324	0.397012	0.489473	0.353026	0.845196	0.228757	0.17758	0.672142	0.769091	0.43368	0.396588	0.472661	0.684139	0.611725	0.369801
AC022144.1	1.16774	1.51614	0.299835	0.0807795	0.464661	1.22374	0.974833	0.592151	1.1285	0.374463	0.249017	0.0325064	0.305254	0.373406	1.09482	0.765861	0.066552	0.258343	0.235529	0.492426	0.529015	0.515524	0.53395	0.648477	0	0.114772	0.801324	0.12979	0.802267	0.465949	1.38369	0.0558844	0.624671	0.174063	0.34971	0.0655059	0.385792	0.519716	0.621856	0.499826	0.269562	0.529142	1.55053	0.209464	0.82418	0.0395674	0.542855	0.720452	1.40337
ARMCX5-GPRASP2	1.6263	1.19506	2.16051	0.376633	1.56741	0.920272	0.170443	1.31311	1.33145	1.00391	1.58952	1.6198	1.65452	0.83423	0.905376	1.13617	1.08604	1.80678	0.830476	0.97577	1.65853	1.21183	0.713911	0.957447	0.919276	1.30437	0.892659	0.690241	2.01315	1.29513	1.03684	0.789824	2.0202	1.09054	1.27384	1.04988	1.19084	0.85484	1.05866	0.996566	1.00547	1.16239	0.903667	1.39518	1.25306	1.5066	1.84327	1.1197	0.778953
AC092287.1	0.983296	0.593722	0.279053	0.551325	1.00906	0.94298	1.16433	0.394289	0.657494	0.511146	2.50886	0.388252	1.51045	0.212377	0.555368	0.475186	0.22711	0.793442	0.16075	0.420104	0.435756	0.703696	0.428734	0.393413	0.566592	0.783328	0.899975	1.27337	0.608391	0.856189	0.513945	0.524445	1.63013	0.692994	1.14367	1.34125	0.292561	0.354709	0.502603	0.359088	1.28784	0.370403	1.245	0.970088	0.733706	0.225041	0.84571	0.956107	0.798175
AC003965.2	1.08504	0.666857	5.20057	0.481629	1.00743	0.156909	0.871832	4.65001	0.656431	0.357224	0	0.290718	0.546001	0	1.85243	1.24535	0.3968	0.308062	1.12343	3.08277	0.543815	2.35649	0.749071	1.54656	0	2.73721	0.362864	1.64441	0.597916	1.06851	1.68365	0.499797	1.75269	2.50804	0.695021	0.585846	0.851924	1.17061	0.487851	0.313694	0.24108	0.88984	1.08761	5.53076	2.35017	0	0.211086	2.14776	0.398442
DRAIC	0.339998	0.348266	0.656932	0.181102	0.0789195	0.177003	0.300507	0.210467	0.879335	4.05488	0.00664617	0.0364386	0.983763	0.0697626	2.77791	0.253649	0.242458	0.666065	0.343225	1.11778	0.572558	0.866826	3.4328	0.419998	0.0465293	0.225148	0.244462	0.0181862	0.337243	0.482135	1.36641	0.250578	0.0961106	0.00812994	0.971864	3.74492	0.136145	0.0194194	0.412744	0.567659	0.0377713	0.334597	1.27801	0.0419289	0.602529	0.0960995	2.36794	0.403801	1.5544
RNASEH1-AS1	6.57069	6.91586	7.35466	6.28727	4.58465	4.86477	10.4326	2.79155	3.55263	6.83945	7.13735	7.96967	9.44406	8.47676	3.99195	5.1932	4.74825	12.9693	3.0553	3.7688	6.46014	6.4868	4.44107	4.71078	8.72287	5.09927	5.92111	2.14664	5.30472	6.13732	4.6888	4.9477	5.00497	7.90286	2.79749	6.4156	5.07867	10.6221	6.8143	3.25895	2.8324	3.13284	5.91578	4.87153	11.0632	3.83242	7.25628	9.39768	4.98461
AC096677.1	2.81898	1.21276	1.14002	0.750774	1.43954	1.10067	0.453011	1.54367	2.4942	1.04409	6.55744	2.34142	0.992972	2.02445	2.06258	1.13241	0.154635	0.720321	3.00992	1.02975	1.78019	1.4374	2.04342	2.14294	3.27915	0.400016	3.77094	0.60314	2.79614	2.49842	2.27459	1.62311	1.65066	3.10071	0.947988	1.52205	2.0584	1.34175	0.684426	0.611242	1.87901	1.19795	0.847696	0.973392	1.4987	1.34839	1.09682	1.30199	2.4844
H19	3.52847	82.044	6.02179	25.3456	6.04027	5.36505	11.1224	27.4238	3.27896	8.31035	49.946	1.62716	7.07659	5.11666	1.43152	5.60736	0.856105	4.24798	0.54009	4.98492	3.06076	1.73958	1.12427	10.9532	48.0091	2.87256	0.84529	0.952748	1.31495	2.82653	1.10555	2.0785	0.575439	10.2706	0.896454	0.897605	7.44808	7.23453	15.8065	6.64296	0.791512	2.26132	4.13196	1.37235	1.12233	1.13599	2.62032	2.28334	24.4626
LINC01389	1.73633	2.88634	0.534996	1.32124	1.47395	3.96009	0.159445	1.08664	0.900384	0.391985	1.1637	0.425343	1.84732	1.62866	0.967948	0.45551	0.326559	1.69019	1.6565	0.563792	0.835426	3.93492	1.74667	1.41421	0	1.12634	1.16134	2.17593	1.3122	2.46221	6.65096	0.822647	2.60438	0.379599	1.38231	2.0357	0.654376	2.00235	0.749452	0.430274	0.0881799	1.02081	0.298361	0.342602	1.75831	2.20037	5.25019	1.7021	6.55821
AC120498.4	0.823672	0	0.134585	0	0.208569	0	0.240662	0.998352	0.135902	0	0.234194	0.0802502	0	0.614565	1.1688	0	0.1643	0.127557	0.232585	3.64703	0.810624	0.169693	0.155081	0	0.409894	0	0.300496	1.52199	0.110033	0.176971	1.30133	0.689824	0.725721	2.00535	0.359728	0.485154	0.21165	0	0	1.23395	0.266193	0.0669908	1.80135	0.147747	0.17693	0.195364	0.34961	0	0
AL589765.4	1.12907	1.02802	0.450966	1.33646	0.407675	1.14293	0.403203	0.477895	0.967677	0.681484	1.76565	0.403352	1.01005	1.28705	1.22387	1.15189	0.963435	1.06854	2.48415	1.1202	0.603606	0.213227	0.909376	0.536437	0.343367	0.593391	0.881037	0.671033	0.875657	1.33423	0.778654	0.231145	0.911901	2.03985	0.602685	0.948293	1.12289	2.05407	0.473803	0.87046	0.39023	0.224472	0.754494	0.371301	0.444641	0.872829	1.26909	0.827744	3.04047
SNHG22	0.249501	0.265034	0.481662	0.393773	0.42899	0.248556	0.356399	0.193609	0.209644	0.109523	0.628613	0.00990361	0.306902	0.948037	0.0991652	0.360604	0.121657	0.409284	0.459249	0.975166	0.211192	0.198946	0.344492	0.280987	0.910524	0.139869	0.0432647	0.197713	0.29874	1.04831	0.229422	0.178774	0.238828	0.265156	0.159817	0.359234	0.20025	0.154821	0.169516	0.184339	0.271018	0.256286	0.889215	0.200567	0.131009	0.200914	0.359543	0.585326	0.773681
ARRDC1-AS1	3.26244	4.71344	2.86874	2.78041	2.02249	3.83235	1.83899	4.84687	4.67315	3.78736	6.22425	3.15218	6.28385	7.53852	5.10216	3.75595	2.84135	4.70256	2.65811	4.10692	5.79583	3.02562	4.34513	4.6644	4.42349	3.5516	4.35743	2.70617	2.84694	5.43295	6.42991	2.6356	4.41047	2.9572	4.16663	5.52835	2.81845	8.67669	4.10535	1.82835	3.3723	2.55951	5.01089	3.47611	3.70019	2.33967	4.13225	5.43114	5.75045
AL139246.5	1.49157	1.04485	0.432402	1.92216	2.189	1.75341	3.01552	1.14556	4.47548	0.736594	5.24821	1.54699	1.6222	4.24519	1.10308	3.92088	1.47804	2.37696	1.64397	2.42159	3.61724	1.71738	1.99301	1.34875	1.18524	1.50207	1.52863	2.16186	0.989857	2.0469	0.955649	0.576238	2.48708	2.37007	1.24821	2.96158	1.04267	2.16189	2.05084	2.75427	1.15457	0.796356	2.60437	1.11552	3.06963	0.690442	1.38534	2.85721	2.70328
AC139530.1	1.05445	1.69834	1.35062	2.38866	1.87927	0.978004	1.86979	1.43127	1.64979	1.23298	2.59663	0.597513	2.42736	3.13344	1.20604	0.918104	0.611659	1.07362	0.856457	1.73158	2.65333	1.16734	1.02917	1.62387	1.85769	1.1007	1.49159	1.05023	1.54948	1.71869	0.669516	0.435458	2.5451	1.46065	1.04807	1.80614	1.82709	1.57834	1.75251	1.35605	1.58342	0.683123	2.40545	0.418504	2.37697	0.632437	1.40528	1.79131	2.21642
AC004080.4	0.832781	0.868541	0.272147	0.20163	1.19496	0.164222	0.364985	0.576796	0.549618	1.19639	1.4503	0	2.0953	1.39806	0.62779	0.434461	0.498351	0.51587	0.646681	0.122912	1.04725	0.300247	0.235194	1.04312	0	0.358097	0	0.121486	0.834375	2.2366	2.51396	0.278981	0.183437	0.289647	0.982005	0	0.356651	0.23062	0.776092	0	0.134568	0	0.682978	0.149381	1.34165	0	0.176738	0.0999047	1.91825
AC003991.2	0.0831992	0.102267	0.373847	0.664748	0.038624	0.433135	1.20331	0.0396171	0.302004	0.123261	0.032527	0.13375	0.0837327	0.170712	0.0811664	0.763927	1.46045	2.55114	0.129214	1.28321	0.250192	0.141411	0.947718	0.0790582	0.341578	0.865775	0.0278238	0.400523	0.213953	1.37644	0.10328	0.0383235	0.436777	0.0795774	0.719455	1.07812	0.0783888	0.126721	0.0448891	0.144321	0.0369712	0.0744342	0.750564	0.0410408	0.196589	0.144714	0.194228	0.548955	0.549933
AL031775.1	0.702363	0.99615	1.31095	0.143891	1.60522	0.984442	0.260468	1.02906	0.539317	1.22733	1.2251	1.07121	1.2778	0.886858	0.86968	0.558089	2.48951	0.506201	0.67127	0.17543	0.519904	0.367318	0.895169	1.15512	1.62664	0.715548	2.16818	1.09816	0.5359	0.829989	1.10662	1.54296	1.17817	1.16271	0.960355	0.816793	1.19625	0.720037	1.25345	0.866903	0.648226	1.08756	0.649868	0.772882	1.08512	0.65782	0.735745	0.784257	0.595192
AL353622.1	0.110875	0.646095	0.686418	0.262482	1.49841	0.823068	0.197974	1.65427	0.145334	0.46237	3.11135	0.620547	1.27704	1.56722	1.59846	0.848372	0.135157	0.671559	0.411358	0.460019	0.978028	0.139593	1.17367	1.01845	0.472063	1.07219	0.807504	0.434912	1.24006	1.48492	1.01697	0.249684	3.60187	0.742341	0.568166	0.984442	0.638395	0.816226	1.12996	0.523563	0.229925	0.88173	0.592734	0.595546	3.95887	0.6107	1.11204	2.08089	1.76431
AC114488.1	9.64942	7.07666	1.89467	2.37555	3.72672	2.04035	7.42753	2.62559	7.6528	6.84754	2.124	3.69341	10.9762	4.15949	4.54862	1.39601	1.6013	5.73251	14.262	5.13423	2.04828	2.57268	5.03817	5.43214	0.998727	1.07393	2.76599	7.63365	11.9752	2.49137	4.30315	6.87256	16.2745	1.93894	5.49269	2.45176	7.60173	3.08761	7.56871	7.52521	1.40528	2.32144	2.19454	7.11986	1.91599	3.13816	6.40459	3.63815	4.01981
AC004253.1	0.687416	0.563306	0.441263	0.784621	0.957368	0.426034	1.26249	1.40284	0.891158	0.290976	1.5357	0.157869	0.296496	0.402993	0.62272	0.788974	0.538689	0.501863	0.495672	1.51461	1.35842	0.333823	1.01693	0.886488	1.6127	0.0928998	0.525458	0.105055	0.360764	0.928373	0.213332	0.0452343	0.991422	1.08017	0.235887	0.636267	0.41636	0.411323	0.423871	0.0851731	0.130915	0.439284	0	0.29065	1.04418	0.213512	0.649549	1.42548	0.865468
LINC02418	15.5433	8.31203	11.8462	1.51813	3.49211	0.0485759	4.20391	2.24899	2.2862	1.9152	7.4775	0.0109091	1.61347	4.19805	5.4716	4.17077	4.92482	2.35823	3.50952	9.87414	7.74428	0	8.43262	5.40202	0.668646	0.182958	0	0.588023	4.55464	4.11379	5.0543	10.8684	5.14643	8.27065	2.89494	7.2986	5.60563	10.1626	10.6214	3.21357	0	2.34951	0.39792	0	2.63366	5.68331	1.91291	5.1849	3.61077
AL136295.6	0.509816	1.04443	0.654517	0	0.710024	0.53714	0.351118	1.14444	0.958334	0.611433	1.16741	0.351247	3.6649	1.9427	0.674989	0.668727	0.239708	0.868472	0.141389	1.47803	1.13887	0.577679	0.527936	0.726662	0.996703	0.344492	1.36396	0.428523	0.374581	1.37704	1.0397	0.301929	1.11763	0.417963	1.01467	1.41565	0.6862	1.553	0.7859	1.04227	0.776733	0.293212	1.53307	0.431116	1.29068	0.538389	1.13349	1.24942	2.32677
FLJ42351	0.793972	1.35951	1.29926	0.315607	0.649158	1.04878	1.29496	0.993133	0.483923	0.807596	2.01069	0.647717	2.18252	1.26439	0.416189	0.489639	0.182014	1.04973	0.570534	0.94272	0.669952	0.563966	0.785376	0.754454	0.778434	0.73989	0.428007	0.431028	1.22767	1.68044	1.16948	0.633191	1.77063	1.25813	0.705934	0.588646	0.926709	2.58104	0.792818	0.626961	0.368615	0.678522	0.285081	0.455955	0.924026	0.504996	1.69676	1.0321	0.887725
LINC00641	0.914012	1.2403	0.625473	0.200995	0.583921	2.42283	0.148229	1.46939	1.11099	0.542477	0.321275	0.674017	1.26166	0.447347	1.66065	0.904683	0.745172	0.278549	0.924641	0.830446	0.85231	1.17345	1.00728	0.478084	0.883621	1.26922	0.238364	0.470956	0.727008	0.763004	1.06435	0.459641	0.416512	0.376959	0.813746	0.66102	0.873017	1.70185	0.465998	0.825471	0.309278	1.83425	1.08428	0.409504	0.851989	1.08661	1.01141	1.19508	1.08081
AC004148.2	2.55934	2.21884	0.644453	0.922004	1.72194	1.36243	0.238427	2.40205	2.07569	1.35549	2.14618	0.357772	1.54296	2.79059	1.15794	1.33392	1.54635	0.968853	2.10262	2.79016	2.92981	1.1488	1.5108	2.19699	1.45514	0.561425	2.48915	0.568751	1.42623	2.36692	1.91851	0.364489	2.02713	1.67926	1.43742	1.20162	1.16491	0.762679	1.10736	0.707754	0.890057	2.33396	1.41283	1.06122	1.43151	1.29033	2.15515	1.95788	1.93413
AL161891.1	0.24809	0.868253	0.418038	0.220244	0.633446	0.327374	0.0664468	1.03367	0.211064	0.888243	0.484958	0.0997069	1.08715	0.530254	0.453804	0.106778	0.306202	0.334575	0.152514	0.226563	0.285984	0.398245	0.513815	1.38007	1.0044	0.215136	0.0829671	0.049763	0.99495	0.842865	0.343256	0.447582	1.18553	0.514129	0.322793	0.479991	0.725587	0.259783	0.540993	0.206208	0.38126	0.610373	0.124339	0.275353	0.488504	0.836069	0.619385	0.231897	0.170816
AC004034.1	0.328881	1.07801	0.506673	0.500516	0.523468	0.366891	0.906021	2.6399	9.80624	0.0928081	7.97179	2.31624	0.709266	1.15683	0.320846	1.61773	3.71125	0.800357	0.218903	1.60183	0.226056	0.319423	1.7515	0.625025	0.128594	15.8228	0.345669	0.0502617	0.552323	5.21891	3.96594	0.129849	0.4933	0.179751	0.857703	0.10147	0.177066	1.4312	0.760474	0.122248	0.125267	6.76738	0.565131	0.23176	0.555075	9.23445	0.146242	0.495997	1.44924
AC087277.2	0.317369	0.780208	0.285213	0	0.442001	3.02908	1.02002	0.906734	0.288004	0.470187	0.620382	0	0.638809	0	0.774038	0.364257	0	0.270319	0.492895	0.77288	1.33613	0	0.328649	0.753932	0	0	0	0.679032	0.233183	2.25023	0.590952	0.146188	0.512651	0.455331	1.37221	0	0.14951	0	1.19863	0.137631	0.141029	0.141967	0.95436	0.156553	1.87476	0.828032	0.370448	0.837611	1.39851
AL355987.4	1.30447	1.11878	0.496738	0.588843	0.692826	1.63542	0.302007	0.631681	2.26722	1.90529	2.98213	0.408748	4.56711	2.49512	0.566199	0.558275	0.618542	1.25232	0.922827	1.48069	2.44008	0.613792	1.06464	0.588259	0.514377	0.240532	0.513883	0.224699	1.07622	2.62579	0.394536	0.891121	4.41515	0.51282	0.892224	1.55189	0.364549	1.70902	0.888711	0.699932	0.127723	0.514291	0.432159	0.747085	1.09709	0.562431	1.34629	1.8527	3.25164
AL132989.1	0.873591	1.49991	0.897234	1.10791	2.35606	1.76863	0.401103	4.55597	1.13251	1.02717	0.943283	0.445835	2.09332	0.68285	1.50158	0.0954909	0.365111	0.354325	1.45365	1.14814	1.301	1.41411	0.516937	1.62069	0.683157	0.393534	0.834712	0.979056	1.1309	1.08149	1.44592	0.6515	1.98229	0.954929	1.63876	1.52734	2.0773	2.4077	1.30178	0.938087	0.88731	1.04208	0.750564	0.697694	2.45736	1.48332	2.10414	1.31749	0.458277
KRTAP5-AS1	0.359707	0.931183	0.705297	0.827363	0.652773	0.829917	0.131375	0.770771	1.26118	1.7037	0.287649	0.893677	2.81383	0.570323	0.693861	0.281488	0.143503	0.236748	0.742747	0.544172	0.44251	0.129687	0.998953	0.939959	0.425138	0.757905	0.634279	0.778362	1.67584	1.35249	1.73028	0.572382	1.31394	0.953952	2.08154	0.829832	0.824166	0.417128	0.961554	0.241077	0.0944526	0.819157	0.540837	0.846861	0.42497	0.34127	1.17054	0.992502	0.738497
HCP5	13.5613	17.8832	23.0159	42.7066	12.4778	23.6659	16.0503	23.1613	33.1638	19.2918	22.0373	1.88222	9.14496	24.4103	28.2925	21.8048	17.14	20.0839	9.4872	10.4754	21.759	12.7622	18.2658	11.3989	33.4394	10.7198	30.1939	17.5873	22.2282	9.11362	8.32241	61.4044	27.1108	26.2706	14.7321	17.3983	57.7997	56.2495	6.89661	10.5699	60.5949	1.13402	35.4071	10.5692	21.2903	22.9771	24.469	15.9409	43.675
LHFPL3-AS2	6.85043	0.677932	1.68642	0.429917	6.89435	3.75542	1.751	1.83517	1.64799	0.368692	0.0867752	0.183815	4.03102	1.11786	0.482282	0.764249	0.841217	2.21707	0.0156689	2.70264	0.436884	0.251503	0	7.29559	1.27024	0.935335	0.03374	2.27733	4.62556	0.953781	0.644988	0.120828	31.7708	0.0192996	1.58977	0.980521	5.84599	0.138299	1.53504	1.82884	0	0.406176	0.364063	0.179163	0.548297	0.324647	2.71641	1.03846	7.06878
CYTOR	4.27782	3.26118	2.91601	1.03405	4.1392	3.63954	1.22559	3.85607	1.6799	2.69119	1.67514	2.10285	1.33275	2.98747	1.8533	4.24935	5.02028	4.77157	1.67978	2.27377	3.58609	2.26258	1.75184	2.27292	2.59979	1.61349	2.34183	1.04581	1.71163	3.11338	3.31786	3.71738	0.677564	3.43509	1.35231	2.9199	2.39739	3.75938	1.51875	2.48353	1.62674	2.01593	2.1683	2.53769	2.26077	2.03202	1.70489	3.44012	1.49704
LINC01082	2.0647	0.935011	1.95316	0	0.605372	2.64006	0.87315	2.38026	1.18336	0.697639	1.10459	0.989935	2.02326	1.5608	2.65033	1.49667	3.81504	6.57164	0.548499	0.176425	1.37248	0.492534	0.112531	0.826077	1.33843	0.616804	0.145365	0.988138	6.18781	2.6967	2.6642	0.650718	0	0	2.14042	1.99489	1.3822	0	1.23124	0.706879	0.0965779	0.29166	0.326776	0.214417	2.05415	4.15831	1.22615	3.58501	2.7534
AC022762.2	1.36366	1.69795	0.509295	0.377329	1.43054	0.937338	0.284596	1.11315	0.289281	0.647187	2.21559	0.113881	1.51499	0.944785	0.673807	0.406525	0.777177	0.422361	0.687612	0.345026	0.958609	0.882957	1.027	1.73332	2.08431	0.670142	0.284284	0.606261	0.767711	1.59052	1.71477	0.375248	1.44465	1.11797	0.884829	0.458977	0.56732	1.47007	0.439535	0.353283	0.188873	0.918957	0.532551	1.36281	1.42276	0.739292	0.757963	2.33702	0.780393
AC009237.15	1.2435	0.0391921	1.20348	0	0.177624	0.290486	0	1.32089	0.911436	0.0944753	0.897511	0	2.59923	0.196268	0.559903	0.658716	0.419769	0.814735	2.74831	0	0.287647	0.487741	0.297161	0.227233	0	0	0.927681	0	0.527105	0.113035	0.0296852	0.74903	1.69963	0.869157	0.13786	0.413171	0.856175	0	0.258045	0.207407	0.0425059	0	0	0.70777	0.452037	0.124783	1.37704	0.252454	0.843011
B4GALT1-AS1	1.33592	1.30436	1.07285	1.05981	1.95292	1.08515	1.09625	1.05571	0.980169	0.757988	0.644521	1.40128	0.715155	1.86629	0.970531	0.848204	1.7463	1.35576	0.684235	0.599907	0.41028	1.57817	1.05963	0.621212	1.40035	1.2369	0.779461	4.68274	1.35747	2.61993	1.32316	0.86412	0.872357	1.30496	2.53986	1.78024	0.776635	0.51951	1.0735	0.813539	0.68206	0.890032	1.53852	1.71057	1.47757	1.16183	1.12804	0.975226	1.00201
AC037198.2	0.0911079	0.0373293	0.327507	0	32.6098	0.750987	0.29282	0.347064	0.0413389	0.089985	9.93768	0.0488214	0.137538	0.56082	0.399969	0.52284	0.0999545	0	0.106122	0	0.712335	0.825884	0.660421	0.476153	0.249365	0.948072	0	1.36452	0.568993	0.861305	0.169646	0.0839329	0.625463	0.261425	0.350153	0.787068	0.257521	0	0.0983122	0.474119	0	0.203774	0	0.134826	0.107638	13.4303	1.77242	0.841592	0
AC092119.2	1.68742	1.43544	0.751004	0.342406	1.73085	1.53384	0.258255	1.43865	0.55418	1.31743	3.41789	0.413361	4.07578	3.16556	0.783901	0.442678	0.528934	0.629657	0.499176	0.600092	0.676577	0.327778	0.898659	1.37437	3.4309	0.334464	0.741668	0.292266	2.32612	1.55725	1.42638	0.355322	3.27086	0.55336	0.849256	0.971825	0.772217	2.58235	0.849731	0.432092	0.42848	0.517595	0.966521	0.269532	1.21513	0.614961	1.26307	1.7814	0.885204
PAXIP1-AS1	5.4168	5.6138	6.1661	3.33788	4.87155	5.69526	3.07228	8.70903	6.58304	5.68573	9.47574	7.05746	14.2061	9.93764	7.51221	4.43728	2.95973	6.60401	4.11559	4.62129	6.97558	2.39496	7.28111	5.30867	8.37231	3.31573	5.17167	1.76116	5.54848	11.773	7.3834	4.10959	7.66039	2.54987	4.50042	7.89091	5.62398	12.2623	6.41818	12.6112	4.14393	2.03348	6.77105	3.27977	4.39188	2.61409	7.87657	8.52166	6.38858
MIR22HG	2.98514	2.24234	4.29807	2.73557	4.86522	9.49705	6.86039	5.1126	2.48319	11.2227	1.24234	4.49788	2.75393	2.79909	3.43672	7.23915	8.45161	3.93692	0.897312	1.05527	3.83202	3.32794	3.02476	2.71456	4.89786	4.44849	1.43841	15.4779	3.00104	5.08273	2.13173	2.38781	1.41936	3.21593	8.566	3.10221	5.76875	4.19223	2.43321	4.85104	1.93984	3.96291	4.10221	4.75007	6.02961	2.9032	2.16058	5.69707	5.23339
ENTPD3-AS1	0.712124	0.46419	0.436345	0.172417	0.308053	0.82853	0.442148	0.285147	0.932631	0.759296	0.835222	0.945332	1.14019	0.697379	0.686831	0.631575	0.568198	0.565196	0.433592	0.512382	0.418559	0.366781	0.653635	0.361409	0.310085	0.933955	0.638678	0.87436	0.992937	0.879776	0.909113	0.760413	0.92155	0.417963	0.536493	1.08358	0.800567	1.39894	0.698578	0.877332	0.740773	0.622623	0.876039	0.526919	0.898692	0.760078	0.667499	0.533938	1.05195
SNHG11	10.2813	7.23146	8.5124	2.72232	6.73037	3.20763	6.15985	4.55092	4.68433	5.02262	6.10754	1.65236	8.48698	8.14468	4.31287	2.36592	4.20534	8.85144	2.454	7.24652	5.61484	2.55777	6.47448	5.62541	3.77691	2.90093	3.24176	1.74049	6.59651	5.13361	3.41011	4.13551	7.01728	2.92487	3.29829	8.99595	6.20378	6.35073	6.91212	6.1172	2.39981	1.92804	2.56147	3.4455	12.1568	3.03729	7.71554	8.22812	4.67316
SDCBP2-AS1	0.448759	0.416124	0.222871	0.34597	0.142541	0.532826	0.132844	0.77602	0.482253	0.186622	0.544799	0.442978	2.00265	0.508856	0.2477	0.3253	0.220254	0.211233	0.320964	0.210901	0.504282	0.608855	0.317958	0.207601	0.33939	0.446871	0.225113	0.271621	0.759223	0.237241	0.487436	0.266546	0.19076	0.276737	0.442524	0.624873	0.929076	0.840892	0.152919	0.691375	0.58775	0.200741	0.887804	0.291271	0.26509	0.52893	1.25439	0.529854	0.52039
LINC-PINT	0.363323	0.697854	1.119	0.399035	0.389678	0.712901	0.22993	0.844497	0.704733	0.589132	2.66681	1.41596	0.949548	0.489587	0.628746	0.478215	0.855428	0.591381	0.550032	0.681558	1.06075	0.45657	0.801971	0.74978	2.13378	0.60911	1.70313	0.283909	0.510576	1.01531	1.06765	1.78243	0.297443	0.660626	0.314897	0.926922	0.727948	2.73862	0.617121	0.520941	0.518748	0.270996	0.872032	0.812673	0.926002	0.408959	0.548481	0.808349	0.618217
AP001160.3	0.659487	1.28671	0.564446	0.83638	1.02052	1.38966	0.807463	0.657967	1.48192	0.775428	1.03131	0.908731	1.7383	1.15986	1.07229	0.86505	0.482349	1.17693	1.14616	0.764777	1.69987	1.03195	1.23577	1.31301	0.773588	2.61434	1.40731	1.31023	0.692214	1.63287	1.15002	0.520758	1.16673	1.35167	0.96556	2.44166	1.0356	2.05676	0.982735	0.626463	1.50715	0.730489	2.07758	0.805541	1.40987	0.928597	0.928629	0.994595	1.45303
AC073487.1	0.498252	0.519647	0.488475	0	0.420556	0.353713	0.14558	0.647055	0.616567	0.447374	0.495837	0.339812	0.364689	0.557639	0.486078	0.20795	0.39755	0.0771611	0.281388	0.36769	0.544843	0.30795	0.0938109	0.38737	0.247951	0.257099	0.333254	0.145369	0.166402	0.42821	0.42171	0.375556	0.365833	0.606534	0.217605	0.293477	0.25606	0.586413	0.488773	0.0785718	0.241536	0.445761	0	0.223436	0.321083	0.157571	0.281979	0.956365	0.399195
AL021707.8	0.916555	1.28756	0.47068	0	0.729423	2.15857	0.420829	1.12227	2.01996	0.517291	1.12618	0.280656	2.10842	0	1.78832	1.20225	0	0	0.508382	0.637732	1.10249	0.890194	0.27118	1.74187	0.358377	0.247733	0.613035	0.700368	0.865835	0.618915	0.731424	0.120625	0.528759	0.500947	0.629032	0.282785	0.61683	0.0997148	0.989031	0.454256	0.698211	1.05428	0.787477	1.1626	0.928158	0.683239	1.63024	1.38229	0
AC009005.1	2.5544	9.37395	2.04607	11.8314	1.1085	0.289091	2.32017	2.06248	3.42667	0.90496	4.4288	0.505865	5.97986	3.98791	6.33832	3.25045	4.81287	11.2096	4.89425	8.33929	6.41235	0.28315	2.41517	3.40344	2.73579	2.04875	6.03547	1.099	0.979206	4.85594	3.05028	1.84166	1.09881	2.23075	2.50767	2.3986	1.07255	3.34085	3.41552	1.4208	0.838986	4.57059	6.8464	2.35573	1.64014	1.32808	2.37665	2.4182	1.52936
BX470102.1	3.61	5.13992	10.9493	3.36505	2.05296	7.32169	7.54164	2.06278	5.3644	1.20336	8.50333	3.77221	3.08818	4.62949	1.62883	4.45409	29.5059	32.9774	4.48525	24.689	14.8182	6.85165	16.6354	28.8576	9.63367	4.01271	1.35818	2.84816	2.61924	5.43911	6.44186	1.66285	1.93161	1.6401	1.5175	3.411	3.78392	4.77673	1.36341	2.34828	1.72449	1.77633	5.15642	11.7085	10.6624	2.07996	3.75727	10.2422	5.46826
RBPMS-AS1	0.736643	0.737788	1.43435	0	0.28498	0.0355089	0.591892	0.155897	0.575638	1.55618	0	2.21493	0.864929	1.09163	0.479097	0.751532	1.12246	1.98688	0.270124	0.797301	0.0246133	0.53328	0.635687	0.447209	0.168018	0	0.260037	1.5761	0.360826	0.386888	0.469919	0.88599	0.875906	0.332717	0.471855	0.618698	1.21459	0.763572	0.59617	0.390443	0.363714	0.0732265	0.615322	1.00937	0.241749	0.0355915	0.254769	0.324029	0.360673
AC064807.1	1.36422	1.50967	1.92807	0.310539	0.866079	1.24439	0.786982	3.58671	1.43904	1.03647	1.53167	2.58675	2.65207	2.39247	1.8769	1.57916	1.68857	2.54245	1.42154	1.45763	1.31839	0.898425	0.917658	0.72018	1.5957	0.860374	0.920255	0.523896	1.80765	1.32276	2.106	1.55756	1.20541	2.52046	1.56845	4.63355	1.37323	0.648219	1.24562	1.74955	2.54923	0.448561	0.98176	0.770729	2.17654	1.40953	2.43168	1.631	2.6461
AC091179.1	0	7.45548	4.37148	0	0.167274	3.63442	0.723795	14.0263	22.2347	0	0	0	4.71422	0	15.3789	0	0	0	0	1.60871	3.3048	1.02071	13.9923	0.342387	0	0	0	0.385466	0.893502	2.23543	0	16.6388	0	0	0	9.43557	0.0424361	0	0.145805	11.1724	0	0.0402952	0	2.48837	0.106424	21.1913	15.3864	0	1.3893
LINC00963	4.70768	3.76019	2.94224	1.6288	1.18496	3.21723	2.50703	3.41786	4.40169	4.2337	2.77325	3.35572	5.51369	3.83974	4.69984	3.87113	1.79994	2.85409	5.59085	3.03222	3.22229	1.74699	7.84246	2.5751	1.04243	2.31422	3.16096	2.32907	2.09741	3.87319	4.85969	2.99082	2.51113	2.28377	2.93808	3.48003	1.62514	3.14588	3.80353	2.59659	1.14891	2.6784	2.31261	2.14067	3.42232	2.54951	2.43368	3.86126	3.62285
AC007066.2	0.636222	0.829761	0.289907	0.238653	0.615672	0.552028	0.0576004	0.84485	0.333401	0.477924	1.61852	0.547406	1.02809	1.10318	0.620677	0.514237	0.294929	0.366356	0.278336	0.145481	0.840737	0.426454	0.408291	0.459803	1.64325	0.525575	0.479476	0.220482	0.618885	0.720062	0.634047	0.22289	1.12178	0.625668	0.619905	0.619293	0.523452	0.743833	0.570498	0.427458	0.700822	0.408859	0.323354	0.238694	0.804589	0.452001	0.801899	1.01694	0.730502
AC046143.2	0.748793	0.981762	1.07668	0	2.36379	0.909583	0	0.85573	0.271803	0.295826	1.63936	0.481501	1.50719	1.22913	0.292199	0.687535	0.985801	0	0.581462	1.21568	2.3418	1.35755	1.86097	1.70766	0.409894	1.70007	0.400662	0.480627	0.330099	1.06183	1.58018	0.137965	0.483814	0.429718	0.431673	0.646871	0.4233	1.93883	0.646403	0.519556	0.266193	0.937871	0.900677	1.03423	0.70772	0.390728	0.932294	0.395248	0.32996
LINC02035	0.932025	0.491239	0.857255	0.349612	0.654096	0.926383	0.365651	0.570904	0.921233	0.587762	0.420831	0.361097	0.634143	0.682351	1.36601	0.53235	0.249631	0.365247	0.648994	1.04429	0.421069	0.599938	0.942494	0.511424	0.646728	0.960349	0.585335	1.39964	1.14454	0.972113	0.749589	0.971497	0.759825	0.786823	0.840853	1.03008	0.618407	1.83611	1.11433	0.595838	0.85944	0.638101	0.973705	0.897922	1.2924	0.612682	1.17133	1.39737	1.4847
AL596094.1	1.0418	0.284569	0.312081	0	0.24182	0.903934	0	0.413396	0.866619	0.857466	3.25836	0.372175	1.83484	1.06881	0.338782	0.797142	0.761972	0.887352	0.202247	0	0.939854	0.68861	1.07882	0.494973	0.712859	1.64258	0.638737	0.3715	0.574086	1.2311	0.700506	0.239939	1.05177	0.581261	0.250245	0.937495	0.572579	0.991729	0.749452	0.602383	0.462944	0.233011	1.56639	0.256951	1.02568	0.302012	0.540461	0.687388	1.33897
MGC32805	3.73438	2.47066	0.247185	0.225398	0.0589335	1.3585	0.102002	0.382843	0.80641	0.898579	14.9967	0.10204	0.0212936	0.607781	1.2075	0.947068	0.58031	2.01838	2.11123	0.515254	1.84513	0.0239743	0.854487	2.2819	2.46117	0.680527	1.14627	0.0792204	1.15037	1.0251	1.51678	0.263138	0.623725	0.0202369	1.28073	0.251323	0.29902	0.00805643	0.856163	1.20198	0.0282059	0.539475	0	0.480096	2.14972	2.15288	0.963165	1.67522	2.16768
AP000786.1	0.0824832	0.270365	0.148252	0	0.191458	0.250488	0.265101	0.31421	0.261979	0.285133	0.935165	0.397798	0.373555	0	0.160936	0.0946691	0	0	0.41633	0.200869	0.148824	0.233657	0.0854147	0.391889	0	0	0.165506	0.0882391	0.484828	0	1.56146	0.0379937	0.299781	0.788926	0.554761	0	0.388571	0.0628152	0	0.250388	0.146612	0.516555	0.49607	0.0813753	0.584691	1.47055	0.609762	0.435385	0.363467
FBXL19-AS1	0.788402	0.998907	0.348811	0.742984	2.38747	0.573567	0.877127	0.248352	1.11721	2.3121	2.21924	0.929448	0.74463	1.07016	0.38457	0.542928	0.0798421	0.361589	0.706407	0.472609	1.34956	0.687191	1.3314	2.0746	1.32793	0.413076	0.750417	0.655272	1.37242	0.573331	0.402768	0.854815	1.3274	1.29934	1.31691	0.510817	0.468547	0.489564	1.36119	2.69312	0.754584	0.944077	1.24011	0.86756	1.39	0.712032	1.37803	1.13643	0.414224
DGCR11	0.649359	0.824786	0.466853	1.0953	1.035	1.29588	0.278272	0.360742	1.09998	0.940657	0.795457	1.47307	0.675308	0.621782	1.05582	0.844668	0.498689	0.884948	0.68914	0.491981	1.10654	1.39802	1.00866	1.22379	0.385086	0.982875	0.904837	1.47039	0.652048	0.946404	0.396326	0.478577	0.638092	0.351952	0.852688	0.631094	0.693391	0.445068	0.852527	0.657071	0.731009	2.03333	1.56215	1.29195	0.920612	1.00711	1.01904	1.37105	0.572288
MNX1-AS2	2.62678	1.41752	0.690918	1.02378	1.07073	0.500305	1.02957	3.29479	2.38373	2.08818	2.20418	1.09861	4.70695	0.525831	2.12508	0.294133	0.702888	0.982256	1.39302	2.39235	1.61836	0.580768	0.928828	2.73956	1.05214	0.484867	1.02844	0.685387	1.97707	3.9369	1.67015	0.944357	2.38026	0.735347	2.0314	0	1.14691	0.780655	1.17528	0.66681	0.113879	1.08905	2.3119	1.01132	0.454152	0.612906	2.19363	0.67636	1.12927
SNHG6	52.3422	79.6116	54.8442	34.3899	40.0168	75.2092	21.6769	97.1704	38.6933	58.2257	61.7357	82.1474	57.9573	70.1796	65.6663	38.8592	92.9673	44.2225	32.588	47.231	53.3222	25.5397	49.3872	61.6235	135.479	62.6039	65.6482	11.6348	37.2295	42.6434	102.007	56.4162	25.9172	109.004	17.9454	111.924	22.5036	86.6441	18.1014	42.2644	77.7702	47.4641	34.9003	77.8379	76.9128	33.9236	48.2819	67.0939	38.1451
AP001330.5	2.39031	0.429969	0.733505	0	1.56977	1.0117	0.374753	0.88835	0.740681	0.34549	0.364682	0.374891	1.46685	0.478493	0.910012	1.47209	1.53507	0.198629	0.543263	0.189302	1.12203	0.594546	0.482978	0.941773	0.957417	1.21335	0.740884	0.810791	0.899541	0.413363	1.08557	0.537089	0.565038	0.669148	0.784224	0.503647	0.9338	0.399587	0.754923	0.960736	0.362696	0.31295	0.701257	0.805239	0.96429	1.06476	0.771241	0.923207	0.256903
AC124312.5	0.0894081	0.293063	0	0	0	0.0775764	0	0.93662	0.0811353	0.264919	0.0699088	0	0.899815	0	0.348894	0	0	0.152307	0.833139	0.145155	0.215091	0	0	0.339832	0	0	0	0	0.262766	0	0	0	0	1.19722	0.0859051	0	0.252716	0	0	0.54282	0	0	0	0	0.633779	0.23327	0.139148	0.707907	0.196991
AL391121.1	0.532869	0.451217	0.861983	2.17608	0.56072	1.37165	1.88391	0.811961	2.12768	0.754367	0.583316	0.647237	1.39435	1.23915	0.918402	3.42493	1.75383	1.57342	1.07586	1.90327	0.875989	0.583674	3.05334	0.405078	1.31263	1.5459	0.261366	1.76717	0.678633	1.97305	0.220494	0.867265	0.530797	2.12364	0.733855	1.18921	1.40577	1.33916	0.594173	1.00137	0.505155	1.27128	2.8843	0.455617	1.00728	0.756932	1.03665	1.87516	3.13083
AC092687.3	0.731645	1.79865	1.5342	0	2.94368	1.58706	0.783835	1.04517	0.719276	6.92518	0.90579	0.196031	4.72483	3.25266	0.713769	0.979693	1.07025	1.9734	0.284073	0.296959	1.24676	2.62528	0.252549	1.10078	1.33502	0.807496	0.163119	0.2609	1.16473	1.87328	2.38411	1.40422	1.18184	1.22464	0.527234	1.44846	1.2638	0.975074	0.855291	0.951858	0.270934	0.818208	0.366688	0.42106	0	0.848399	1.61313	1.12641	2.28369
AC026368.1	2.01414	0.654508	0.49933	0	0.386911	0.150656	0.111611	0.496076	0.189081	0.171493	0.27153	0.223305	0.52424	0.285016	0.609807	0.0797142	0.761972	0.118314	0.458428	0.620171	0.167085	1.14113	0.43153	0.659964	0.285144	0.262812	0.65035	0.18575	0.229634	0.328294	2.9529	0.799795	0.19633	0.597869	0.0667321	0	0.425345	4.97187	0.412199	0.150596	0.0617259	0.559227	1.04426	0.513903	0.246164	0.0604023	0.567484	0.0916517	0.612099
POLR2J4	1.14129	1.26243	0.846725	0.860145	2.11114	2.01593	0.976079	0.900278	0.513111	2.19006	1.48117	0.924722	1.32767	2.06978	1.62208	0.666475	0.875273	1.00667	0.490032	0.945041	2.89181	1.57939	1.0764	3.16057	1.3001	0.611052	0.785021	1.24683	2.51066	1.0581	1.14101	1.44135	1.81316	3.16871	1.5926	1.37556	1.08778	1.68273	1.11304	1.08826	1.2284	1.0128	0.707088	1.49664	2.08391	1.10194	0.88836	0.958534	1.09404
AC006504.8	1.92446	0.989492	1.2208	0.200995	3.11814	0.753041	0	1.22183	1.16426	1.26716	2.38989	2.58823	0.911434	1.54851	0.589	0.692948	1.15916	0.899929	0.527436	0.551362	1.36168	1.41099	1.71932	2.79679	5.2673	1.2137	1.74146	0.444044	0.970371	1.87283	1.68631	0.938594	2.68193	0.649653	0.652608	1.30393	1.67098	1.63799	2.32094	2.25823	0.134144	0.101277	0	0.558414	1.69407	1.44395	1.23327	1.59344	1.08081
AC105460.1	0	0	0	0.153773	0	55.483	0	0.274933	0	0	17.336	0	0	0	0	1.2591	0	0.0491786	0	0.0468694	0	0	0	0.411484	0.869173	0	0	0	0.0212112	0.955218	0.0358368	0	0	19.1078	0.027738	0	1.1424	0.0219853	0	0	14.9581	0	0	0	0	0	0	0	0.0636067
AC016773.1	1.01582	1.66483	0.590698	1.11399	0.471578	1.99609	0.672173	1.08122	0.596476	0.855755	1.77544	0.25616	3.57817	1.71649	1.36991	0.205746	0.327781	0.916119	0.324806	1.74621	2.19221	0.778643	1.36131	0.880089	0.408872	0.508748	0.219815	0.127848	0.702456	0.776731	1.46498	0.440386	1.52021	0.828717	0.488009	0.709784	0.70374	3.27641	1.12838	0.310956	1.06212	0.801885	0.718745	0.353708	1.05893	0.44172	1.32521	1.4982	0.921583
DNAJC9-AS1	0.894133	1.0147	0.762572	0.271557	0.461515	0.771128	0.245782	0.504659	0.583414	0.83446	0.922593	0.966145	1.60363	1.25528	0.884722	0.643649	0.615251	0.781625	0.388845	0.555901	0.832292	0.753198	0.527936	0.306268	1.25585	0.847703	0.564096	0.218157	0.916632	0.421718	1.08179	0.214736	0.958913	0.425025	0.411182	2.14335	0.36718	2.85513	0.746641	0.454925	1.35775	0.454568	0.536574	0.530045	1.48029	0.505193	0.524317	1.28795	0.999053
PPP1R26-AS1	1.60381	1.91116	0.953221	0.408421	1.08567	2.58911	0.369657	1.57607	1.70475	1.48307	5.68062	0.397185	2.10283	2.28126	2.03838	0.821375	0.322466	0.881673	0.987399	0.612052	2.06751	1.1874	1.78653	1.2204	3.49776	0.604468	1.12826	0.724573	1.68072	2.47665	3.82317	1.5246	3.00868	1.03285	1.50414	0.924595	0.517742	1.76639	1.76511	2.25002	2.34534	0.674552	1.15287	0.661907	1.61549	0.939135	2.63031	1.73698	2.73119
PIK3CD-AS2	0.229662	0.146375	0.27519	1.35923	0.924014	0.132847	1.47626	1.11789	0.416823	0.352849	0.199527	0.0546966	0.282498	0.523591	0.373418	1.93301	0.391941	0.695518	0.0990776	0.33143	0.33764	1.7638	0.1057	0.169735	0.419061	0.289681	0.0341352	0.0545974	0.074996	0.180929	0.110869	1.48103	0.123659	3.88074	0.245182	0.220446	0.817448	15.9547	0.440573	1.85911	2.47199	0.0456593	0.46041	0.0251752	2.35153	0.909895	0.397143	0.606131	0.674678
AGAP2-AS1	11.0542	3.07619	3.35924	12.4228	8.46885	4.58777	12.6299	3.286	4.87072	1.35685	2.598	4.41697	2.99026	5.5065	3.70898	5.20693	3.64527	3.72806	1.76144	9.80321	9.91483	11.3853	1.81962	4.06802	7.08297	4.47306	6.16485	2.7855	4.65954	2.90705	1.96314	4.88579	2.32231	22.903	2.01064	2.13899	6.08047	8.8806	1.99954	2.61856	10.4348	5.01627	5.66826	7.04458	3.73676	2.68126	2.08834	2.57175	3.44918
NPTN-IT1	0.167929	0.378428	0.13205	0.279526	0.233875	0.418906	0.134931	0.829618	0.676234	0.155493	0.205164	0.101236	0.29576	0.172283	0.389087	0.216831	0.0921175	0.0536376	0.521609	0.136318	0.467114	0.368672	0.521692	0.508632	0.315994	0.218435	0.091259	0.123508	0.331594	0.471303	0.195431	0.125697	0.678145	0.271044	0.413458	0.0680022	0.425216	0.135879	0.113255	0.263988	0.242524	0.554002	0.631224	0.196737	0.347195	0.547669	0.547207	0.304703	0.30062
AC104170.1	0.906102	1.32002	2.8048	0.268134	1.54236	0.567807	0.970737	1.62996	0.502494	1.04409	2.71587	1.88824	0.506618	1.44603	0.982182	0.231104	0.883631	1.88656	0.859977	0.735535	2.24038	1.08376	2.50215	1.72201	1.24002	1.23814	0.538705	1.5617	1.73834	2.85533	0.624886	1.43762	1.26036	0.240738	1.8863	0.761025	1.37543	2.1468	1.24935	0.436601	0.26843	1.1259	1.21099	0.844269	1.18945	1.8825	1.17516	0.398569	1.10911
LINC02482	1.24917	1.48893	2.55138	0.302445	0.632628	2.06919	0.547477	2.10891	0.824427	2.86012	1.24312	0.730239	8.68598	5.35924	3.2682	1.6944	0.498351	1.64434	1.36685	0.92184	2.11727	2.18751	3.41031	0.647453	1.39869	0.966862	2.0128	0.4252	3.87984	2.28133	1.23348	1.56927	3.07256	0.597397	1.69123	6.25411	0.320985	3.28633	2.6959	1.5759	1.21111	1.06677	1.70745	1.90461	2.01247	1.58019	3.09292	3.147	2.75227
AC093278.2	0.318199	0.371371	0.502595	0.256804	0.644593	0.635845	0.278916	0.661168	0.647515	0.866645	0.369433	0.392693	0.951015	0.87053	0.423307	0.575482	0.296203	0.624182	0.0973392	0.20351	0.45234	0.251296	0.299553	0.1466	1.05566	0.474331	0.18058	0.618917	1.06269	0.820406	0.311211	1.67001	0.218057	0.479578	1.68616	0.999592	0.654113	0.154207	0.759556	1.1541	0.291366	0.491715	0.46393	0.180745	1.02527	0.897285	0.607773	0.559868	1.50839
AC087588.2	0.168742	1.33667	0.202193	0	2.45453	1.41531	0.180779	0.482102	1.02086	0.555541	2.19901	1.38648	0.28304	0.92329	0.384112	1.42026	0.987344	0.670722	0.131034	0.54791	1.7591	1.33843	0.349479	4.43617	1.53951	1.0642	1.27911	0.361035	0.330616	0.531744	1.43137	0.414542	0.590571	1.34497	0.486392	0.728869	2.2258	0.942375	0.546256	0.731769	0.499893	0.704504	0.676565	1.55377	0.930337	0.782678	0.656545	1.33605	0.247857
AC106739.1	0.502686	0.906242	0.542105	0.357012	0.248922	0.930483	0	0.47873	0.760289	0.56269	1.41499	0.143665	0.809456	0.27505	0.392323	0.384635	0.220599	0.285442	0.572516	0.435263	0.403107	0.417706	0.694069	0.477666	0.183449	0.380434	0.0448293	0.286808	1.13265	0.475223	0.104002	0.432225	0.676663	0.192321	0.869384	0.289509	0.442047	0.153128	0.578598	2.52875	0.0595676	0.659601	0	0.198374	0.237556	0.495468	1.22567	0.353788	0.295349
AL157932.1	0.726102	0.595007	0.47457	0	0.858027	0.229096	0.848615	1.00582	0.539114	0.847545	0.619357	0.070744	1.39508	0.812648	0.450776	0.151523	0.144838	0.224894	0.410067	0	0.6352	0.523572	0.546842	1.88172	0.361339	0	0.573951	0.141231	0.678993	0.936046	0.532616	0.608109	1.22619	0.568222	0.761077	0.712806	1.18166	1.20647	0.71229	0.286257	0.293326	0.354331	0	0.325613	0.467914	0.746293	1.23279	0.348428	0.43631
AL391832.2	0.762276	0.82501	0.336059	0	0.307137	0.748757	0.41603	0.356126	0.965832	0.355133	0.899666	1.43352	0.694791	0.64924	1.01024	0.198089	0.157791	0.490014	0.357393	0.513707	0.74391	1.49933	0.417025	0.587669	0.433021	0.462603	0.798438	0.292338	0.507236	0.611857	1.90144	0.172249	0.522728	0.440208	0.497486	0.776556	0.284571	0.613371	0.512156	1.32228	0.383471	0.630502	0.172999	1.03582	0.373826	0.412773	0.593176	0.911015	1.10911
AC008443.4	1.42979	1.09085	1.152	1.83832	1.60218	1.19781	1.26768	1.2208	2.19232	0.876521	1.73477	4.33285	3.02678	2.42791	2.26064	0.679047	1.40636	2.43565	0.650854	1.36076	1.83845	3.40783	1.22533	0.843287	0.539778	0.559693	2.73703	0.263719	2.10105	1.51482	0.918042	0.635887	1.75208	0.188628	0.61583	1.38425	0.929053	2.29036	1.43645	1.02628	4.77614	1.23506	0.593038	1.31331	1.39797	1.02908	0.690588	1.56147	0.325886
AC067930.4	0	0.394282	0.0864804	0	0.223368	1.62817	0.154642	0.595689	0.0436632	0.285133	2.03157	0.515664	0.0968475	0.197451	0.140819	0.220895	0.211149	0.57375	0	0.54681	0.289379	1.52656	0.199301	0.411484	0	0.455172	0.160908	0	0.388872	0.568582	0	0.753542	0.621769	0.276124	1.47936	1.14307	0.317333	0.109926	0.10384	0.417314	0.427619	0.129139	0.578748	0.0949378	0.68214	0.041845	0.599065	0.761924	0.636067
AC079949.2	3.28417	0.0468621	2.27597	1.26196	2.36658	5.48647	1.02402	2.66085	0.0593093	0.0161378	2.93841	1.83867	1.4964	0.201153	1.594	0.0750123	0.0358514	2.18495	1.59233	0.0265269	1.49368	0.101828	3.48549	1.70009	3.98015	0.0463707	3.85772	2.47333	0.114047	1.00402	2.58604	0.0150524	0.0131964	4.21172	0.164839	0.0882197	3.63309	0.0186647	1.42813	0.0495996	2.78808	0.0438535	3.19367	2.53079	0.945879	3.08355	2.1869	0.0646843	2.87998
AL589843.1	3.8902	0.0924011	0.709342	0	0.366428	0.440269	0.181204	3.16788	2.20001	0.779588	0.352669	0	0.510671	1.15683	2.97012	2.45895	0	0.576257	0.0875613	0.183066	0.813803	1.85265	1.51797	0.91075	0.308626	0.320012	0.150838	0	1.49127	0.399747	0.174968	0.311638	0.910709	0.377478	0.108341	0.243528	0.42496	0	0.425865	0.293396	0.300642	0.15132	0	0	1.19896	0.147097	0.482599	0.892795	0
AL157786.1	1.28351	1.48896	0.19456	0.205924	0.229725	0.952645	0.0994021	1.67888	1.89447	1.26005	0.652933	0.24031	1.47849	0.380756	0.497842	0.0354971	0.135724	0.263428	1.03871	0.188295	1.25557	0.359209	0.720609	0.866961	0.380928	0.219434	0.460264	0.264689	1.03962	0.383752	0.748653	0.249307	1.4363	0.894842	0.854339	0.333977	0.633788	0.282638	0.250301	0.684023	0.0824605	0.290531	0.465016	0.755183	0.292314	0.853994	1.49817	1.20398	0.766605
ZNF213-AS1	2.6258	2.25961	1.09114	1.28567	1.48723	1.81504	0.540681	2.0897	1.46024	2.00107	4.65529	1.02689	2.37028	4.17214	2.15492	1.34317	1.3481	2.45457	0.920115	1.46059	2.44584	1.21002	2.33284	2.1337	1.58152	1.07941	1.12518	1.4632	2.48817	3.07701	2.64215	1.17918	4.48961	1.52509	2.76889	1.83241	1.6677	2.97446	1.99682	0.609003	2.23615	1.55739	3.21121	1.3566	2.31586	1.01777	1.96931	1.969	2.82017
C1RL-AS1	1.12061	1.12772	0.558305	1.15191	0.529352	0.713031	0.252746	0.984825	1.17392	0.485438	1.04838	0.391901	1.43646	0.709967	0.356738	0.3159	0.224315	0.428678	0.564859	1.14266	1.01213	0.623749	0.66776	1.18439	0.484286	0.163665	0.528606	0.21873	0.751129	1.47757	0.468572	0.445544	1.79743	0.733356	1.97962	0.382136	0.952089	0.952215	0.636432	1.21747	0.0524174	0.0879433	0.614837	0.612905	0.334466	0.871988	1.66142	0.757548	0.86632
AC090114.2	1.00207	0.874038	1.12339	0.36187	0.602389	1.10525	0.360276	0.624349	1.35015	1.52316	1.52987	0.637087	2.66653	1.14305	1.14328	1.11503	0.439749	1.12837	0.841446	0.639721	1.33201	0.357958	1.06934	0.619734	0.344	0.379185	0.533913	1.21009	1.27036	1.77423	1.187	0.610221	1.29493	0.659543	2.31401	2.96383	1.27378	1.73838	1.13262	1.7677	0.347175	0.27047	0.89889	0.351878	0.842763	0.454944	1.51197	1.03995	2.31262
RPARP-AS1	2.3665	3.64605	1.14897	2.34518	2.17757	1.866	0.625891	2.16503	2.209	2.17427	3.20755	5.37194	3.99219	2.76228	3.34945	1.05924	1.38407	1.83898	1.53851	1.54644	2.46465	2.41288	2.19196	1.03787	3.04741	4.04492	1.64229	0.806141	2.0467	2.27123	1.92604	1.02962	2.82082	3.87506	1.86702	2.36805	1.22054	2.00855	1.84099	1.78448	4.3381	2.85954	2.64793	1.35739	3.221	1.96975	2.42133	2.65919	2.56506
AC093249.6	0.250467	0.820985	0.337635	1.55648	1.0271	0.941729	1.00625	1.01376	1.09858	0.639066	2.25218	0.447388	2.03759	1.2848	0.590507	1.05406	0.549575	0.497783	0.372784	0.643842	0.527235	0.37841	1.08071	0.515669	1.37107	0.276433	0.293167	0.312603	0.84346	1.18392	0.582973	0.442256	1.23061	0.97822	0.782126	0.901563	0.314648	0.762974	0.833341	1.91892	0.686351	0.298774	1.2553	0.267695	0.443866	0.254132	1.07198	1.10174	0.689811
ABALON	0.667342	0.546856	0.611043	0.201206	0.479319	0.360528	0.445155	0.299783	0.4342	0.547192	0.443037	1.79477	1.01377	0.465041	0.343944	0.404645	0.221024	0.514786	0.24444	0.224865	0.393787	0.99872	0.938799	0.753774	0.413556	0.40499	0.269494	0.350221	0.610589	0.416622	0.156304	1.22958	0.803391	1.74627	0.447627	0.380713	1.28124	1.16027	0.978266	0.829979	0.72738	1.08143	0.681542	0.496889	0.83305	0.514674	0.607486	0.531705	0.277423
AC000123.1	2.55402	2.7398	1.75274	0.247348	0.991648	1.69225	0.298495	3.36101	1.6856	1.65112	4.61127	0.895816	2.19652	1.33394	1.81209	0.959351	0.917024	0.553735	2.12752	0.603126	2.90456	1.68378	1.15409	1.01489	1.01679	0.966446	1.3666	1.44064	2.3542	2.08524	2.62283	2.9518	1.5377	0.799476	1.33852	3.10899	1.79383	3.07667	1.40305	1.04717	0.371432	2.45114	0	2.70297	0.987517	2.66543	3.75809	1.96092	1.63701
AC002553.2	0.434345	0.889814	0.52045	0.385594	0.940978	1.1306	0.232664	1.65458	1.51093	0.500491	1.01885	0.4655	0.582841	0.891212	0.494355	1.49554	1.5884	0.739907	1.34913	0.47011	0.43538	1.39446	0.749637	0.61909	0.990681	0.547856	1.40413	0.30977	0.638259	0.68436	0.98849	0.533519	0.526203	0.761636	0.556437	0.625374	0.88667	0.661552	1.09361	0.251145	0.450357	0.647645	1.30612	0.714185	0.684201	1.07027	0.84498	2.67479	1.27598
HIF1A-AS2	0.0449557	0.442069	0.242405	0.239459	0.2087	0.89715	0	0.299693	0.938308	0.177607	0.386662	0.481802	0.588171	0	0.175429	0.103195	0.394567	0.306328	0	0.291945	0.162226	0.203759	0.0931069	0.213591	0	0.170113	0.0902053	0.192371	0.0660612	0.318747	0.111612	0.289907	0.254161	0.257992	0.30236	0.194183	0.254139	0.034236	0.097021	0.896794	0.119862	0.522855	0	0.266111	0.212449	0.351875	0.279863	0.355946	0.29715
AC027020.2	1.2437	0.772588	0.757147	0.160274	0.465622	0.800638	0.354596	1.68113	0.373175	0.0693438	0.980303	0.311729	0.19179	0.370437	0.420747	0.667677	0.616212	0.0170859	0.241444	0.374524	0.494646	0.897833	0.893226	0.352635	1.53732	0.550322	0.0469591	0.590138	0.75904	0.474096	0.796841	0.10164	0.793868	0.49885	0.0674583	0.0866466	0.595348	0.320807	0.541149	0.20008	1.25687	0.376876	0.36193	1.06868	0.782077	0.628043	0.39805	1.16473	0.729254
LINC00668	0.950379	3.83746	5.5405	3.93439	4.34341	2.06794	2.56389	1.0786	3.63745	2.495	5.864	3.36701	1.0209	4.16277	3.11775	6.36386	7.0123	7.4825	0.149129	5.12453	4.549	12.705	5.16045	2.94319	2.89773	11.18	7.02188	11.347	6.83445	4.63195	2.11501	6.67311	6.62187	2.18068	2.30888	7.3913	3.25695	1.45877	4.24027	4.50153	2.05252	4.99141	0.266538	4.1051	5.44534	7.44732	3.95066	5.88729	7.01961
AC068870.2	1.60153	1.81714	2.32497	0	3.2599	2.08439	0.197974	0.997252	3.68926	1.52096	3.08245	2.9707	2.66567	1.51666	1.08166	2.82791	0.675785	0.629587	0.526155	0.600025	1.33367	0.348984	1.02059	1.58035	2.52891	2.68048	0.329593	1.97687	3.39434	1.01906	0.458785	1.30517	1.54224	7.71799	0.88776	1.59639	0.986611	2.15784	2.59226	1.28219	4.32478	1.15727	0.740917	0.6077	0.873279	1.9821	1.72558	1.95084	3.12147
APTR	3.37005	5.35218	3.32034	1.68803	1.84438	5.72073	0.89433	4.93931	4.78374	4.09194	5.3487	4.18337	9.70824	3.80634	3.49885	3.58405	2.78144	4.70068	2.32885	2.18351	5.40184	3.9325	2.54533	3.22435	7.55263	4.60663	5.54206	1.71992	2.99858	5.18811	4.68237	3.49629	4.28253	4.97549	3.5128	4.82441	3.75781	5.70391	3.90344	2.56091	2.24633	3.61664	3.8119	5.55147	2.13686	2.9376	5.62986	3.73318	4.35973
AL356740.1	0.997621	1.7107	0.763721	0	2.31565	0.0801483	1.36567	1.14361	0.720897	0.857598	0.462249	0.376192	0.63216	2.27441	0.901154	0.593708	0.445903	1.35326	1.60675	0.779832	3.62222	0.523341	0.994815	0.491538	1.46639	0.384492	0.9391	0.059291	0.950171	1.96483	0.699468	0.816938	1.53686	1.9614	0.532519	0.279297	0.609221	1.15368	0.837283	0.817189	0.755274	0.561958	0.555545	0.145811	1.26593	1.41389	1.5095	0.438826	1.34324
AL391056.1	1.11539	1.65965	0.84411	1.25078	0.118096	0.730086	0.754709	5.628	0.941156	2.88941	2.06558	0.702558	3.93876	1.8068	9.85054	0.426726	1.13782	1.05004	0.0379885	1.08016	1.74181	0.188471	2.95851	0.771665	0.294575	0.055535	0.844188	0.0418676	0.654178	1.84992	0.273276	0.342517	0.300285	0.617643	0.272623	0.591667	0.442486	0.551383	0.285061	0.0933461	0.0260867	0.358889	0	0.115833	2.17315	0.604147	0.304547	0.723034	1.72457
AC022150.2	2.90215	3.23189	1.53811	0.396372	1.83092	1.48503	0.239167	2.83472	1.18175	1.54344	4.01476	0.996897	2.77098	2.44299	3.19423	1.79357	1.55116	0.697205	2.10915	0.422844	1.56642	2.02367	1.54118	2.687	1.01837	0.0703961	1.7669	0.835874	3.33517	2.28634	3.71807	2.228	4.80809	1.31673	3.03869	1.28571	2.24358	5.327	3.53313	2.77527	2.34779	0.466023	0.447541	0.770854	1.31873	1.1649	5.18263	2.25856	1.63955
AL132712.2	2.45274	2.47373	0.339112	0	1.75176	2.12816	0.606392	1.25777	2.56822	0.186347	1.47524	2.83087	1.13929	2.32276	2.20875	1.73237	0	0	3.51624	3.36943	1.58862	1.71029	0	1.07569	0	0.356969	2.77624	0.807353	1.52487	1.33773	1.99078	0.521441	1.82859	1.26321	0.9064	0.407478	1.9554	1.43684	0.610774	0.16364	2.51521	0.843978	2.26942	0.186138	0.445808	1.1486	1.615	2.48975	2.49418
AL160006.1	1.89827	1.05255	0.858076	1.12011	0.981503	2.00705	0.328798	3.36122	1.75357	1.21811	2.83077	0.858845	1.27553	1.37607	1.8408	1.06979	0.536236	0.455042	2.21551	0.876579	1.71593	2.51159	2.46011	1.99821	1.24446	0.731211	1.32667	0.784326	1.92923	1.7865	2.61041	1.4608	2.50169	1.8102	1.12492	0.699652	0.995999	1.53219	1.08552	1.08939	0.924351	1.1288	1.67488	0.599959	1.30263	1.29007	3.35679	2.02499	1.97851
AC005104.1	1.89739	1.55483	0.779497	0.866278	1.30867	1.59927	0.34847	1.96186	1.57425	0.696061	1.90746	1.16199	0.763825	2.0022	1.00485	0.124441	0.237901	0.277047	0.505161	0.352051	1.04334	1.53569	0.673655	1.13329	1.3354	0.615409	0.290072	0.347966	0.716958	1.02499	1.27861	0.199768	1.48866	1.24443	0.468785	0.351242	0.612923	1.11468	0.87747	0.517205	0.289078	0.776002	0.326037	0.160449	0.640471	0.471466	0.928076	0.715381	1.43331
UBR5-AS1	2.19773	2.39291	2.54197	0.162588	2.99466	3.54012	0.294313	5.56195	3.10237	2.63291	2.17189	3.62029	3.4611	1.83717	3.17635	2.14873	3.83995	1.90658	1.596	0.875493	1.3585	1.18749	1.34865	3.52892	3.34181	1.73255	1.39509	0.772814	2.8632	1.61115	3.0755	2.184	3.22132	2.84167	1.29044	3.6917	1.66803	1.8364	3.16202	2.31208	3.29152	1.18336	1.16266	2.77049	6.46715	2.20334	3.40456	3.19555	1.83825
AC005083.1	3.24449	2.24465	4.06295	0.424967	2.54327	1.86907	0.854737	4.45752	3.95789	2.91558	3.16071	2.02362	18.1733	3.16491	3.16522	1.09884	3.968	5.39108	1.19777	3.41091	2.97499	2.68194	1.65236	2.07218	3.3483	2.16361	2.50803	1.50785	3.82979	2.9541	2.75657	2.64598	1.15986	2.26385	2.86185	6.43282	2.45554	7.02773	1.72183	5.95096	1.11086	1.87961	1.1196	5.32611	3.77032	3.76995	3.06281	3.36904	1.23048
BBOX1-AS1	2.86733	2.19998	2.33062	0.19456	1.22089	3.23266	0.58698	1.80886	2.66831	0.0180382	3.35583	0	4.09882	0.149894	2.22713	3.60536	2.36432	3.11114	0.042546	1.03777	4.61331	2.64887	0.0378247	3.50556	0.84978	0.794747	3.37142	6.23253	0.120768	1.8992	6.48395	2.33867	5.41341	4.85616	2.40403	2.83992	1.72073	1.64119	2.34518	3.4373	1.94775	1.89535	0.549193	4.43241	0.215768	0.0158832	3.28293	0.289206	4.7482
AC018653.3	1.76814	1.71538	0.657515	1.08254	0.71705	1.26965	0.979794	2.63227	1.42011	0.662409	2.44722	0.675218	2.53627	1.00082	0.475846	0.23326	0.267563	0.242347	1.07316	2.1447	1.66235	0.736921	1.64157	2.52986	1.22377	0.307617	0.326239	0.521801	0.597296	2.54574	0.870388	0.711472	2.98742	1.08857	2.49948	0.746179	1.37869	1.51678	1.11846	1.9566	0.307059	0.272736	0.488917	0.701767	0.672304	0.795374	2.05595	1.23368	0.537339
AP001189.3	1.21463	0.36194	0.529244	0	1.60619	0.990023	0.591488	0.736112	0.901836	0.945188	0.201458	0.0788942	0.777904	0.30209	0.430893	0.422448	0	0.188102	0.200073	0.35854	0.664106	0.166826	0.0762303	0.2798	0	0.0696392	0.196946	0.118127	1.37922	0.695924	0.205608	0.983343	0.267547	0.563276	0.565839	1.19239	2.08074	0.0840913	0.357458	1.85157	0.130848	0.197576	0	0.108938	0.608792	0.960314	2.1195	0.291427	0.567673
AC104564.3	0.669888	0.591168	0.555706	0.274477	1.10041	0.760082	0.49685	0.932409	0.561142	1.01789	1.36991	0.165678	0.622323	0.63439	0.402167	0.354857	0	0.351124	0.800291	0.501957	1.67355	0.408724	0.960502	0.832406	0.423117	0.389979	0.137862	0.110251	0.946522	0.608933	0.127934	0.28483	0.957223	1.08431	0.346576	1.00161	0.873909	0.667124	1.11209	0.670395	0.366373	0.461012	0	0.203351	1.58286	0.627405	0.962368	1.08799	2.27069
MIR17HG	0.850862	2.19294	0.739987	0.0730995	1.47806	1.30982	0.0220538	2.8361	0.448335	0.901371	1.75445	0.485362	1.36735	1.26714	1.03759	0.378026	0.843144	0.12858	0.602109	0.50131	1.55171	0.831944	1.06585	3.64483	1.69029	0.324564	0.390106	0.110109	1.97631	0.95682	1.52897	0.410891	1.12502	0.570989	0.33624	0.622419	1.57101	1.29595	0.881122	0.124979	0.115869	1.28303	0.577754	0.406177	0.680968	0.722078	0.683469	1.55745	0.604737
AC100861.1	1.89143	3.91099	2.43079	2.87106	0.664237	1.42005	1.22841	1.71729	2.65022	1.52934	0.896548	4.34828	2.19945	2.01085	1.81654	1.88967	1.72028	1.88649	1.92536	2.24341	2.47553	2.15431	2.6386	1.34098	1.44846	1.76149	1.27163	0.880659	1.16649	0.903313	1.38078	2.77171	0.941904	1.22793	1.47834	0.761959	3.70265	2.00017	1.64972	0.679991	5.1562	1.80615	2.88806	2.2431	2.80193	1.93473	0.838874	2.68995	0.928476
AC104695.3	0.161901	0.398012	0.145497	0	0.375801	0.702381	0	1.15639	2.13035	0.399765	0.696253	6.42002	0.407349	0.664394	0.789728	0.18582	0.888109	0.137899	0	0.525698	0.778978	0.825535	0.167655	3.30762	0.221564	0.153159	0.379005	0.259799	0.297387	0.19132	0.452198	0.223726	0.130761	1.00655	0.0777789	0.87415	0.457621	0	1.13557	0	1.22305	0.796647	0	1.67713	0.382551	0.211204	0.125986	0.213647	0
AC087491.1	2.91737	1.27502	0.699143	1.45036	1.04736	0.945021	1.75027	0.814981	2.64743	1.45992	6.50878	3.16832	0.939547	6.86397	1.32818	1.51793	1.70701	2.45174	2.35605	7.57824	1.12294	1.49859	3.30303	2.14381	0.638796	1.32473	4.18874	2.41354	1.80054	1.19513	0.893303	0.537525	5.62355	0.334845	1.75659	3.02433	0.476441	0.296231	2.4345	0.303636	0.241994	1.53122	3.27519	2.18742	2.38971	1.08254	0.938348	1.74525	2.91393
MBNL1-AS1	0.331129	0.333963	0.222367	0.135675	0.628401	0.580933	0.152035	0.128219	0.548147	0.125788	0.31297	0.374379	1.54907	0.403177	0.28044	1.48679	0.191621	0.130172	0.257132	0.141783	0.428941	0.457669	0.150724	0.293902	0.169311	0.440615	0.328561	0.284168	0.443809	0.309599	0.381688	0.318461	0.452588	0.160098	0.384584	0.330066	0.514259	0.0221689	0.298415	2.56582	0.113188	0.244158	0.328265	0.211804	0.343919	0.398738	1.37048	0.278504	0.224483
AL109936.2	0.811	0.483329	0.463801	0.196356	0.479175	1.50331	0.11848	0.596817	0.501791	0.109228	2.88239	0	0.482301	0.151278	0.431556	0.676957	0.808862	0.816364	0.629768	0.179546	0.576444	3.09103	1.90869	0.875721	0.807176	2.65036	0.616403	0.985903	0.704212	1.30686	1.89908	0.101882	0.803875	0.246812	1.02716	0.398075	0.277858	0.0561471	0.914909	1.15102	1.08115	1.84688	1.10853	0.654633	0.958144	1.02591	0.57372	1.84854	1.13709
NALT1	0.991049	1.64228	0.197919	1.05578	0.184032	0.898118	1.13253	0.545319	0.899349	0.522046	1.22263	1.48699	3.79014	1.80754	0.923865	1.92105	0.144971	0.487718	0.684072	2.18107	1.11262	0.349369	0.364897	0.669669	0.361671	0.166673	0.736511	0.0942407	0.59871	0.780755	1.66766	0.0811557	1.17396	1.11643	0.190444	0.142692	0.22825	6.96033	0.451531	0.362925	0.861213	0.43347	0.52981	0.803917	0.520382	0.268146	1.07968	2.09249	1.26161
AL121832.2	2.6544	4.90881	2.83676	4.01237	2.83088	1.68067	4.03505	1.43476	2.70176	4.25139	5.49726	4.11342	7.50887	10.4513	2.72953	3.86996	0.314827	3.23857	1.00276	5.24124	5.43652	2.64193	2.60016	3.30624	2.45446	1.62881	1.87136	0.920963	3.90058	5.84959	0.979612	0.991363	4.11387	2.02422	1.30967	5.03552	2.87269	2.59512	6.50273	5.00889	3.92117	1.28366	3.66743	1.66326	6.01774	0.623916	2.70756	5.30153	3.47742
AC092279.1	0.710858	1.23672	1.23836	1.28156	1.1474	0.313138	0.246044	0.354113	0.416823	1.4474	1.61617	0.0820449	1.07863	2.69275	1.55768	0.401663	0.287956	0.707938	0.271756	0.497146	1.82852	0.223056	0.498298	1.44448	0.838122	0.68282	0.907021	0.561573	1.56688	1.05973	1.08606	0.352625	2.1022	1.05648	0.609452	0.637719	0.267903	0.349798	1.28632	1.19514	1.69119	1.24259	1.24968	0.0971044	1.31789	0.456532	1.01272	1.44317	2.2409
LINC00685	1.00772	1.55981	1.60999	1.19282	1.50742	1.70016	0.179934	1.11965	1.37172	4.36827	8.36096	0.300001	1.35224	1.37846	0.6554	0.128511	0.368524	0.762957	0.521685	4.72637	1.27949	0.507494	0.811639	0.478782	0.766157	0.635539	0.711456	0.419239	1.23402	4.63102	3.19685	0.618907	1.98951	0.963854	0.753075	1.69275	1.52968	0.937971	1.44988	0.874019	0.34829	0.951645	1.01011	1.71221	2.5134	0.535577	1.82974	4.13717	2.09694
AC016831.4	0.0839487	0.0786195	0.150886	0	0.0779439	0.16649	0	0.0571058	0.0761811	0.177673	0.384463	0.0257058	0.108626	0.0984288	0.0935973	0.0550578	0	0.0408591	0.093127	0.545168	0.230808	0.0815343	0.596108	0.170937	0.0656487	0	0.0240638	0.115466	0.0352459	0.283437	0.483833	0.673942	0.0193719	0	0.138274	1.01013	0.0225986	0.0639312	0.077646	0.218432	0.0106584	0.0214585	0	0.0473264	0.340046	0.135588	0.41062	0.126606	0.0792696
AC005476.2	0.467899	1.08973	0.57541	0.131173	0.251512	0.641022	0.158298	0.914655	0.938601	0.608069	0.63543	0.923743	0.817879	1.11165	0.864886	1.30017	0.54035	1.46828	2.39039	1.23941	0.503574	1.45103	0.612036	0.608415	0.539223	0.559117	1.49888	0.237103	0.542815	1.45506	1.62021	0.36299	0.45746	0.259097	0.307598	0.691414	0.348037	0.712658	0.37203	0.363102	0.437727	0.374543	1.62918	0.728865	0.989208	0.492592	1.18812	1.2349	0.542585
AC008280.3	1.27663	0.509658	0.94136	0	1.67159	0.397632	0.105207	0.685831	1.21792	0.355637	1.68927	0.315738	1.18599	0.402993	0.127737	0.375702	0.0718252	0.334575	0.864249	0.318866	0.511869	0.111274	0.94913	0	0.716755	0.433532	0.569247	0.87546	0.456968	1.0831	1.4019	0.784062	1.37477	0.313092	0.849193	0.919052	0.61683	0.922362	0.741774	0.511038	0.40729	0.468569	0.787477	0.322944	0.928158	0.199278	0.40756	0.518358	0.865468
AC005034.3	5.21197	4.33841	4.48668	1.53421	5.13206	3.84392	1.01389	2.67773	5.78768	5.66251	5.41583	2.13143	4.5	5.45967	2.08738	4.53371	2.67846	2.21965	3.53603	3.13974	3.10164	5.40843	3.80646	5.51298	3.79158	5.50145	4.35752	2.24495	4.34338	5.08931	5.34619	5.33221	4.47535	6.40191	3.8349	4.47293	3.26945	7.80258	6.09772	7.6372	4.10794	4.04936	4.04196	6.90106	3.56493	6.11924	5.04837	3.6923	3.32415
AC074032.1	0.622095	1.01955	0.462674	0.228526	0.497928	0.390868	0.0689452	1.1849	0.545067	0.29662	1.29153	1.08054	1.23058	0.792277	0.711533	0.541657	0.658966	0.80394	0.166578	0.731365	0.541867	1.16674	0.577563	0.489212	0.704563	0.771143	0.803476	0.45897	1.29242	0.861883	2.7561	0.790487	0.883599	0.512943	0.638943	0.277975	0.404225	0.604448	0.439808	0.911665	0.343167	0.422216	1.54817	0.444431	0.608247	0.466401	0.367242	0.509541	0.567164
AC097641.2	0.774613	0.846346	0.371269	0	0.575364	0.537685	0	0.688519	0.843528	0.357031	0.807567	0.276725	0.571693	0.635757	0.503792	0	0	0.263911	0.240605	0.251519	0.993868	0.409604	0.641715	0.78513	0.282686	0.293115	0.379938	0.441956	0.645022	0	0.256419	0.523314	1.5432	0.493929	0.496176	0.446118	0.437896	0.511253	0.947314	0.268736	0.275372	0.462005	0	0.611367	0.732124	0.35929	0.843887	0.817754	0.568896
AC010976.2	0.618721	0.898796	0.252742	0.299605	0.574464	0.854069	0.180779	1.74092	1.09742	0.555541	0.527762	0.241127	0.934033	0.230823	0.164619	0.322786	0.185127	0.143726	0.655168	0.410933	0.845721	0.446142	1.10668	0.988784	0.307902	0.212841	0.150483	0.421207	0.723223	0.531744	0.610951	0.181362	0.794999	0.161396	0.783632	0.242956	0.370967	0.214176	0.606951	0.804946	0	0.679343	0.676565	0.887869	0.664526	0.342422	1.24744	0.816474	0.309821
AL357033.3	0.819526	1.50302	1.96398	0.831477	0.615971	1.15126	1.25426	0.817636	2.37275	3.31479	0.85439	0.669187	5.89129	1.76162	2.17008	0.268743	0.599401	1.5955	1.66673	1.01372	0.985775	0.221099	1.93978	1.44622	0.74769	0.443014	0.365425	2.29616	4.7024	1.66019	1.16265	1.94139	3.78226	0.821177	2.13727	1.17996	4.15486	6.8355	0.800108	4.50169	0.277465	0.27931	0.469408	0.962521	1.38317	2.10424	4.09967	0.720973	1.97761
AL731567.1	0.311187	0.680008	0	1.38129	0.577855	1.26003	0.500077	0.790285	1.27077	0.256126	0.243319	0.333507	0.313182	0.425673	0.101195	0.952429	0.113801	0.530107	0	0.336811	0.124771	0.235073	0.322246	0.246415	0.425864	0	0.0693787	0.0554837	0.457281	0.122577	0.354102	0.19112	0.167555	1.19056	0.448492	0.448049	0.586389	0	0.0559656	0.13495	0.322658	0.603207	0	1.12569	0.245098	0.0902113	0.807181	0.821294	0.114272
AL512413.1	0.564535	0.719616	0	0	0.349436	1.19736	1.00801	0.657106	0.284611	0.123906	1.12806	0.134451	0.568155	1.28705	0.122387	0.287973	0	0.213708	0.0974176	0.814694	0.452704	1.27936	0.129911	0.417229	1.20178	0.118678	0.125862	0.60393	0.368698	0.74124	1.55731	0.0577863	0.911901	0.119991	0.0602685	1.08376	0.413696	0.859844	0.406117	0.924864	0	0.168354	0.754494	0.618836	0.592855	0.272759	0.683357	0.496646	0.414609
AC008735.2	2.13559	6.93008	1.53537	2.9576	5.75022	6.15191	1.37276	14.7249	1.66667	3.12173	5.54385	1.92257	4.94337	3.68082	4.04183	2.54915	1.31206	0.654838	1.82419	5.89419	2.6202	4.01698	3.71531	8.44189	4.09163	0.64649	1.17128	1.00523	8.1907	4.23974	7.05174	2.04611	6.79582	2.69627	3.52931	2.67512	5.63394	2.8624	3.68715	6.48287	2.50535	3.89764	3.33941	2.69684	2.72491	1.04008	6.44795	4.05816	4.32888
RUSC1-AS1	3.31888	4.86972	1.2004	1.30681	1.49961	2.37707	0.328549	2.47925	1.96663	2.20103	5.37128	0.920275	1.79011	2.01359	2.70592	2.1901	1.49534	1.07966	3.93727	1.58218	3.2052	1.66025	1.83486	4.0862	2.48082	0.902576	1.44494	1.08629	1.63235	3.52734	2.88055	0.634104	3.18139	2.41829	1.7614	1.22162	1.94554	1.12102	1.86052	1.14078	0.666239	3.29848	2.29524	4.11473	2.56035	2.22257	4.64026	2.94975	2.04207
PCAT7	2.63493	1.78809	2.25696	1.20614	1.3379	0.303641	0.99242	0.784175	2.74605	0.97592	2.17294	0.57361	6.38095	3.04115	2.91195	0.803305	0.993705	1.78843	1.32677	1.06946	1.01521	2.54248	1.83326	3.05148	1.12686	1.79159	1.15655	0.506503	4.55258	0.145956	2.33817	1.44128	6.88313	2.06737	0.949384	1.067	0.426694	2.42991	4.42042	1.10696	0.384196	1.74959	1.11424	1.19822	2.14018	1.02046	1.89022	1.14092	4.2634
AC009404.1	0.73809	1.0016	0.477581	0.377422	0.531789	0.947816	0.189778	1.07968	0.535837	0.443228	1.14038	0.310085	1.10532	0.678475	0.691255	0.257529	0.220254	0.392289	0.426424	0.632703	0.802589	0.702525	0.391333	1.04361	0.937362	0.279295	0.0710884	0.132652	0.698486	0.60008	1.18744	0.17951	0.491206	0.321918	0.192895	0.446338	0.228096	0.836395	0.567076	0.450674	0.0472299	0.781834	0.49717	0.500985	0.767366	0.467307	0.698417	1.12204	0.364273
TTC28-AS1	0.651196	0.733281	0.748441	0.365741	1.04677	0.80333	0.455607	0.740399	0.703503	0.479097	0.988907	0.588709	1.3375	0.799877	0.728202	0.579619	0.437405	0.977252	0.727553	0.679646	0.967134	0.936152	0.825723	0.806104	0.533491	0.565746	0.622215	0.372015	1.00086	0.59154	0.867481	0.43259	0.828271	0.633442	0.432019	0.698415	0.755454	0.566765	0.743321	0.557113	1.02166	0.869927	1.03905	0.485115	0.737945	0.50084	0.806644	0.724877	0.688102
AL441992.1	4.6249	1.8408	3.72088	2.11155	0.777023	3.36316	2.54818	3.18802	2.31832	1.21811	3.34071	5.5231	2.21645	5.60339	7.73468	2.72992	2.60947	2.32604	0.957701	3.57552	1.7484	2.29585	2.37183	1.4649	2.04947	3.25013	3.21119	3.62827	1.9094	3.85173	4.07348	2.06947	3.84205	0.842585	1.86212	4.56615	0.788499	2.54933	3.80237	1.26069	1.60499	3.07369	4.76829	2.12929	5.20383	1.80041	2.12508	4.88247	4.56121
Z83851.2	1.16353	1.45998	0.849581	0.193675	1.95804	0.978004	0.467446	0.173137	1.64979	0.430945	1.5921	4.13063	1.02461	0.895269	0.851324	1.08503	0.877597	0.247758	0.847046	1.53481	2.93033	2.10121	0.903659	1.96938	0.796152	1.58226	0.80254	0.972438	1.01518	1.28902	1.01556	1.0049	1.76199	2.50397	0.663777	0.392638	1.37032	0.719944	1.13783	0.7884	2.00352	3.31803	0.656032	1.36313	1.63237	1.4546	1.81083	0.575778	0.640893
PRR34-AS1	4.58182	2.98211	3.58565	3.03607	6.1674	4.79341	0.986427	1.44057	2.98412	1.97037	3.32543	2.20853	3.00059	4.31826	4.34155	3.27098	3.22287	5.26566	2.14497	5.05401	5.16848	8.66942	2.27017	7.6868	1.86009	3.60856	2.19943	2.72048	3.72079	3.78229	1.31986	1.65608	4.16089	1.88714	2.33806	2.50936	1.77633	1.68621	4.49466	2.68097	2.16267	4.23642	3.82355	5.06098	3.10801	1.63965	2.62714	2.83508	2.94639
LINC01816	0.832495	0.889814	0.0650562	0	0.806552	1.25622	0.58166	0.551528	0.492695	1.42997	2.0377	0.0387916	1.63924	2.97071	0.98871	0.830858	0.07942	0.184977	0.618352	0.528874	0.827223	0.328108	0.599709	0.584696	0.297204	0.068482	0.677857	0.348491	0.611665	0.85545	0.876162	0.266759	1.19857	0.830875	0.278218	1.64161	0.170514	2.12248	1.60136	1.44408	0.611198	0.518116	0.217686	0.249965	0.427625	0.251828	0.873146	1.52845	2.55195
AL161421.1	1.91517	2.69293	3.67695	0.231847	5.01122	1.0197	0.839366	3.44054	1.93546	1.84858	1.87185	1.18954	4.90624	3.03654	1.71975	2.4479	1.28933	2.85468	1.03089	0.847992	1.23037	0.443884	3.24529	1.73713	0.953069	2.05882	1.51385	1.23395	2.09473	3.70337	2.13426	1.86459	3.79669	3.83013	2.48836	2.49113	4.65463	5.81742	2.20751	1.37793	1.68275	0.798292	1.83244	1.46002	3.39397	3.10405	1.99838	1.4934	1.43852
AL023803.2	0.676026	1.47726	0.405021	0.20005	0.767152	0.456217	0.120708	0.500741	0.613475	0.593506	1.76196	0.402509	0.982744	0.924737	0.659509	0.431056	1.15371	0.38387	0.262478	0.731692	0.948693	0.80857	1.01119	1.10632	0.822358	0.568465	0.703357	0.361601	0.85543	1.6865	0.955743	0.588188	0.454997	0.359221	0.433026	0.486674	0.884639	0.257414	1.01317	1.66128	0.500676	1.14241	0	0.815156	1.15365	0.391952	1.02289	1.09034	0.496491
AC019069.1	3.19964	2.13586	1.71235	1.05322	2.88732	1.70005	1.21324	0.77035	1.58229	1.79315	1.58824	0.462357	0.669359	1.25403	1.42044	2.10438	0.63107	1.37796	1.89837	1.86775	2.24869	0.468471	2.49433	1.31522	4.03437	0.612177	1.46679	0.884576	1.12262	1.74183	2.13099	1.22543	0.66783	2.35545	1.24353	1.20348	1.08392	5.58522	2.07547	0.748347	0.718901	0.434209	1.18919	1.25912	1.57153	1.39134	1.77646	1.28092	1.30697
AC010547.2	1.34746	0.576095	0	0	0.163184	0.355827	0	0	1.27595	0.0578632	1.92394	0.5023	0.058961	0	0	0.941368	0.642739	0.1996	0	0.190228	1.12752	0	0	0.222677	0.481049	5.87472	3.2915	0.313368	0.0860895	0	0.363626	0	0.0946335	0.616385	0.0562899	0	0.055198	0	0	0	0	0.733787	0	0.520185	0	0	0	0	5.80858
AL031775.2	0.591639	1.16357	0.106339	0	1.42823	0.616014	0	0.788821	0.805343	0.642782	0.832691	0.760891	1.07178	0.242791	0.750339	1.22228	0.259635	0.907071	0.413484	0.0960534	1.20982	0.871511	0.245066	0.899506	1.29547	0.78357	0.870574	0.75951	0.391229	1.11863	1.17509	0.381532	0.955682	1.13177	1.08007	1.02222	0.947634	0.630788	0.446896	0.61577	0.315488	0.793965	3.20241	0.175108	1.53776	0.771807	1.38118	1.24918	0.391063
GAPLINC	0.66116	0.653885	0.450751	0.364315	1.03722	0.435196	0.512923	0.477668	1.69651	0.0900707	0.106958	1.24613	0.390062	0.561353	0.355866	0.994341	0.600297	0.815587	2.00054	1.22146	0.575895	1.18834	0.236089	0.259967	0	1.07838	0.853932	0.195117	0.234514	0.754359	0.452819	0.420064	0.128894	0.545155	0.262865	0.295431	0.386649	0.173623	0.369022	0.296606	0.182359	0.95865	0.685577	0.899696	0.161611	0.376724	0.212893	0.240684	0.0502317
AC092112.1	0.0748793	0	0	0.199424	0	3.0536	0	0.178277	0.101926	0.0369782	0	1.7655	0.113039	0	0.474824	0	0.41075	0.127557	0	0	0	0	0.0775405	0.0355762	0.102473	0.141672	0.0751241	0.0400523	0.110033	0.0884856	0.023238	0.0344912	0.0604768	0	0.0359728	0.0808589	0.035275	10.0648	0	0	1.09805	0.133982	2.47686	0.0738735	0.17693	0	0.0291342	0.098812	2.22723
AC005520.2	0.661724	0.228317	1.12676	0.742044	0.485045	2.93121	0.895486	1.35988	5.53088	0.378382	0.816957	2.9114	1.12163	1.00045	0.883393	1.0393	0.229256	0.830603	1.10883	0.848146	1.04732	0.749807	0.288523	1.6878	0.381297	0.527152	6.75535	1.30403	0.844441	4.60948	0.951135	0.898375	0.590703	1.26584	0.836576	0.902611	3.87204	3.07667	5.18625	0.634341	2.75479	0.529695	1.25676	0.721555	1.1521	0.514912	1.43638	1.0111	4.60409
TPT1-AS1	0.711792	1.05519	1.98734	0.147239	1.81581	0.639584	0.614495	2.68736	1.05983	0.809952	1.51657	0.308595	3.24099	1.67318	0.467429	0.491757	0.672238	0.988866	0.393529	0.62455	0.76752	0.428067	1.53143	3.09946	2.04277	0.605805	0.462213	0.574178	1.28629	2.85277	1.26819	1.23508	3.07907	0.872491	0.818915	1.07459	2.12477	3.80323	0.715878	0.699268	0.317323	0.698631	0.540302	0.42043	0.947074	1.1359	1.24939	0.948412	1.29421
HMGA1P4	1.21959	0.764246	0.773663	1.14639	1.06574	0.560222	0.230574	0.136644	0.846334	0.212569	6.45086	5.76648	1.73282	1.17761	0.279951	0.164679	0.94448	0.733261	0.557089	2.56238	2.67511	2.35742	1.48581	0.545359	0.785426	0.542935	1.05564	0.690722	0.896079	1.35643	1.24678	0.264363	3.36062	0.274471	0.0689298	1.08458	0.202778	2.29463	0.851549	0.622223	2.99666	1.21947	1.29439	1.20321	2.20368	0.436741	0.725738	0.757361	0.316129
AC068152.1	0.536769	0.557153	0.72036	0.724313	1.11636	0.527835	0.713072	0.504373	1.05214	1.40667	0.912155	1.60309	0.777904	1.35102	0.768026	0.607856	0.329778	0.524248	0.583546	0.383439	1.01584	0.892056	0.755951	0.816084	0.607251	0.947866	0.823344	0.206722	1.37246	0.507444	0.37314	1.08789	1.53757	0.978888	0.632639	0.633733	0.957524	1.36804	1.0812	1.04284	1.17036	0.518638	1.20521	0.395404	1.82638	1.00211	1.28093	0.585552	0.583441
LINC01614	0.554661	0	1.32923	0	1.23597	0.834186	1.06961	0.105646	0.503339	0.255652	0.115652	0.277408	0.372146	1.06221	0.18037	0.679047	1.62272	0.251964	0.0287142	0.0600334	0.355829	0.167598	0	0.035137	1.61933	0.769577	0.123661	0	0.108675	0.349573	0.137706	0.476915	0	5.69421	0.0355287	0.798606	1.91617	0.112641	0.119704	2.59778	0.361497	0.330819	0.222389	0	0	0.0964759	1.12221	0.48796	0
AC008764.2	0.764725	1.4622	3.55076	0.678892	1.77506	2.7094	0.409637	3.82348	3.18068	1.88825	1.54469	2.04894	2.56543	2.87669	1.92727	2.19426	0.838979	1.51983	1.63304	1.75885	1.14982	3.03282	3.16761	1.69555	1.74423	3.0143	1.32133	0.954438	3.69899	4.97025	2.45235	2.1135	2.57348	1.88954	2.69413	1.78922	0.96068	1.26182	2.81942	1.54761	1.47256	2.1095	2.68287	1.13168	4.36679	2.60485	3.12418	3.36381	1.12327
AC009812.4	0.29205	1.0987	0.501059	0.35355	1.56533	0.506804	0	0.53098	0.530054	0.432676	0.186836	0.0995903	0.427524	0.544767	0.725237	0.335197	0.553432	0.271368	0.484498	0.107761	0.510975	0.0752103	0.577366	0.466728	0.908353	0.150698	0.301884	0.241423	0.575464	0.596113	1.54903	0.330198	0.182268	0.634856	0.357137	0.860106	0.737941	0.343726	0.716236	0.633254	0.212365	0.178147	0.0798384	0.130967	1.91339	0.230901	0.671459	0.700716	0.263237
MCF2L-AS1	4.30766	7.14259	6.10926	23.3035	13.4672	1.0512	18.8203	6.79456	4.51988	20.9737	3.26293	11.3252	25.4359	18.6441	5.51567	4.78957	2.28913	9.05797	6.63781	7.86775	7.32699	4.61413	16.7279	4.18919	24.9621	5.60321	4.02913	0.864049	6.55254	9.86266	3.57186	5.08454	14.297	8.30467	2.23112	7.41358	10.0514	9.84151	6.82718	8.66899	6.07159	2.9506	7.69118	3.51937	6.75913	8.89747	6.18038	3.81925	8.6012
DTX2P1-UPK3BP1-PMS2P11	0.703711	0.98032	0.716733	0.249891	0.370246	0.712351	0.188477	0.636667	0.957897	0.660287	1.18301	0.377094	1.03873	0.433173	0.389027	0.376916	0.334551	0.679304	0.382518	0.856864	0.775927	0.345533	0.631559	1.43768	0.802534	0.332857	0.298094	0.376409	0.542895	1.02562	0.509574	0.561853	0.691501	0.729168	0.484567	0.531935	0.55252	0.42873	0.354367	0.467931	0.354403	0.50366	0.141075	0.404984	0.387982	0.693607	0.730137	1.05245	0.387618
PSMA3-AS1	4.66032	6.47971	3.08661	0.568477	5.83435	4.79845	0.291042	6.44637	4.61651	2.64482	3.34049	3.73988	4.73578	3.70282	5.0355	3.51145	2.21403	2.6169	4.03327	1.90071	5.09611	4.16664	1.76159	4.04115	3.09813	3.37765	3.27278	3.0619	3.26491	5.39632	4.28364	1.72507	3.28333	2.53342	4.13592	2.96152	4.01913	4.99727	3.44795	2.60584	3.96074	3.96393	4.82371	2.44085	4.79901	3.73518	4.61806	5.11278	3.29203
AC015712.2	0.719688	0.728516	0.380453	0.112749	0.773025	0.385689	0.124725	0.819781	0.605075	0.20558	0.427563	0.351626	0.901828	0.550141	0.388911	0.518283	0.247708	0.354575	0.838291	0.280651	0.45406	0.267832	0.299568	0.328524	0.627635	0.420511	0.24068	0.24154	0.720594	0.833786	0.829888	0.282755	0.507178	0.860449	0.688101	0.419057	0.402193	0.17732	0.399719	0.523228	0.592585	0.321935	0.254608	0.309764	0.500156	0.724081	0.722006	0.540032	0.614059
AC093726.1	1.29386	1.91663	1.65471	0.662677	2.1254	1.33854	1.19956	1.13742	2.37087	1.37622	0.894948	1.41334	2.27878	1.32741	1.82056	1.54213	0.709749	1.65307	1.46845	0.888719	1.19718	0.930405	1.70058	0.709307	0.885337	1.55354	2.06364	1.09135	1.37113	0.35284	1.14283	1.48996	1.46702	1.9991	1.50615	1.66588	0.984622	0.814803	1.87947	0.669002	2.85266	1.38016	2.09503	0.785529	1.11707	1.62296	1.76197	1.97008	1.48019
AC069281.2	0.609787	1.28492	1.07644	1.39203	0.803758	1.7101	1.88986	2.81549	0.97827	1.05398	2.50318	0.688536	2.00548	1.18416	1.1101	0.862348	0.537587	0.602859	0.951266	1.43196	1.02819	0.697127	0.969741	0.760511	0.56627	0.669571	1.14345	2.25989	0.644048	2.02023	1.49365	0.887789	0.923435	1.68724	1.53798	0.705517	0.897704	1.3973	1.10451	0.52416	0.604846	1.3249	1.96467	1.18708	0.656101	0.587142	0.970213	1.2214	1.53546
SCAMP1-AS1	3.93116	2.98035	2.93203	1.56691	2.23467	2.73803	0.902482	3.54008	3.83437	3.35445	3.98339	4.94399	6.17679	4.77385	4.30472	5.49414	2.52318	3.50781	1.5471	1.36764	3.52235	1.9848	3.73856	3.39244	4.86749	4.75614	3.95296	1.77374	3.73327	2.33855	3.90066	2.53756	6.03688	2.76247	2.53094	5.74676	2.00312	2.82067	4.32859	3.21243	4.82475	1.65084	3.77963	2.50642	8.02504	2.50019	2.466	4.2348	3.00499
AL158166.1	0.387515	0.740952	0.812589	3.44021	1.01942	0.56039	1.24547	0.553572	0.996368	0.637899	1.01	4.4992	1.04	0.265041	1.26016	0.593022	0.425143	0.990199	0.150459	0.104856	1.16532	1.39048	0.267525	1.2888	2.12128	1.22197	0.518377	1.31277	0.759258	0.305287	0.240522	0.535496	1.19975	0.494195	0.558499	0.697435	0.730221	0.393484	1.46355	1.06432	4.13281	0.982291	2.33059	1.4018	1.67869	0.842539	0.804135	0.511372	0.284601
MIR155HG	0.134783	0.576785	0.646008	0.398849	0.973324	0.818625	0.385059	0.713109	0.570787	0.266243	0.210775	0.385201	0.542588	0.122913	0.248369	0.721911	0.657201	0.867387	0.0116292	0.194508	0.648499	1.35755	0.527276	0.626141	4.71378	0.623358	0.140232	0.272356	0.407123	0.566308	0.139428	0.731213	0.18143	1.16024	0.31656	0.90562	0.903039	0.216693	0.226241	0.142878	0.319431	0.978065	2.07156	0.605763	2.61856	0.989843	0.279688	1.18574	0.296964
AL450384.2	2.1299	1.50848	0.546885	0.162072	0.621515	1.63684	0	2.04289	0.7041	0.42073	0.51151	0.538058	1.40862	0.874048	0.563991	0.419069	0.333816	0.414661	0.815154	0.518688	0.677092	0.775741	0.598662	0.346952	0.29148	0.259058	0.407022	0.585908	1.1178	0.287648	1.52972	0.140155	0.933838	0.378334	0.5847	0.394284	0.172008	0.811014	0.541747	0.686144	0.0811255	0.231384	0.457487	1.02063	0.46732	0.251389	0.935254	1.44548	0.871513
AC023509.4	1.17488	1.4188	0.555706	0.82343	1.17696	0.509702	0.79496	0.323889	1.48703	0.458053	1.40214	1.72305	1.27576	2.03005	0.814387	1.4904	0.949761	0.579355	0.912332	1.65646	2.08263	0.91087	0.960502	0.940129	1.18473	1.11144	0.889211	0.297679	0.817795	0.146144	0.326231	0.227864	1.1237	0.532296	0.68325	1.73612	0.466085	0.541548	0.967519	1.07263	2.03337	1.18941	0.929731	0.488042	1.68026	0.483998	0.553362	1.06079	0.885569
AC027228.2	1.06792	0.638099	0.699792	0	2.06568	0.637034	0	0.339008	1.03977	0.747118	0.330525	0.774932	0.4926	0.639102	0.770516	0.995872	1.17161	0.587449	0.336891	0.921069	1.16413	1.31091	0.391663	0.69765	0.21313	4.65137	0.528264	0.416514	0.931757	0.368074	0.234753	0.430419	0.575006	1.93646	0.342025	0.960997	0.461162	0.288034	1.14036	0.704319	0.444891	0.646893	1.60566	1.62426	1.86623	1.47052	0.839671	2.11386	0.147057
AL590764.1	0.297042	0.216366	5.10163	0.175801	0.459657	0.229096	0	0.34575	0.239606	0.195587	0.0258065	0.35372	0.199298	2.84427	0.386379	0.606091	0.289675	0.393564	0.0768875	0.267918	0.2382	0.112194	0.136711	0.0627238	0.18067	0	0.0662251	0.353078	8.80265	0.312015	0.163882	0.364865	7.01064	0.568222	0.221981	3.27891	1.99017	0.125674	0.106843	0.171754	0.351991	0.0590552	0.198496	0.0651227	0.935828	0.200925	0.179781	0.609749	0.727184
AL596223.2	2.20842	0.995334	0.396933	0.588164	0.512613	1.62875	0.177447	2.0506	0.100204	1.30872	0.992898	0.0591707	0.388952	0.453135	0.32317	0.126734	0.242286	0.0940512	0.300109	0.268905	2.12514	0.437918	0.914764	0.944326	0.755565	0	0.369274	0.413443	0.324522	0.391457	0.685359	0.254313	2.0066	0.36965	0.21219	0.238478	1.66459	1.05114	0.417034	0.526739	0	0.0493941	0	0.653627	0.521821	0.33611	0.687406	1.31142	1.82466
LINC01612	13.5389	0.795457	0.275483	1.90495	0.806409	2.92574	0.328408	0.0486556	9.50442	0.100921	2.31698	0.711814	0.617016	6.28979	0.498421	8.67848	16.1427	10.0087	1.26954	1.65892	5.16218	12.2729	1.26975	1.40788	1.67803	3.57654	2.39201	5.9028	6.19376	2.7772	8.657	3.62415	1.2379	0.390931	0.932684	3.97226	0.240682	0	1.54365	1.19642	0	0.502788	0.614534	1.15929	0.845039	1.55513	0.636107	4.85422	2.92672
LINC02487	0.871493	1.67402	1.73482	0.149744	1.02667	0.0731773	2.92145	1.19586	0.629283	1.96215	0.937876	0.351507	3.97044	2.07659	1.93809	0.193596	0.431794	0.989726	0.960537	1.26274	0.214166	1.04059	1.68849	1.21101	1.00029	0.585083	0.727052	2.29568	1.22555	1.83823	2.03571	2.08916	2.6868	0.797704	1.03543	1.0524	0.900567	4.33894	1.42578	0.723355	0.941097	0.394033	0.33815	0.832052	0.863546	0.26894	1.28341	0.544103	0.825867
AC010260.1	0.288691	0.620994	0.454022	0.192216	0.335051	0.375731	0.115982	0.7217	0.75319	0.463342	1.10043	0.116024	0.617403	0.592352	1.05614	0	0	0.368839	0.840667	0.468694	0.0434069	0.613349	0.971592	0.788677	0.0987697	0	0.530998	0.115814	0.583308	0.341149	0.33597	0.764624	1.10753	0.276124	0.485416	0.0779363	0.34	0.247335	0.584099	0.344284	0.416929	0.225993	0.434061	0.320415	0	0.345221	0.870516	0.190481	0.318034
AC017100.1	0.922379	1.31014	2.35783	0.764261	1.90311	0.533545	0.856419	1.3274	0.781231	1.80178	0.368621	1.88921	1.03144	1.51407	0.939837	1.64679	1.12438	1.92045	1.44843	1.66389	0.813629	0.929031	1.48581	0.428497	1.12204	1.70637	1.09676	1.97349	1.64156	2.51908	2.01011	4.98514	1.17539	3.33286	2.22545	1.6822	2.56853	2.37268	1.52615	0.497778	1.98563	0.806869	3.32842	2.42664	1.25925	1.60436	0.685862	1.29833	1.17419
AC243967.2	0.760678	0.24241	0.455738	0.2251	0.627793	0.073335	0.950763	0.160984	0.728644	0.125217	0.363476	0.226456	0.0425309	1.21395	0.0412274	0.0970067	0.27818	0.287959	0.0328162	0.137219	0.55916	0.143656	0.0875237	1.16454	0	0.159912	0.0847962	0.180836	1.21095	0.299634	0.209838	0	0.102394	0	0.203021	0.273808	0.278716	0	0.0456016	1.39281	0.150232	0.680541	0	0.500307	0.599128	0.882066	0.460392	0.111534	0
AL355001.2	2.4746	1.79701	3.79686	2.25043	4.12819	1.62344	2.5218	2.41415	2.46472	2.54346	3.47654	0.215618	8.38255	7.0177	2.90482	3.46365	2.33966	3.05023	2.1247	1.04522	2.4684	0.752293	3.25006	1.3191	2.53301	2.85486	1.64167	1.93704	2.74944	4.2794	2.04791	2.39093	5.23218	5.27256	2.223	5.77893	5.13694	6.60353	2.69199	8.48041	0.894015	0.107995	2.41995	1.29015	4.27841	1.80218	2.7554	2.17702	6.11714
AP001453.2	1.72586	1.90761	1.65921	6.19986	1.41608	5.57199	3.74094	1.03204	1.78471	1.30817	1.44361	7.74273	2.62559	2.96474	2.27103	2.67183	1.58521	5.74327	1.52719	3.38842	1.97941	3.13805	3.74065	2.70784	8.67849	4.78411	0.993266	2.57623	1.47448	4.55323	3.38799	1.14624	2.10706	3.1863	1.61968	5.63439	3.17652	10.9731	0.909511	2.01904	1.28415	4.70394	5.55191	8.55299	3.03478	1.15189	1.78026	1.80079	3.0951
TOLLIP-AS1	0.612431	0.836432	0.871435	0.815538	1.20833	0.642091	0.984176	0.534642	1.71361	0.504069	1.0974	1.28537	2.95338	2.93211	0.746835	1.4644	0.447932	0.999807	0.75299	1.03572	0.951531	0.607209	1.42694	1.09115	1.53656	1.54497	0.699772	0.737065	1.0312	2.17115	0.427638	0.399642	1.33963	1.7085	0.711027	2.70046	0.985746	1.86559	0.991289	1.57139	1.4968	0.342445	2.14858	0.352453	2.17064	0.687969	0.853858	2.22248	2.64249
AC098487.1	0.772947	0.712569	0.520975	0.385983	0.224268	0.356288	0.232899	0.667102	0.898705	0.811135	0.661032	0.750728	0.267405	0.59474	0.541982	0.60991	1.537	0.94639	0.618975	0.5098	0.435819	0.109479	0.450236	0.183619	0.066112	0.868313	0.840098	0.258402	0.408188	0.970487	0.839565	0.511804	0.195086	0.184825	0.464165	1.09551	0.250339	0.128765	0.417034	0.502796	0.0644015	0.345759	0.290541	0.381283	0.456594	0.504165	0.488703	0.637497	0.319316
LINC00909	0.91568	1.94148	2.03712	1.26199	2.00357	1.23343	0.658572	2.22585	0.906495	1.52419	1.99272	3.21172	1.69488	1.12993	1.53049	2.07253	1.23642	1.8762	1.47183	0.592569	1.01671	2.06063	1.16705	1.32645	3.47019	2.93188	1.17351	1.15083	2.01365	2.43655	1.44669	1.73433	1.51531	1.47603	1.87035	2.44781	1.65911	2.26269	1.71361	1.39955	2.5097	1.60978	3.11939	1.94574	2.36033	2.10504	1.40517	1.99419	1.81998
AC008966.1	0.982761	0.713114	1.11915	0.519478	0.912464	0.618377	0.988567	0.550125	1.2186	0.763182	1.27289	2.62107	1.55532	0.923579	0.768464	1.27433	0.905348	1.18851	0.967039	0.645519	0.712884	0.637545	0.947772	0.541774	1.17039	1.51874	1.7311	0.32102	1.95676	0.354607	1.04302	0.836254	1.65412	1.13372	0.699183	2.20349	0.339276	0.811267	1.03619	1.08661	1.16678	0.72486	1.03772	0.828937	1.54218	0.841642	0.951559	1.44537	0.826449
AC110285.6	0.195205	0.519874	1.22799	0.259942	0.453104	0.296402	0.941081	1.06894	0.398571	0.289198	4.46448	0.627619	1.22785	3.20425	0.0952177	0.336066	2.03451	4.73857	0.341061	2.93149	1.76103	0.552972	0.80857	1.25205	3.73997	0.646325	0.195843	0.208827	0.286848	3.46013	0.272608	0.0449579	0.197073	1.07357	0.0468891	2.74031	1.01155	1.74673	0.368621	0.423263	1.77823	0.56758	4.109	0	0.807176	0.127325	0.645581	1.15918	1.39779
AC062017.1	0.273621	0.608596	0.281026	2.29029	0.217756	0.576571	0.628155	0.148904	0.922269	0.617711	0.916911	0.418924	0.550751	2.24572	0.343203	0.897272	0.0857684	0.532701	0.182122	1.07884	0.423164	0.221459	0.728603	0.260002	1.17686	0.591649	0.18301	0.125449	0.545678	0.92383	0.388184	0.216062	0.631405	0.448645	0.150229	0.253261	0.405116	1.96469	0.295257	0.711952	0.521096	0.279766	1.41052	0.192818	1.10834	0.0679896	0.0912523	0.309493	1.46409
AC138956.1	0.99839	0.31167	0.170902	0	0.485558	0.330008	0.152801	1.22247	0.690294	0.140869	0.557606	0.356668	0.765557	0.5853	0.371047	0.218265	0.521588	0	0.627609	0.154372	0.743429	0.538709	0.0984642	0.858346	0.650625	0.0899506	0.286187	0.10172	0.663692	0.449451	0.472136	0.218992	0.537571	0.136418	0.228399	0.718746	0.403143	0.579295	0.615622	0.329877	0.169011	0.680541	0	0.469038	0.449346	0.578856	0.406954	1.0038	0.523746
MIAT	0.395711	0.402774	0.209627	0.565773	0.13536	1.21074	0.0669377	0.789409	0.680394	0.281812	0.148191	0.0468737	0.33956	0.153841	0.294612	0.506762	0.214783	0.141915	0.0954193	0.584962	0.365757	0.339829	0.345074	0.182071	0.153911	0.0866903	0.0626851	0.196066	0.310637	0.477461	0.152536	0.330012	0.0740124	0.615537	0.490268	0.332853	0.404229	0.0888203	0.0719162	0.175217	4.91063	0.36334	0.764069	0.0780793	0.354322	0.329653	0.709857	0.571658	0.532295
AL136221.1	0.376603	0.655794	0.253834	0	0.393373	0.245074	0	1.97261	0.384476	0.790419	0.993831	0.50452	0.900168	0.193183	0.734803	0	0.413171	0.0801929	0.219333	0	0.566251	0.266709	0.487485	0.984111	0.773081	0.445335	0.220404	0.151081	0.380468	0.890071	0.730466	0.346945	0.760415	0.0450261	0.995081	0.610016	0.975779	0.501904	0.203191	0.326636	0.125513	0.715972	0.849361	0.789532	1.44603	1.18728	1.2455	0.372729	0.414881
LINC01819	0.321338	0.0569343	8.9912	0.462601	0.0483815	0.421989	1.22817	36.756	0.370417	0.00857777	0.0135814	0	0.034962	0.178199	1.7623	0.358844	2.7822	0.0147946	0.013488	0.0140999	0.0417864	0.373953	0.0719477	0.181556	0	0.0328634	0.0174264	0.278726	5.08569	0.102629	0.0539046	0.00800085	0.21043	1.81087	0.425571	0.0750268	7.1762	0.0396835	0.112459	0.00753252	0.57889	2.40089	0	0.0171363	0.985011	0.0604242	0.0473074	0.206291	0.26789
AP001554.1	0.892178	0.522214	0.458162	1.35778	0.591686	0.331763	0.819274	0.364141	0.115661	0.37765	0.3488	0.34149	1.02617	0.261517	0.68387	0.146284	1.11864	0.651354	0.0494861	0.413847	0.459928	0.505469	0.131984	1.15055	0.523269	0.241144	0	3.6814	0.0936452	2.10859	0.039554	0	0.617635	0.0609529	1.46953	0.825793	0.420297	0	0.756429	0.497447	0	0.114027	0.383267	0.377226	1.35521	0.332534	0.14877	0.840953	1.6849
ASB16-AS1	2.4351	2.83354	3.32633	2.80167	4.13295	2.93264	2.47314	2.56023	4.04832	3.03041	5.97862	4.59318	4.127	3.9572	2.92674	2.0123	1.88077	2.35617	2.67756	3.03622	4.32333	2.77028	4.37757	4.34087	4.05229	2.43262	2.6776	2.26116	3.92183	4.2358	2.61172	3.06887	6.47445	3.04646	3.12583	3.63931	4.0288	5.74138	3.68922	2.28098	4.44953	3.38984	3.86632	2.08528	4.94829	1.9314	2.75899	3.36764	3.64833
AC024060.1	5.38403	4.45171	3.22568	0.516727	6.16983	2.98811	0.467683	3.78785	2.20084	4.45535	6.03027	1.6115	3.75882	3.38384	2.46062	2.44952	2.23501	2.14833	1.39362	2.20495	4.78425	2.85799	3.91784	6.77532	5.84141	2.47783	2.3034	0.674565	4.34787	8.59779	6.26202	1.20649	3.60412	3.34032	1.91078	2.82843	2.01082	4.98675	3.97786	1.55656	1.25014	2.95085	2.62546	3.01476	5.15748	2.44666	3.24605	6.65681	3.5267
AC016888.1	1.86602	2.88447	3.73503	2.03307	2.87444	1.54549	1.49934	2.26175	1.80881	4.73321	8.78747	1.27264	3.62792	2.61054	3.84772	0.48675	1.67499	1.58938	1.41609	1.10164	5.56039	2.21052	2.02017	4.02987	1.50899	0.160478	1.24808	12.0228	3.27178	1.20278	0.447485	3.86789	4.4528	4.17803	4.23778	3.38892	4.03571	1.97012	4.43901	6.84158	1.77148	4.47712	1.2753	1.92463	3.20666	2.87686	5.57726	1.67893	2.52288
AC106782.2	3.16425	2.81069	2.3878	1.92991	6.92989	2.34731	2.40662	0.828126	2.32348	2.12327	8.53676	1.94154	5.39671	7.43425	1.60238	1.94062	1.59	5.26687	1.85693	2.35292	1.88855	3.42123	1.55081	0.711524	3.50393	1.55382	1.38939	3.04914	4.84501	4.16739	1.78408	1.75794	3.68713	1.96377	2.41366	3.39086	2.5489	5.79441	2.11124	3.49862	2.06085	1.38304	4.64866	1.45364	3.25323	2.18471	5.41332	1.65749	6.97173
TPM1-AS	0.407215	0.403945	0.115565	0.266375	0.291856	0.316134	0.367379	0.251736	2.2626	0.0635046	0.206683	0.428767	0.460156	0.615664	0.209087	0.278786	0.219459	0.18255	0.299572	0.893091	0.893711	0.226662	0.517862	2.15197	0.195537	0.419019	0.477832	0.687839	0.230958	0.236384	0.32813	0.0723965	0.24811	0.423654	0.542273	0.169722	0.565409	0.00544061	0.362325	0.328401	0.184129	0.543277	0.601526	0.570901	0.388254	0.124262	0.227931	0.358245	0.220367
AL356481.1	0.810288	0.268759	0.381433	0.308289	0.286601	0.518925	0.186019	0.698181	0.315134	0.457315	0.784419	0.330822	0.854317	0.950052	0.583457	0.442856	0.380986	0.788758	0.374532	0.187931	0.464125	0.240467	0.119869	0.421644	0.84487	0.21901	0.245172	0.350861	0.481949	0.683947	0.45503	0.657609	0.779088	0.276791	0.574637	0.833329	0.436251	0.499537	0.416363	0.401589	0.222899	0.379722	0.348088	0.342602	0.364687	0.251676	0.825704	0.661929	0.68011
CFTR-AS1	0.108423	0.0888472	0.194874	0	0	0	0	0	0.0983903	0	0.593434	0	0	0.444934	0.105774	0	0	0	0.0841935	0	0.391251	0	0.673655	0.103026	0.296756	0	0.36259	0	0.079662	0.256248	0.0672954	0	0.175136	0	0	0.468323	0.204308	0	0.116996	0	0	0	0	0.213932	0	0	0.0843705	0.286152	0
AC084824.5	2.03062	1.18857	1.14707	0	1.02349	0.956462	0	1.43658	0.895042	0.40112	2.1775	0.559614	0.934238	0.476176	0.622604	0.133179	1.65494	0.691834	0.675791	1.03612	0.558299	1.05185	1.56208	0.826952	0.952781	0.878162	0.737296	0.744798	0.767301	1.37121	1.54845	0.534488	0.890311	0.49943	0.724681	0.877114	1.47591	2.29754	0.813873	0.251601	0.515628	1.09002	2.09358	1.37373	1.09671	0.403657	1.12869	1.53123	0.894806
HAGLR	2.90441	0.854058	2.40594	1.2629	0.825507	1.79575	1.77805	1.40182	1.64953	0.843997	5.82806	4.99202	2.5154	0.587834	1.51792	1.48534	0.942922	2.59163	0.387401	1.21091	0.415905	3.53169	0.398972	2.89596	2.46055	1.65416	7.06011	7.01737	0.555269	1.92622	0.478268	1.77013	0.773943	8.16857	5.40563	2.00555	1.15882	0.139181	2.93686	1.89786	4.68403	1.74996	12.8334	2.98722	3.88655	0.751761	0.292123	1.5383	1.34949
AL023284.4	9.09763	13.2827	4.14551	2.73009	7.61409	11.3403	5.35376	8.66408	7.44189	5.63176	13.9264	2.40321	8.89806	10.2537	6.56276	2.35306	3.65502	6.3301	5.42283	8.32121	10.0955	8.49374	13.1363	11.3844	6.48816	6.66693	11.6128	6.30556	5.4134	14.3848	13.9577	12.6898	4.91576	7.96626	8.18717	7.05678	5.49309	7.70897	9.81702	3.66745	4.78293	13.0686	3.85316	6.13111	3.02768	6.2405	6.73047	6.93269	3.67014
AC124248.1	1.66895	2.68641	2.46405	0.317492	2.60106	0.672329	0.957858	1.53265	1.62271	1.17742	0.186423	0.766569	4.13915	5.13666	1.68632	1.7787	2.35415	1.82768	0.277713	3.48373	2.50939	2.36389	1.35792	1.13277	2.28399	0.676643	1.95348	0.892708	1.79557	1.97222	0.369957	0.274557	7.65437	0.741139	1.54629	2.83207	0.786228	0.0453925	1.54365	1.65431	0.0529737	0.26663	0.716957	0.823267	8.30955	0.881243	1.53063	3.14625	2.62655
AC002401.3	0.490119	0.40163	0.88092	0.290072	0.606747	0.330757	0.700107	0.570487	0.247094	1.61359	1.95872	0.291819	1.31536	1.34087	0.318763	0	0.119491	0.371075	1.7761	0.0884128	0.13101	0.246827	0.338359	0.517472	0.298105	0.618206	1.05629	0.174774	1.28039	1.28706	0.439408	0.602028	3.03483	0.416697	0.889508	0.705678	0.5644	0.663556	1.11651	1.4642	0.0967974	0.0487206	0.327519	0.214905	0.128676	0.568331	0.339016	0.287453	1.07987
AP006284.1	0.327016	0.925731	0.302789	0.369488	0.552045	0.834026	0.668837	0.934296	0.845311	0.763421	3.92067	0.318611	1.25662	0.772654	0.64772	0.40945	0.108718	0.388263	0.34628	0.868771	0.870148	0.561434	0.677277	1.01697	0.406843	0.243737	0.0795359	0.328634	0.429575	1.07734	0.719627	0.164325	1.43263	1.45964	0.904526	0.449439	0.578871	0.973518	0.523966	0.318008	2.51882	0.78904	0.536383	0.518153	0.960017	0.112037	0.794262	1.30768	1.28818
AC020915.3	0.92023	1.7402	1.14507	0.848364	0.977637	2.618	0.853159	1.38198	0.89129	0.672927	1.93029	0.900888	0.85489	1.45244	1.44157	2.05143	0.951339	1.74849	0.85888	1.07741	1.50071	0.882305	0.971261	1.27801	0.968731	1.32255	1.08895	1.5524	1.20923	1.23383	1.31258	0.855911	0.950476	0.812466	1.29226	1.12749	1.28386	1.09837	1.75684	1.73441	2.22548	1.52782	3.29938	1.02135	1.02447	0.984995	1.64563	1.14429	1.03326
AF117829.1	0.547707	0.427823	0.397225	0.119425	0.300359	0.950453	0.0617659	1.13472	0.531908	0.449215	0.485857	0.192231	0.325574	0.302312	0.596819	0.330855	0.182726	0.420131	0.176592	0.447205	0.323628	0.206871	0.358214	0.797409	0.753929	0.236341	0.25279	0.113074	0.491847	0.333078	0.755443	0.454411	0.618268	0.719931	0.240043	0.574151	0.286689	0.734205	0.324886	0.408366	0.705958	0.16047	0.231159	0.413952	0.491932	0.253486	0.685419	0.600189	0.352851
AC008736.1	1.18119	1.17535	1.28898	0.898814	1.68422	1.31771	1.22026	0.924028	0.689079	1.79162	1.68224	0.361691	1.91052	2.59675	0.823096	0.871523	1.57358	1.29353	0.949994	3.56142	1.67453	0.764815	1.57265	0.96206	1.15463	1.43668	0.761822	0.992846	1.58076	1.89434	2.43507	1.98203	2.21464	1.73501	1.13491	1.54885	1.55011	1.18868	1.2746	1.09765	1.57466	0.754826	0.507424	1.74799	1.3955	1.24739	2.00246	1.11337	6.69214
LINC01560	2.9641	2.64833	2.47473	0	2.92963	1.94133	0.30731	2.149	2.27334	2.19095	5.32311	1.16821	3.04084	2.35428	2.74243	2.41433	1.049	1.59624	1.03948	0.838264	2.25425	0.606725	1.50502	2.74388	2.303	1.04926	2.53252	1.28883	5.56401	2.07902	2.87238	1.44461	5.26674	1.29864	3.19707	3.13885	2.79272	1.89323	2.99213	3.21768	1.68256	0.615909	1.49514	0.943317	2.5304	1.62985	3.34822	1.96835	1.85388
AC087222.1	0.285254	0.155835	0.0854508	1.01295	0.397275	0.206255	0.458404	0.271661	0.38829	0.657391	0.483258	0	0.334931	0	0.139143	0.218265	0.104317	0.161977	0.147673	0.463115	0.514682	0.0538709	0.689249	1.58116	0	0	0.0635972	0.10172	0.454105	1.01126	0.265577	0.218992	0.499173	0.363783	0.319758	0.616068	0.358349	0.18103	0.256509	0.288642	0.211264	0.170135	0.285929	0.140711	0	0.12404	0.70292	0.376426	0.418996
AC087276.1	0.392809	0.536482	0.23534	0	0.729423	1.02248	0	0.498787	0.118821	0.258645	0.40952	0	0.790657	0	0.127737	0.300562	0	0	0.203353	0	0.787491	0.296731	0.54236	0.248839	0	0.247733	0.700611	0.420221	0.577223	0.309458	1.13777	0.24125	0.528759	0.75142	0.125806	0.56557	0.493464	0.598289	0.14129	0.56782	0.465474	0.351427	0.787477	0.129178	0	0.569366	0.713231	0	0
AL135999.3	2.36073	1.11234	0.106077	0	0.0821948	0.25604	0.0948421	0.224823	1.23182	0.204018	0.184587	0.88552	0.831553	0.605483	2.59093	1.0838	0.582739	1.10591	1.92484	0.0958168	0.141981	0.568431	0.0611157	0.0280403	0.403836	1.11663	1.5987	0.220978	0.0650442	0.976393	1.42862	0.0815555	0.0476664	0	0.482	0.382387	0.222423	0	0.159213	0	0	0.554407	0.53242	0.786043	0.139452	0.153981	0.918517	0.233644	1.23532
AC098613.1	1.86285	1.13741	2.10084	0.583681	1.28872	2.02834	0.704376	1.49579	1.4916	2.38104	9.22497	5.28477	0.51465	6.74522	1.35409	0.58692	1.44263	6.40896	0.340368	1.60113	1.4499	2.5247	6.35454	2.22134	1.09972	1.24395	1.80787	7.34618	4.42816	2.41717	3.5367	4.30719	7.52272	0.558983	0.877384	1.49885	1.54866	0.194717	1.73425	0.696965	1.39589	4.47694	1.9771	3.45944	1.72615	3.01781	0.71059	2.12084	1.85099
AC245140.2	1.23576	1.29619	1.37708	1.25065	1.41126	0.954282	0.278021	1.61231	0.852277	0.781139	0.908273	0.715175	1.94015	1.06495	1.31407	1.70199	0.732106	0.631535	0.748493	1.10345	1.09997	0.728132	1.17731	1.44433	1.28528	0.631278	0.37194	0.409818	1.53445	0.817773	0.813029	0.478145	3.23374	0.756458	0.759899	0.400333	1.12938	0.489369	0.600064	0.878877	0.505204	0.729678	0.445926	0.597389	0.992779	0.68782	1.4232	1.07628	0.925725
AF064858.1	0.83152	0.709205	0.244007	0.271172	0.0472679	0.633138	0.0545409	2.66658	2.06355	0.25141	0.344989	0.618359	1.31506	0.696391	5.84398	3.0384	0.930879	3.70023	2.88589	0.523464	0.428658	0.134601	0.808355	0.177377	0.836045	0.385284	1.12367	0.145232	0.935126	2.28609	3.7602	0.0938004	0.274116	0.178542	0.326099	1.0995	0.59158	0.271391	0.292987	0.206056	0.0301635	0.0455461	0	0.100451	1.08263	0.354201	0.462186	0.537447	7.47784
AC023043.4	0.320196	0.699696	0.287754	0.568515	0.644134	0.833471	0	0.152469	0.968564	0.685209	1.46046	0.629133	0.6445	1.75199	0.572684	0.490002	0.234192	0.363637	0.497286	1.12633	1.09126	1.33034	1.21578	2.5355	2.33704	1.41357	1.49914	0.627991	0.744991	1.13514	0.695586	1.42574	0.215507	1.88859	1.0255	0.461022	0.90505	1.09731	0.86379	0.323999	1.42286	2.10073	2.88859	2.10597	1.13487	1.43876	0.207638	1.12676	0.470321
AC007406.5	1.45129	2.15554	2.13298	0.644198	2.47739	1.92164	0.971758	1.56209	2.64087	1.57525	1.71398	0.883005	1.5747	1.1477	3.20774	1.57894	2.23904	0.96573	1.81372	1.44807	1.18198	1.19909	1.81597	1.76691	1.53096	1.27282	2.35594	1.32615	1.89382	1.42917	1.60452	2.15173	1.72158	1.38088	1.33633	1.66513	2.07955	3.48263	2.31645	2.7797	1.30997	1.10905	1.3638	1.64806	1.67888	1.59085	1.4705	1.91514	0.932631
LINC01232	0.769207	0.93124	1.04906	0.597083	0.979762	0.499723	0.447237	0.990231	1.48376	2.47388	1.06387	1.17236	1.92562	1.55451	1.90431	0.940522	0.449513	0.493848	0.333175	0.552241	0.697423	0.341631	0.992679	0.437084	1.34361	1.29445	0.651504	0.756723	1.60745	0.529857	0.990846	2.03687	0.980272	0.683963	0.623938	1.08525	2.09772	1.89572	0.855058	0.53305	2.76542	0.580969	0.767152	1.24318	0.493201	1.88252	1.47386	0.530483	2.48681
HOTAIRM1	1.47356	1.64064	1.55456	0.426576	2.08198	1.54261	1.49288	3.18802	2.02036	1.28138	3.29375	2.81519	7.39893	0.985933	1.64069	1.91186	1.51121	1.82809	1.4179	1.30019	2.678	1.10709	0.729793	3.6223	2.01659	1.06065	0.139267	1.37077	4.00121	2.83911	3.75784	1.25422	2.91065	4.01377	2.3238	1.00317	2.70127	15.5887	2.55796	0.402864	0.797155	0.415558	4.81646	3.68182	12.3	0.473609	2.66726	2.11362	2.36442
AC008760.1	0.943086	1.03042	1.2556	0.186052	1.81611	1.63657	0.56131	3.6591	1.45807	0.344986	2.73113	1.04817	2.00373	1.72006	0.851893	0.881969	1.07298	2.43957	0.488224	1.02074	1.26045	0.712415	0.72341	1.4272	1.43403	0.198259	0.560693	0.859431	2.72035	1.15573	2.12461	0.675745	2.00296	1.67043	0.805454	0.829806	0.987288	1.56942	1.39457	0.727075	1.21067	0.656236	1.68056	1.3784	1.65066	0.820186	1.41339	2.02809	1.53917
TRIM31-AS1	2.70602	4.47068	3.05942	0.929921	2.47193	3.97632	1.40276	2.07828	5.18852	5.56088	4.53885	7.34384	4.12899	2.32841	2.72506	1.00187	1.34074	1.487	0.813411	2.05491	2.88747	2.27494	4.61006	12.4005	3.2254	1.4864	3.41548	1.82096	3.62368	1.75359	4.98452	2.21146	5.07608	0.542692	3.18709	3.2049	2.96079	1.42925	2.54322	3.29336	0.077579	1.44476	1.31246	1.42095	5.87833	1.29056	4.4492	2.30381	5.96211
USP27X-AS1	0.561853	0.514579	1.24746	0.234725	0.664865	0.181618	0.637339	0.230818	0.409892	0.250262	0.732194	0.141683	0.432408	0.361675	1.04251	0.303464	0.531804	0.337806	0.171097	0.286173	0.357793	0.324563	0.433514	0.408267	0.271378	0.416874	0.24316	0.200354	1.71601	0.36452	0.492324	1.23819	0.854182	0.579543	0.486914	0.832754	0.923799	0.39432	0.380412	1.19438	0.558087	0.0492806	0.530054	0.532569	0.416497	0.287432	0.857282	0.552438	0.218456
BX293535.1	0.0846691	0.763207	2.13053	0	1.10058	0.881575	0.272126	0.403171	0.0768349	0	1.32407	1.17965	0.852121	3.82203	0.165201	0.388712	1.67203	1.44234	0	1.51208	1.01845	1.4391	0.175357	1.44819	0.926969	1.60195	0.283153	1.6304	0.933144	1.20065	0.420418	0	1.43606	0.728851	0.406759	0.365722	0.717964	0.12896	0.0913643	2.05619	0.300996	2.80272	0	0.835319	0.200062	1.84088	0.329433	2.45808	0.18655
PLBD1-AS1	2.45242	1.81198	2.52912	1.28488	2.61295	2.89532	1.29214	1.60808	1.45935	0.992704	2.79776	0.215437	3.15599	0.329968	2.58861	2.0303	3.26395	1.50671	5.96291	1.17488	2.46633	0.95666	2.49795	1.26069	1.65058	0.912787	2.93102	1.24727	3.75147	1.90036	3.34377	1.29631	3.24707	0.384535	1.85417	2.25754	2.08335	0.918514	0.867655	2.92904	0.285845	0.971141	1.20896	1.42789	1.70993	3.04191	7.5397	1.37939	1.86018
LINC00857	2.84755	2.52337	2.81693	0.235157	1.98802	1.3407	1.45439	0.767306	0.981547	1.74416	0.819842	0.0709721	1.63285	2.98932	2.42266	2.07749	1.79209	1.93656	1.37987	0.519644	1.55329	1.53826	1.07435	0.901941	3.1417	0.626464	0.664387	1.75928	1.93002	1.19992	2.48671	0.528727	2.61184	3.84259	1.42101	1.71625	3.00528	5.82484	1.29817	2.03898	0.627779	2.25134	1.46033	1.68776	1.92985	1.58379	2.95448	1.10691	1.67792
AL049555.1	6.45829	7.21211	5.2358	2.57508	6.57179	5.98008	1.83267	5.69011	12.3289	5.22784	9.392	6.04471	9.64352	8.39344	7.72748	13.4306	7.26218	11.1917	2.87813	4.32688	5.62129	9.59342	5.77643	9.1287	17.948	17.5665	13.4148	11.1127	6.47562	7.82225	12.7796	3.18611	13.2855	6.88853	10.8622	8.03151	2.11394	5.90953	5.48422	4.76282	5.02365	10.2805	5.44227	5.0263	7.49825	6.36052	4.39862	5.03823	10.6243
CR936218.1	0.867023	0.710485	0.425005	0	0.731823	0.957456	0.253328	1.72647	1.00138	0.70064	1.41749	0.168948	0.793258	0	0.615156	0	0.172948	0.402811	0.612065	0.255932	0.758478	0.982435	0.652973	1.19836	2.15734	0.149129	0.79078	0.168641	0.868683	0.372571	0.342454	0.580904	1.20954	0.527724	0.530125	0.170229	0.742631	0.960411	0.340212	0.410176	0.280203	1.41033	1.89616	0.777616	0.931211	0.54839	1.96273	1.04013	0.347326
LINC00659	0.177492	1.27265	7.33738	17.2539	2.43074	0.616014	2.9949	1.47904	0.241603	0.832695	8.91673	1.66445	0.223287	0.54628	3.20337	2.95385	6.23123	2.87239	1.03371	0.864481	0.85399	6.63689	0.735199	13.8299	1.7003	1.00745	7.6571	2.51588	3.84709	1.25846	0.385578	0.327027	3.51213	9.25221	0.383709	1.43749	7.81798	13.7534	2.72926	0.115457	0.709848	0.714568	2.40181	10.7253	1.15332	0	0.172647	1.17111	0.0977658
AL445472.1	1.80841	1.01394	0.898125	0.253489	1.43603	1.15617	0.841241	0.679826	0.777352	0.141009	2.06519	0.688542	0.886054	0.976468	0.533909	0.546204	1.40969	1.01336	0.535845	1.08167	1.20212	0.62013	0.49281	0.678315	0.195382	0.810359	1.09814	0.48365	1.34618	1.18098	1.12244	0.416497	1.46057	0.22759	1.14313	0.61668	0.762248	0.108726	0.333793	0.55722	0.549832	1.44759	0.286213	0.399078	0.843361	0.931227	1.07394	0.5024	0.838825
AC019131.2	0.60592	0.767354	1.23756	0	0.511435	1.07537	0	0.708191	0.574848	0.380833	0.796799	0.531312	0.88699	1.13023	0.429902	0.442551	1.08778	1.0791	0.363581	0.357716	0.563192	0.468119	0.627455	0.706616	0.301531	0.625312	0.534216	0.441956	0.728495	1.04148	0.461554	1.19252	0.489375	0.5532	0.608643	1.42758	0.389241	0.859954	0.713272	0.358314	0.636415	0.960971	0.331284	0.407578	0.325389	0.718579	0.750122	0.726893	0.364094
AL358394.1	4.07567	0.403715	0.0804995	0	0.332671	0.660632	0.719736	0.0426532	5.89331	0.0442356	0.350197	0.192	0.270449	1.83795	0.0873867	1.02809	1.96546	0	0	0.290853	0.107746	1.72548	0	0.55326	0	2.45742	0.209692	0	0.0658142	0	0	0.0412605	0.578768	0	4.94878	0.193457	0.0421981	0	0	0.116536	1.59218	0.921593	0	0	0	0	0.243965	0.118205	0.986795
AP001505.1	2.21764	6.02797	2.13878	2.01675	4.97177	3.14438	2.43378	1.59685	3.63222	5.82303	13.5759	1.21734	5.49801	7.32484	2.84944	5.46303	2.25495	3.68562	1.72207	5.88354	5.66034	5.39341	7.95359	6.47599	8.29041	2.86542	4.30508	1.67804	5.60349	6.77524	3.76004	6.42797	9.56707	9.00177	3.17015	5.49038	4.17885	4.03676	3.50196	5.01964	2.6439	3.43574	0.650602	7.20392	3.06732	3.43393	5.89261	3.71158	4.64774
AC012181.1	0.479913	0.477538	0.616126	0	0.445585	0.505634	0	0.946731	0.653261	0.643284	0.268034	0.293906	0.275995	0	0.802607	0.786878	2.25648	0.700742	0.425906	0.0556533	0.783435	0.427268	0.141991	0.87948	0.281472	1.362	0.481482	0.660089	0.528915	0.324067	0.404254	0.284219	0.747524	0.590171	0.955157	0.148068	0.904331	0.156634	0.369901	0.20812	0.335121	0.766704	0.412327	0.507286	1.86295	0.536621	0.586852	1.17613	0.604218
AC046143.1	1.72561	2.4241	1.94955	1.18177	3.15858	1.32614	2.05999	1.26775	1.16327	1.24174	1.52275	1.16247	2.90273	2.83256	1.25056	0.905396	0.649087	1.80574	0.631711	0.960534	1.42332	1.89945	1.17428	1.12438	0.472306	1.35259	0.873872	1.95152	2.0286	1.39829	1.00985	1.43074	0.836222	1.13177	1.98961	1.33101	1.04518	1.40801	1.43645	0.448999	2.56334	2.6686	0.593038	0.99714	2.09695	1.67225	1.45791	2.14703	1.57512
AL139349.1	3.11456	1.66746	0.970319	0.442397	0.38557	0.54048	0.400408	2.5311	0.904441	0.902346	3.312	0.0445062	1.17023	0.681666	2.63334	0	0.364479	0.424453	2.4508	1.34841	0.899132	0.376443	1.97816	1.4995	0.340986	0.0785704	0.416633	0.222127	1.5561	2.25738	2.42287	0.726885	2.5155	1.39019	0.598507	0.0896875	1.64331	0.347878	1.07547	0.360177	0.701236	0.371526	0.249754	0.532606	1.17749	0.144463	1.84197	2.41122	0.914966
AC018797.2	0.488454	0.444739	0.975475	1.0118	0.831443	0.517996	0.610512	0.491019	1.08352	0.455632	0.869941	1.04698	0.846621	0.890875	0.794199	0.436036	0.774053	1.52548	0.358228	0.528675	0.359053	0.522725	0.449612	0.360999	0.817003	1.28355	0.635251	0.812839	1.03678	0.577211	0.421073	0.599982	0.547921	0.493146	0.599682	1.05492	0.767021	0.537308	0.849181	0.917902	0.8441	0.776881	0.979219	0.829927	0.577076	0.6136	0.97136	1.00267	0.777255
AC018413.1	0.206415	0.6484	0.278252	0.458118	0.527038	0.552224	0.331709	0.327631	0.421461	0.509678	0.753188	1.7882	0.259674	0.352945	0.352401	0.592277	0.264201	0.205117	0.534293	0.251339	0.475887	0.740657	0.534378	0.948017	0.423724	0.423084	0.644281	0.552049	0.379152	0.691115	0.384352	0.316933	0.583494	0.411312	0.413183	0.742996	0.340341	0.36679	0.612528	0.372976	0.672648	0.507841	0.620711	0.644868	0.406444	0.568467	0.200781	0.363185	0.644286
AC093227.1	1.40949	1.83358	1.33002	0.469234	1.29231	0.963088	0.169879	1.71146	1.9346	1.67055	1.2674	0.906355	2.02141	0.43381	1.13442	1.73906	1.70099	0.570254	1.23133	0.543479	1.1656	0.898376	0.912242	1.57372	2.26647	0.600023	1.82655	0.5089	1.35923	0.624604	1.68407	1.03879	1.35183	2.5109	0.93106	1.4079	1.1952	1.22099	1.23577	1.58923	1.42491	1.30829	0.741734	1.00816	2.16479	1.19517	1.00084	2.46449	1.2422
AC123023.1	2.63359	0.88447	4.42312	0	0.481025	0.861587	0.83256	1.19237	2.70334	0.383774	0.573882	0.879137	1.39042	0.708687	2.77984	1.38746	2.46302	1.32383	8.54906	0.91121	1.40216	0.293523	2.50365	1.64099	0.236335	0	1.55933	0.0923729	2.15705	2.85705	3.53719	2.02845	0.941476	0	0.912606	3.17025	2.15591	3.71532	2.04985	1.01103	0	0.193127	0	2.38525	0.306041	1.57699	0.100789	0.797617	2.56833
AC011462.4	0.960589	0.655965	1.15102	1.13703	0.545037	0.601951	1.02911	1.3214	0.871708	0.579792	1.46046	0.571939	1.61125	1.53299	0.989182	0.122501	0.117096	0.636364	0.497286	1.81945	0.770303	0.0604698	0.442102	1.36917	0.292129	0.201938	0.392631	0.342541	0.705781	1.38739	1.35805	0.44247	0.474116	0.561473	0.512752	0.806788	0.452525	1.54436	0.633446	0.555427	0.474286	0.859392	1.28382	0.315896	0.378291	0.324881	1.53652	1.97184	2.11645
AC139887.1	0.251343	0.549237	0.150585	0.446265	0.388941	1.52657	0.269272	1.27661	0.532202	0.827485	1.70323	0.448952	1.01182	0.343813	0.653872	0.384635	0	0.570884	0.650586	0.680099	0.906992	0.189867	0.520552	0.875721	0	0.317029	0.16811	0.268883	0.861798	0.990048	1.09202	0.077183	0.608997	0.240402	0.643988	0	1.02618	1.08466	0.271218	1.08998	0.148919	0.749547	0.503875	0.330623	0.395927	0.437178	1.17352	0.442235	0.369186
URB1-AS1	3.66197	1.48859	3.36868	2.45741	4.60476	2.90216	4.9117	3.21285	5.39028	2.96182	5.50117	5.9642	7.05169	5.20642	1.94096	7.54551	4.8084	6.92583	3.20189	3.37054	4.23142	3.13657	3.34423	2.82212	3.63035	3.32785	4.12716	1.85079	5.38117	5.38367	2.93508	2.5501	4.49464	2.70276	3.85095	7.22379	3.83058	2.41547	3.73373	4.35151	3.58768	0.928681	7.45687	2.58868	4.63297	1.93091	3.92663	5.70755	7.62362
AC012317.1	0.717944	0.330931	0.0806502	0.239011	0.499942	0.661869	0.288434	0.598263	1.95454	0	0.456109	0.62517	0.225796	0.552418	0.481527	0.309004	0.196914	0.382193	0.627194	0.291398	0.107948	0.559289	0.37173	0.426381	0.614074	0.424486	0.330134	0.240014	0.296719	0.31815	0.194955	0.0413377	1.34091	0.0429182	1.2934	0.0969096	0.930097	0.0683438	0.242098	0.038918	0	1.00361	0	0.664031	0.742178	1.17072	0.0698348	0.355279	0.790915
B3GALT5-AS1	0.047618	0	0.051352	0.304368	0.397907	0.0330532	0.673394	0.71651	0.155563	0.00940623	0.00744656	0	1.23642	0.039082	2.77798	0.0874448	0.06269	0	0	0.0154617	0.0572778	0.507191	0.0591724	0.171942	0.0260664	0.0180187	0	1.82368	0.118955	2.11578	0.0118222	0.0701887	0.0076918	0.109308	0.20131	1.48091	0.0538378	0.0072527	0.626877	0.140421	0.00846401	0.0170406	0	0.0939568	0.832612	0.107673	0.155629	0.075405	0.272781
INE1	1.39458	1.10123	1.64066	1.89084	1.53024	1.89204	1.3854	2.5355	1.4036	1.55269	1.46712	0.217397	2.11804	1.87296	1.68208	0.989468	0.55636	1.12304	0.984485	1.97596	1.76898	1.2929	1.99554	2.40939	0.832801	0.623657	0.525736	0.75951	2.03066	2.33714	1.52657	0.630696	2.6213	1.04284	1.26685	0.876185	3.22514	1.44824	0.930273	1.14357	1.14928	1.27034	1.21996	0.675415	0.958605	1.12463	2.46639	2.87757	1.50839
SNHG16	3.09684	6.48893	6.32113	3.9513	5.15732	2.85762	4.20822	4.38771	6.02205	5.92314	5.99943	6.93007	2.2397	4.32786	5.07016	4.87249	7.05001	4.06507	5.45503	5.07854	7.21898	6.40543	8.07972	6.33551	9.66255	10.1712	8.55722	1.56803	3.65436	3.56979	2.48241	3.60221	6.13204	6.08647	2.0953	6.62072	4.74929	5.29874	6.97758	2.79835	6.57291	5.04542	3.92387	6.29564	8.30997	3.96023	4.11726	6.56928	4.0565
AC139100.2	0.253368	0.800833	0.0650562	1.54238	0.302457	1.03638	0.116332	1.06859	0.0656926	0.178747	1.49998	0.543083	0.509986	1.03975	0.459044	0.332343	0.15884	0.308295	0.337283	1.2928	0.43538	1.18939	0.749637	0.894241	0.990681	0.958748	0.145255	0.425934	0.265941	0.427725	1.84219	0.0333449	1.11087	0.588537	0.38255	0.156343	0.204616	0.964763	0.820209	0.156966	0.868545	1.13338	1.5238	1.07128	0.3421	0.188871	1.43647	0.955282	0.239246
AC002128.2	0.15509	0.476583	0.418128	0.206524	0.251993	0.740114	0	1.14467	0.316664	0.727597	0.939809	0.166214	0.585316	0.477332	0.416077	0.0890013	0.340298	0.132098	0.782809	0.25179	1.21258	1.01047	0.88331	1.47371	0.212243	0.0733578	0.0518656	0.331825	0.712189	0.549813	0.312848	0.392909	0.751556	0.593354	0.409787	0.251212	1.27858	0.413381	0.125515	0.73982	0.24121	0.416253	0.233185	0.497271	0.183228	0.438357	0.693941	0.818636	0.512559
AC145207.5	1.59921	1.56672	2.29628	1.57041	3.32633	1.20154	0.861429	1.13162	0.883715	2.32954	1.94201	1.40752	1.51955	3.15302	0.889018	2.35843	2.31319	0.44136	1.13084	2.04516	3.40665	2.72319	4.36679	3.47219	4.71944	3.92161	1.89426	0.946202	1.28659	2.74497	1.93528	1.62142	2.85743	2.48666	1.09018	2.10318	0.841759	2.80317	4.57929	1.41803	1.15926	4.17231	4.72839	1.28686	2.51212	1.11109	1.18883	2.35793	1.14169
LINC02441	4.60128	4.97995	5.22736	0.231217	3.46608	3.87938	5.72008	1.57091	0	2.22941	8.11195	0.0465219	2.27171	3.02829	2.66791	0.398571	9.81039	8.28196	1.65169	2.25517	2.24521	2.1642	3.95569	2.84609	1.42572	0.492773	0.174201	3.43637	4.84784	3.7959	1.18547	1.39964	5.88991	0.539743	8.2998	3.09373	3.51727	1.719	6.41719	7.75569	0	0.0388352	2.08853	2.78364	3.38475	3.62414	4.15479	6.18649	4.20818
AC083809.1	0.203062	0.374401	2.73732	1.35203	0.188537	0.396429	0.163161	1.88551	0.691025	6.16721	4.40603	0.761697	0.817459	1.04164	2.72389	0.349594	2.56197	1.12423	0.0394211	0.741769	2.80894	1.15046	1.89251	0.627105	1.80631	0.768392	7.70765	0.0543082	0.484892	0.479922	0.756218	0.982121	0.410012	0.194223	0.29266	0.328918	0.0478305	1.23714	5.58755	0.220151	0.0902349	1.63503	4.88503	1.50251	2.03919	0.48565	0.19752	1.47381	0.223701
AC097359.2	0.581733	0.345199	0.144218	0.106849	0.474934	0.435129	0.257888	0.20059	0.464193	0.307094	0.329382	0.440721	0.454239	0.164638	0.704507	0.20721	0.242083	0.358804	0.591927	0.293106	0.241291	0.329584	0.685499	0.324043	0.329425	0.607251	0.315297	0.289704	0.773779	0.402982	0.578955	0.57288	0.542747	0.537223	0.240923	0.996436	0.737098	0.565231	0.443742	0.443656	0.258505	0.116652	0.542894	0.583814	0.782077	0.366358	0.593172	0.635308	0.685057
AC044802.2	1.38026	0.814364	1.29003	0.294082	0.871442	1.1018	0.53234	0.473215	1.15235	0.436241	3.97159	2.0118	2.61154	5.21106	0.32317	0.760407	2.30172	3.76205	0.4716	1.25489	1.72667	2.37727	0.800419	0.262313	2.72004	1.04459	1.10782	0.649696	0.85187	2.08777	0.239876	0.20345	4.94962	0.475264	0.901806	2.7425	0.832294	2.31251	0.297881	1.19713	0.392543	0.395153	0	1.14385	3.00047	0.960314	0.386666	1.16571	2.79781
AL358472.2	0.540736	0.858522	0.698552	0.360033	0.533436	0.454517	0.271551	0.691987	0.598044	0.617521	0.911673	0.344091	0.799299	0.762788	0.725346	1.24125	1.33479	0.834787	0.367412	0.493815	0.609778	0.612715	0.24498	0.594107	0.971258	0.607452	0.440785	0.253081	0.881507	0.439308	0.513922	0.342479	1.05088	1.35764	0.470842	1.13134	0.461709	0.579091	0.291747	0.747457	0.705843	0.257003	0.304884	0.31675	1.7169	0.338006	0.644322	0.847358	0.558465
AC096992.2	0.327263	0.816191	0.358041	0	0.317065	0.679024	0	0.54203	1.02007	0.688621	0.689789	0.457483	1.18857	0.58391	0.513604	0.849212	0.499535	0.41206	0.475114	0.577518	0.359422	0.757775	0.677789	0.459702	0.506282	0.673027	0.504396	0.182661	0.899083	0.840718	1.10394	0.747172	1.17219	0.544378	0.615211	0.706795	0.335154	0.400932	0.506682	0.382571	0.77139	0.687411	0.599025	0.350943	0.941386	0.680602	1.17367	1.31436	1.03455
STX17-AS1	2.75468	0.824106	0.628719	0.232904	1.42091	1.47961	0	0.666262	1.86493	0.475049	2.08553	1.8276	1.67221	0.897175	1.40768	1.60592	0.57565	1.41523	2.10515	0.780872	0.841523	0.297273	1.72061	0.914074	0.359031	0.49637	1.25755	0.748422	0.642529	1.13675	2.38825	1.36958	1.87169	0.836434	0.672192	0	0.247182	1.86474	1.22675	0.720552	1.20467	0.31295	1.05189	1.12158	1.2398	0.798567	0.680507	0.692405	1.2524
AL451050.2	0.316206	0.86372	0.252594	0.187143	0.228346	0.640176	0.677523	0.736112	0.605779	0.451113	1.923	0.451849	1.23758	0.720897	0.377031	0.564545	0.077091	0.359104	0.491088	0.912648	0.211306	0.676783	0.873184	1.20187	0.769303	0.53179	0.30549	0.0751715	0.567913	1.24554	1.24299	0.129468	1.1918	0.571277	0.303817	0.607035	0.496539	3.26427	0.227473	0.457087	0.31225	0.408624	0	0.17331	0.415085	0.122222	0.98424	1.29818	0.696689
LINC01843	5.15159	5.95974	6.03019	2.19061	7.03396	10.9305	8.27859	3.77233	7.36594	7.24733	13.4551	5.5443	4.70537	4.17482	10.7694	6.85671	5.27185	11.7256	7.17714	4.18184	11.1175	4.90532	6.63473	7.81583	5.3912	5.242	11.4516	9.56334	3.54651	3.47867	3.72143	2.37294	9.56265	4.45116	6.052	7.57313	2.34529	4.78036	8.43185	6.88986	1.23117	1.87841	3.7752	5.55219	23.4756	3.50137	3.554	8.45481	9.63351
DLGAP1-AS1	2.16278	3.07821	2.51652	2.06151	1.78613	8.08902	2.74389	1.51768	3.93566	3.02431	2.17172	2.54971	3.391	4.7647	2.37646	3.9717	1.74837	5.52646	3.07608	2.42096	2.73845	2.06373	2.97049	1.81717	2.33669	1.46451	2.97689	2.83734	2.2498	2.39437	3.26413	2.17073	2.17889	6.81561	1.54213	3.34345	1.78034	6.76166	3.09536	4.77843	0.789095	1.14059	0.6846	2.53802	4.54555	2.8313	4.27837	2.79396	3.48613
AL353150.1	6.856	4.36969	0.373415	0.122959	0.342927	0.580851	0.148385	1.47293	1.27784	0.843588	0.866384	0.02474	0.232322	2.74719	2.54478	0.63587	1.77279	0.550535	6.29188	1.8364	1.30505	0.156942	3.15541	0.745797	0.505457	0.0873509	0.849187	0.0493901	1.28902	0.982036	4.39864	0.51039	0.391526	1.43515	0.088719	0.747828	0.391491	1.72282	0.5231	0.680728	0.759086	0.867395	0.138833	0.751545	1.03635	0.54205	0.251486	0.913868	0.966356
AC091588.3	0.373424	0.586507	0.167794	0.994532	0.288927	0.621014	0.200031	0.325993	0.621265	0.307351	0.559633	0.633664	0.375819	0.383105	0.455375	0.857186	0.0682806	0.530107	0.966585	0.909389	0.411745	1.93935	0.451145	0.827955	1.02207	1.17753	0.478713	0.532643	0.457281	0.367732	0.212461	0.229344	0.829395	0.654809	0.717587	0.403244	0.55707	0.639858	0.402952	0.13495	0.580785	0.779529	2.24584	0.399109	0.514706	0.568331	0.84754	0.574906	0.548504
MIR210HG	3.08679	5.16895	1.16899	14.5173	2.07042	5.41036	2.8867	0.875025	7.46669	1.4479	3.22887	4.29292	4.37416	6.86321	2.23587	3.43619	1.60831	5.73319	0.376785	4.9947	4.64433	2.36298	0.983539	2.59962	2.37354	3.49633	2.00935	2.06526	1.72943	3.09871	0.39087	1.74046	3.4436	3.36714	4.86043	4.30319	2.06209	0.786204	2.5845	3.54578	2.2479	7.37967	4.4704	4.08421	4.31767	1.29289	3.37409	3.29685	9.55334
AC117498.2	1.29755	1.38226	0.388693	3.45573	1.36536	1.16337	0.973073	0.741427	1.56998	0.598059	0.946923	7.64839	1.69763	5.85722	1.09707	1.38996	1.89805	0.884149	0.738897	1.75549	2.13305	2.30342	0.895775	1.02747	0.828667	2.70047	1.90929	1.24928	0.762685	1.4311	1.28857	0.0398454	2.585	0.124106	0.748026	2.5221	0.326007	0.494074	1.07345	1.87565	0.538152	1.16085	1.04049	1.7495	1.94176	0.865149	0.63948	1.59811	1.62002
NORAD	76.8837	73.8813	102.953	22.7581	79.5515	59.5988	43.6049	86.4311	57.739	112.736	85.2417	47.6421	96.9254	84.3148	47.7764	43.9177	55.0478	48.1806	61.724	32.9414	47.8246	47.1619	119.153	97.779	57.4389	47.2796	60.4858	42.9129	149.802	75.8294	69.2861	99.932	128.508	31.7826	69.9776	76.98	174.214	107.802	120.99	132.673	55.7295	43.5286	47.6402	71.1532	117.891	81.9267	115.347	100.136	62.1677
AC026471.4	4.21592	3.2361	1.24693	1.42129	3.71616	2.26889	4.97404	2.4395	3.72897	0.579792	8.09509	2.00179	8.70075	4.16097	0.728871	1.71501	0.585479	1.54546	2.81795	5.9782	3.53056	1.26987	3.20524	2.07911	3.06736	0.807752	1.99885	1.25598	0.980251	5.42344	3.70979	1.32741	3.57742	2.09276	1.89718	1.61358	2.76543	6.5432	2.13068	1.24971	1.51771	0.71616	3.20954	2.63246	1.51317	1.34594	3.90359	3.38029	2.23403
AC005674.2	0.430076	0.453121	0.662573	0.763608	0.602138	0.989176	0.263288	1.12472	0.402672	0.418033	0.165471	0.204855	0.790094	0.924474	0.499486	0.454439	0.389452	0.476794	0.471796	0.132997	0.533744	0.502795	0.890722	0.603275	0.429746	0.387479	0.0365276	0.357846	1.05832	0.46789	0.961826	0.0754679	0.51276	0.372178	0.354193	0.368588	0.598167	0.233946	0.279924	0.438144	0.14561	0.342016	0.082113	0.276131	1.56465	0.338408	0.871204	1.15309	0.406104
AL354872.2	0.462773	0.547764	0.277257	0.273888	0.954824	2.09689	0	1.4201	0.793246	0.152357	3.41743	1.15726	0.051749	0.633028	0.250815	0.472127	1.24107	0.437964	0.91836	0.584359	0.309251	1.04875	2.02338	0.09772	0.281472	1.65386	1.99471	0.605082	0.566694	0.850677	0.702125	0.0947397	0.872111	0.639352	0.592856	0.666305	0.436017	0.0783168	0.832278	0.401374	1.00536	0.966047	0.309245	0.608743	1.70096	1.11796	1.16037	1.49278	0.906327
RMRP	0	0.0732658	0	0	0.0415064	0	0.143679	0.0425737	0	0	0	0.0479106	0.224954	0	0	0	0	0	0	0	0	0	0	0	0	0	0	0	0.0328457	0	0.0277468	0	0	0.042758	0.0429525	0	0	0.0340444	0	0.0387728	0.0397303	0.0399945	0	0	0.10563	0	0	0	0
AC016065.1	1.58436	3.915	2.86234	1.34853	0.92508	0.595228	1.46989	1.06553	2.06771	0.984069	0.555553	3.05465	2.4	1.87679	0.964038	2.04339	2.23995	3.26935	0.716621	1.51152	2.39694	1.51764	1.47153	1.14077	1.92234	1.916	2.04291	0.856196	1.3201	1.40901	0.881997	1.83577	0.692576	1.1092	1.09071	1.51686	1.94674	1.36206	1.35714	1.6079	2.51858	1.05943	1.91555	1.83702	1.3315	1.17192	0.540184	2.34939	0.791723
PRKCQ-AS1	2.05629	2.51242	1.7373	0.360727	1.84633	1.19123	0.455106	1.79413	1.87162	1.84245	0.288832	2.40173	1.90219	1.16218	1.44748	2.07744	2.09386	2.45413	2.40473	1.74917	1.65883	0.844106	1.24957	1.17003	1.85358	1.11824	0.704144	0.395172	1.89985	1.2077	0.470013	1.24778	0.218785	3.05028	0.260276	1.36953	0.220423	2.66309	1.714	1.6126	0.771494	0.0220319	0.555402	0.686348	1.87659	1.45636	0.948583	2.20981	1.60063
AC112496.1	0.298451	0.349381	0.919585	0	0.197931	0.369937	0	1.13691	0.309527	1.43176	0.36671	0.274164	0.214547	0.174965	0.207971	0	0.280655	0	0.165541	0.20766	0.564135	0.0966225	0.441512	0.364624	0.350087	0.242002	0.256652	0.592945	0.563871	0.201533	0.344021	0.353504	0.206611	0.16312	0.45062	0	0.883757	0.0649388	0.276044	0.147916	0.0378922	0.572163	0.25642	0.210316	0.604459	0.185399	0.2986	0.675157	0.0939387
AP005482.3	1.03167	0.981762	1.19631	0.886331	2.41014	2.59881	0.320882	0.85573	1.20801	1.77496	0.858713	1.819	1.13877	0.95599	0.746731	2.52096	1.53347	0.510228	1.34382	0.918511	0.920709	1.69693	0.827099	1.29655	3.55241	1.19634	1.55813	1.17487	1.07588	1.17981	1.30133	1.47162	0.967628	2.16451	0.703467	1.14999	0.972021	2.50907	1.43645	1.41435	1.27181	1.33982	2.20166	1.96996	2.04453	2.19965	1.47613	1.05399	0.659919
CDKN2B-AS1	0.0623846	0.0325317	1.14166	0.120835	0.55816	0.364141	1.74985	2.07941	0.036026	0.190449	0.0709512	0.09725	0.251139	0.0232735	1.80368	0.0781104	0.348433	0.144917	0.0132119	0.018415	0.0341091	0.25705	0.0117458	0.0646686	0.729563	0.171683	0.0075865	2.19629	0.100006	4.6645	0.0387207	0.052247	0.0229024	0.401409	4.52278	1.37183	0.224424	0.453496	1.84818	0.0196755	0.0403227	0.167437	0.511627	0.279758	4.79742	0.0394581	0.0617852	3.09837	1.42449
AC090198.1	1.33288	0.950495	0.859516	0.325176	0.944688	1.08587	0.752132	2.88756	0.96949	1.03508	1.28882	0.676078	1.45407	1.04385	1.57825	0.77074	0.781385	0.814631	0.805898	0.743343	0.746562	0.830092	1.05363	1.4309	0.779756	0.67377	0.476371	0.914315	1.19611	1.15426	1.0799	0.768619	0.673847	0.953713	0.98738	1.42834	1.20789	0.650877	1.09792	1.29723	0.840966	0.728222	1.40743	0.582205	2.28394	0.769841	1.55184	1.6112	1.07605
SNHG3	3.68095	18.7899	6.36316	5.71345	5.25165	14.0671	2.63739	21.7366	4.29779	7.65326	17.2094	21.4398	9.95748	9.83785	9.82956	10.4947	10.6618	6.70984	7.7331	10.5818	13.1773	14.3193	19.2895	16.0016	18.1444	16.3907	6.36668	2.46427	6.37374	9.51696	15.0797	4.41703	10.8929	10.6014	4.53918	10.2917	4.27442	9.66401	7.84918	10.1217	24.4522	14.1218	16.9207	9.26382	10.415	8.70662	5.51896	18.811	5.55314
AL138756.1	3.28007	1.92048	1.70096	0.369488	2.19438	1.35422	0.477741	1.2882	2.02335	2.05047	3.49839	0.84432	3.20138	3.47694	2.0205	1.55818	1.35898	1.3758	2.08153	1.72145	1.79394	1.00497	2.41152	1.95389	2.45462	1.16244	1.9652	0.932897	1.6819	2.27179	2.13428	1.63869	2.66118	1.15634	1.20921	2.00107	0.812287	1.00748	2.10656	1.55136	0.889512	1.6756	0.923771	1.09008	2.00199	1.81413	1.71962	1.64768	2.00869
AC006329.1	10.4342	0.640582	5.25359	2.17245	8.77274	14.4206	1.63855	8.18912	2.71418	17.1873	33.5645	17.2658	0.342057	5.85798	12.3014	8.81605	10.7389	6.54249	1.34602	9.32536	16.8845	18.5242	0.0703914	19.3131	24.8378	11.5749	11.3208	0.76355	6.26799	1.68687	4.6199	0.407045	1.67448	11.8655	0.0653123	7.41379	1.50507	3.75309	14.7435	8.48976	6.88704	10.5513	11.6513	13.7478	9.31581	10.9662	0.396721	3.85717	4.19353
ACBD3-AS1	0.537451	0.55052	0.160999	0	0.124752	0.505189	0	1.96205	0.853513	0.265414	1.54087	0.864002	0.450748	0	1.04864	0.205618	1.47409	0.839253	1.21727	0.581707	0.377113	1.01499	0.834829	0.766052	1.34844	0.254215	0.269604	0.383304	0.296164	0.211704	1.22314	0.247563	0.578768	0.342704	0.30123	0.0967284	0.590773	0.989133	0.386633	0.310762	0.159218	0.56097	0.808084	0.574418	0.317482	0.584265	0.697043	0.591025	0.197359
MIR181A2HG	0.723908	0.474567	0.0650562	0.192797	0.201638	0.533894	0	1.79247	0.427002	0.0714987	1.01885	0.349125	1.42067	0.891212	0.247178	1.08011	1.82666	1.3565	0.899421	0.646402	0.304766	0.369121	0.299855	0.343939	0.198136	0	0.0242092	0.0774425	0.664853	0.68436	1.39287	0.0666899	0.263101	0.311578	0.243441	0.390859	0.306924	2.92185	0.351518	0.533683	0.0321683	0.129529	0.217686	0.571348	0.769726	0.629571	0.168996	0.191056	0.55824
AL158206.1	4.20696	1.79865	1.51228	0.0649525	2.09454	5.50181	0.23515	0.847747	7.60219	4.0708	3.21317	11.592	2.81035	2.95241	3.31903	4.33864	2.78265	2.38885	1.12682	1.90054	1.98015	2.19694	1.288	1.13554	0.700888	10.036	3.34395	26.4944	2.44593	3.34309	1.10502	1.87604	1.4576	2.25101	3.304	8.66445	0.988058	2.87879	1.51321	7.43507	2.11329	1.7346	1.98011	15.7236	3.68807	2.38612	2.86568	4.60217	3.30464
SNHG25	1.29288	2.89584	7.59098	85.3938	3.20107	2.01922	43.2152	4.51464	1.8772	2.55389	6.20025	8.12894	1.99513	10.6112	4.28839	16.8174	54.089	54.7669	1.67327	204.863	9.4346	7.22722	69.4406	6.79787	31.8479	14.8399	2.36362	0.82986	2.78645	24.6486	1.81891	0.714637	2.36686	3.79224	0.414075	25.8748	0.974503	0.984594	2.23218	0.747562	4.90255	9.33052	35.2495	2.89116	12.4233	1.04944	2.54872	10.0091	13.4832
AL162724.2	0.311187	0.382505	0	0	0.361159	0.270006	0	0.296357	0.494188	0.0768379	0.669127	1.33403	0.626364	0.638509	0.227688	0	0	0.132527	0.483293	0.126304	1.12294	0.705219	0.48337	0.665321	0	0.441576	0.312204	0.499353	0.514441	0.183866	0.531153	0.07167	0.314165	0.0744101	0.448492	0.672074	0.293195	0.592461	0.671587	0.337374	0.276564	0.487206	0.935768	0.537262	0	0.202975	0.121077	0.410647	0
AC060780.1	1.30771	2.04431	1.51874	1.39312	1.71852	2.42643	1.16391	2.24171	1.95352	2.64281	5.67887	1.83275	2.79419	1.89891	2.0216	0.92364	0.662167	0.753989	1.37481	0.947227	1.8634	1.98332	1.50003	4.28228	6.44267	0.685165	1.54748	0.710247	3.31116	1.18872	1.37359	1.22326	5.08594	5.84985	1.46911	1.73802	1.51644	1.85389	1.91044	1.5181	2.539	1.16995	0.362993	1.2703	3.08996	1.64471	3.64777	2.23011	1.6401
AP003469.4	0.949973	0.986974	0.975682	0.496973	0.63789	0.868416	0.381651	3.18261	0.831285	0.511019	3.73385	0.61814	1.51092	0.800566	1.7956	0.48675	0.725829	1.02587	0.803549	0.537049	0.581545	0.845763	1.49317	0.773735	2.69297	0.898678	0.635386	0.462763	1.16538	1.94449	1.46354	1.36744	0.664495	0.478648	1.04315	1.55707	1.81407	3.82396	0.585767	1.22854	0.301528	1.32037	1.2753	1.54808	1.40291	0.538489	1.38607	1.32076	0.411136
AL121992.3	0.761777	1.19173	0.995774	0	0.642989	0.841233	0	1.84666	0.628447	1.09438	1.73277	0.890638	2.57877	1.13677	0.878287	0.63587	3.03908	0.70783	0.645321	0.787027	0.583108	3.13883	1.29085	0.46064	0.568639	1.57232	0.69479	0.592681	1.1703	1.30938	1.50442	1.59497	1.28644	0.728617	0.598853	1.04696	0.782982	1.84588	0.448372	0.360386	0.861665	0.805438	0	1.70806	0.818174	2.52957	0.970017	2.55883	0.762913
USP30-AS1	0.986215	1.2272	1.11607	7.78242	0.406965	5.32439	1.64354	2.26108	5.13775	1.08229	1.11385	2.23135	0.624932	0.599575	0.748315	2.68306	1.2022	2.36447	0.56728	2.07554	3.38309	0.786384	2.42078	1.00655	3.0992	0.621976	3.12712	3.00881	1.85178	0.690619	1.1789	4.50909	0.560516	1.71189	2.35139	1.1833	0.998024	1.1683	2.04957	0.411843	3.18133	0.326784	3.07548	1.009	1.38092	2.00129	1.02325	2.41005	2.01195
AL360181.2	1.76074	1.85061	0.82557	4.48546	0.746319	1.62737	1.72231	2.87977	1.59782	1.32318	1.94538	0.246135	2.00317	1.09954	1.30696	0.527183	0.0839873	0.521638	1.6645	1.61572	1.4273	0.954186	1.42694	2.07319	0.523826	0.506942	0.512028	0.696117	1.18119	1.08557	0.522668	0.669988	1.88579	1.46443	1.32398	0.496004	2.48841	1.19514	0.660859	1.22834	0.78242	1.19856	1.61143	1.0196	0.904435	0.765643	1.78715	1.01022	1.6867
RAB30-AS1	1.36133	2.95862	1.11702	0.630539	1.37386	2.01999	0.665808	0.685806	1.98733	2.92294	3.30128	2.09331	4.51722	3.27903	0.789142	1.65303	0.649354	1.91572	1.02648	0.672651	2.45623	4.85117	1.38928	3.60888	2.862	1.69843	0.989696	1.21361	2.68175	2.2615	2.81037	0.863344	2.67701	1.34925	1.59234	1.78961	1.1525	3.14021	1.3093	2.89189	2.86686	1.76509	2.25447	1.08027	2.56399	0.900813	2.03424	2.16093	1.86918
CRNDE	1.39508	0.663234	1.24416	0.794153	0.138428	2.56878	0.239592	5.12171	2.69629	1.84069	2.60632	1.4495	10.7607	0.17481	3.71937	3.59352	1.6357	2.57608	0.165393	2.04018	2.40825	1.46012	2.29382	1.03218	0.553813	1.45072	0.712288	1.13927	4.85907	0.528554	3.00751	3.12965	0.963327	4.58366	0.982296	0.620996	1.79604	0.194643	2.3213	1.3393	2.44188	6.91702	5.38004	2.67915	2.41568	1.52818	1.71542	1.57397	0.703914
AC093788.1	0.878842	0.931985	0.325211	0	0.671982	0.717686	0	1.20621	0.727155	0.306357	0.626539	0.36013	0.468253	0.318221	0.378251	0.71201	1.13433	0.220163	0.361297	0.16786	0.684021	0.556491	0.481805	0.761415	0.495233	0.489052	0.501368	0.0553041	0.569751	0.855265	0.513391	0.404815	0.54279	0.469739	0.397369	0.725724	0.170477	0.551174	0.474168	0.17935	0.206752	0.948133	0.310913	0.612026	1.2826	0.314718	0.603427	2.11481	0.341706
AC108449.2	0.954982	1.28056	0.702183	0.231217	0.523943	1.01693	0.139514	1.15751	2.28472	2.10079	0.203647	1.25609	1.83484	0.712539	0.635216	1.29536	1.2382	0.221838	2.62922	1.05711	0.783211	0.983729	1.88794	0.948698	0.950479	1.39619	0.900038	1.06806	1.21196	1.84666	0.727449	1.59959	2.38401	0.539743	1.79343	1.40624	1.47235	0.661152	1.2647	1.43066	1.96751	1.78642	1.04426	1.02781	2.35907	2.26509	1.31737	0.916517	0.956405
AC091729.3	1.87909	1.0102	2.62448	1.78506	3.71161	2.11851	0.769349	0.957461	1.02096	1.89139	2.25538	0.987695	2.15614	0.687625	1.24936	1.92317	1.54944	2.7117	1.13388	1.34077	1.97235	1.30194	0.81801	0.284325	1.90001	1.17753	0.936612	0.460941	2.22485	4.55422	1.64175	1.54366	1.95266	1.40807	1.01198	4.42018	4.09345	3.46362	1.0203	1.98272	2.36143	1.02795	1.87154	2.6804	4.55316	1.43644	2.52399	2.11641	1.79319
AC018690.1	0.688985	0.784155	1.58234	1.42719	0.71078	1.36168	0.861154	1.05713	0.937852	0.529273	0.927799	0.246135	0.577836	0.628309	0.448101	0.702911	0.92386	0.912867	0.624189	0.621432	0.920836	1.12767	1.34767	1.01841	0.942887	1.30357	0.486427	0.40948	0.449976	1.08557	1.14037	0.811038	1.0511	0.878657	0.698768	0.744005	0.540958	1.16599	0.536948	0.497977	0.238128	1.13007	0.690615	0.830782	1.4471	0.932087	0.834001	1.91941	0.759013
AC104699.1	0.231511	0.426853	0	0	0.161213	0.35153	0.558056	0.220478	0.262612	0.114329	0.135765	0	0.116498	0	0.395245	0.398571	1.14296	2.46487	0.0898878	0.281896	0.278475	0.196746	0.719217	0.384979	1.58413	0.109505	0	0.123833	0.1701	0.410368	0.0718468	0.639836	0	0.110716	1.44586	1.49999	0.272657	0	0	0.100397	0	0.258902	0	0.114201	1.09406	1.05704	0.0450384	1.83303	1.53025
LINC02362	0.337728	0.326426	0.57589	0.230632	0.0964831	0.638667	0.194826	0.313386	0.25147	0.273695	0.0812528	0.0464042	0.305033	0.0710736	0.743434	0.198781	1.25407	0.619575	0.403472	0.253065	0.437489	0.206061	0.251089	0.263318	0.355528	0.147458	0.023168	0.240864	0.299042	0.839126	0.177371	0.263265	0.433632	0.646053	1.72232	1.12215	0.171339	0.17806	0.0747557	0.187769	0.00769622	0.139453	0.104162	0.162324	0.920778	0.790775	0.148251	1.43986	0.915826
LINC00623	4.79227	3.18895	1.24532	0.123018	3.49526	2.19427	0.519598	3.36519	2.13775	1.17475	2.96157	0.544541	3.27732	0.75821	1.88134	0.477133	0.684122	2.754	2.99502	0.656172	4.29207	1.0337	0.669651	0.921723	0.884976	0.284027	0.139025	1.12417	2.11264	2.0196	1.82768	1.38297	0.391715	1.6457	1.08733	0.67337	1.82784	2.30406	1.95634	2.05318	0.738926	2.13854	0.972297	1.16204	0.491141	1.32565	3.55844	0.761924	1.57745
AC002128.1	0.23584	0.618433	0.296723	0.502487	0.459838	0.675281	0.454794	1.59467	0.385233	0.442574	0.497893	0.126378	0.498441	0.0967819	0.460156	0.16241	0.25874	0.0401754	0.87906	0.459468	0.737576	0.32068	0.634978	0.986048	0.516402	0.133863	0.0946446	0.353217	0.45053	0.50165	0.717266	0.238994	0.666673	0.42859	0.38522	0.254674	0.95548	0.556774	0.458081	0.470464	0.377281	0.506387	0.425517	0.349009	0.222904	0.389702	0.844204	0.622437	0.831395
AL021878.2	0.720643	0.836589	0.431752	0.319879	1.11516	0.88581	0.193012	0.6863	0.762957	0.474508	0.7513	0.386166	0.785703	0.492884	0.644449	0.551406	0.263539	0.613808	0.652869	0.682485	0.866833	0.952664	0.124376	0.513581	0.164369	0.568109	0.481999	0.44971	0.750101	0.283863	0.335465	0.331945	1.45508	0.631833	0.807809	0.778191	0.39607	0.365871	0.583221	0.312515	0.426976	0.644723	0.722348	0.414728	1.56089	0.574503	0.934631	0.950972	0.529259
AC099568.2	1.41355	0.904068	0.495738	0.734571	0.800266	1.2564	0.775658	0.623842	1.25147	0.578882	1.32092	0.258648	1.04094	1.69779	0.90813	0.633126	0.453894	0.822237	0.508674	0.615709	2.19795	1.13292	1.35668	1.27767	0.283092	1.63076	1.98313	0.40571	0.937261	2.44449	0.855959	0.254093	2.33901	0.65952	1.22566	0.67014	0.649669	1.10275	1.48812	1.25591	0.490255	0.586049	2.4882	0.204082	0.896106	0.449758	1.04632	0.636946	0.987505
AC008669.1	0.484068	0.297503	0.850271	0.0586004	0.337082	0.28637	0.0707179	0.859136	0.658917	0.738885	0.602153	0.330139	0.68647	0.270883	0.225388	0.479822	1.32768	0.299858	0.392981	0.214334	0.0793999	0.274252	0.706338	0.836318	0.722678	0.686895	0.404709	0.153	1.18015	0.468023	0.232166	1.59122	0.74638	0.368292	0.243122	0.213842	0.466446	0.561342	0.652932	0.55343	0.655094	0.364174	0.198496	0.553543	0.623886	0.774997	0.453734	0.812998	0.121197
LPP-AS2	0.613317	0.468161	0.437921	0.0895033	0.61625	0.728979	0.270027	0.232035	0.518447	0.265538	0.486126	0.603283	1.30214	0.482688	0.344246	0.752142	0.092174	0.228994	0.541501	0.245522	0.697311	0.790157	0.400209	0.207569	0.206959	0.604044	0.247253	0.737007	0.530875	0.476556	0.286808	0.510837	0.536063	0.618762	0.653867	0.508062	0.601604	1.35003	0.625551	0.262328	0.70935	0.390858	0.707404	0.422726	0.377186	0.482244	0.503413	0.64304	0.814487
AC009118.3	2.03109	1.23704	0.690654	0	0.815483	0.809709	0	1.64677	0.647596	0.677722	1.50228	0.352991	0.911565	0.67581	1.17817	0.756052	0.421572	1.07539	0.809917	0.133683	0.891408	0.777518	0.909525	0.964999	1.2771	0.363512	0.458948	0.499163	1.18982	2.07581	2.60648	0.935568	1.15273	1.07635	0.580179	1.77834	0.827527	1.29595	0.621968	0.833194	2.09783	1.08045	0.495218	0.406177	1.49164	0.668369	1.08928	0.651955	1.26995
AC092171.4	0.454963	1.33594	0.817732	0.201949	1.30246	0.460549	0.243708	0.722136	0.412866	1.23573	2.54946	0.40633	3.73936	0.77793	0.924681	0.435148	0.24957	0.645858	0.323852	0.800192	0.547257	0.515524	0.549655	1.00874	0.415083	0.358664	0.228225	0.0811186	2.28423	2.50896	2.07083	0.419133	1.92913	1.01537	0.58285	0.0818824	0.678708	3.06055	1.0637	0.493249	0.471734	0.508791	0.22802	0.448852	1.1646	0.23081	1.20962	0.900565	0.668273
AL391069.2	0.770462	1.04174	0.623159	0.820782	0.42921	0.467953	0.619066	0.256811	0.943883	1.14145	0.542186	0.784439	2.2099	0.474262	0.977129	0.619002	0.169055	0.459369	1.28632	0.813057	1.25112	0.785718	0.319138	0.951749	0.316317	0.510202	0.669917	0.741804	0.934044	0.637324	0.669492	0.461361	1.21342	0.552692	0.555207	1.74718	1.12517	2.31765	0.789817	1.36989	1.06135	0.413577	0.695056	0.532079	2.00255	0.502544	1.43891	1.4234	1.18828
SNHG9	1.86994	5.34534	1.95405	6.02255	1.97844	4.11282	3.21465	3.35459	5.13023	3.04953	4.99841	9.69411	6.43359	5.71066	7.84854	0.798588	10.1144	14.1493	3.30937	12.3553	2.24928	3.74496	8.46613	6.98352	2.49954	2.05695	2.15238	1.07	7.15715	6.98892	2.8341	2.16337	3.79324	1.4142	1.46241	4.7899	1.51599	3.5767	2.58092	2.64021	3.40109	7.31428	10.2	3.94707	3.08263	1.3237	1.692	6.08294	2.97024
AL139384.1	0.306693	0.29643	0.932864	0.167551	0.438085	0.238814	0.505493	0.801341	0.406768	1.14175	0.903881	0.0842798	6.26025	0.613153	0.675117	0.234669	0.120785	0.589433	0.158771	0.153206	0.23648	0.213857	0.814341	0.269011	0.753333	0.119029	0.262988	0.269206	1.82582	1.97009	0.292858	0.391209	1.13689	0.782246	0.136005	0.594434	1.65967	3.12015	0.44126	0.586568	0.167736	0.0703546	0.0945903	0.209474	0.631769	0.376152	0.715973	0.290566	0.970279
LINC01138	1.74021	1.59555	0.601498	0.421334	0.926504	1.20372	0.469346	2.25413	0.76751	0.781257	1.8412	0.29997	2.51683	1.04872	0.528303	0.460917	0.614144	2.00049	0.538642	0.53344	1.52235	0.392992	0.529276	0.728508	1.09916	0.287805	0.0244182	0.709509	0.831536	1.49558	1.47288	0.582969	0.525831	1.08248	0.742475	0.47308	0.716607	1.22795	0.643448	0.807436	0.643514	0.609688	0.805075	0.798389	0.675731	0.539756	1.46781	0.915353	0.777559
AC242842.1	2.03698	2.98701	0.578083	0.571059	2.73738	1.39533	0	1.53151	3.84295	3.38843	2.0957	1.66604	4.47774	0.879914	2.24869	0.98439	0.470479	0.365264	5.9525	0.783254	2.19229	0.425182	0.44408	0.203747	0.440155	0.101421	0.21512	0.917529	2.67821	0.633454	2.42881	1.43212	0.259766	3.43518	2.00868	1.38925	3.23236	1.06139	1.851	3.34747	2.19148	0.863237	0.32239	0.899042	0.886629	0.652669	4.29648	1.13181	1.53538
AL357140.2	0.381204	0.89251	1.37032	1.45036	0.353936	0.567013	0.350054	0.466762	0.494188	0.484079	0.979358	1.4591	0.493262	0.223478	0.74378	0.250013	0.716946	1.11322	0.422881	0.530477	0.78606	0.863893	0.451145	0.827955	1.49052	1.64855	0.582781	0.932126	0.840253	1.28706	0.473209	0.451521	1.53941	0.572958	1.0988	1.05852	0.974872	0.456195	0.76393	0.566788	0.532386	0.243603	1.96511	1.2357	0	0.615692	0.678032	1.00608	0.839897
SRP14-AS1	0.792839	0.531569	0.633342	0.341261	0.401524	0.430819	0.283132	0.869459	0.792154	0.427128	3.47534	0.815376	1.86988	0.624424	0.578148	0.974314	0.439305	0.695765	0.895513	0.351051	0.404589	0.74411	0.398069	0.441373	1.5782	0.666693	0.508862	0.436934	0.523687	0.681386	0.387713	0.287734	1.39711	0.421292	0.754081	0.778321	0.460272	1.049	0.423446	0.625134	0.782921	0.422723	0.385316	0.244928	0.870458	0.842746	0.810149	1.05681	0.582282
AC055822.1	0.484612	0.661862	0.483901	0	0.649924	0.794243	0.34612	0.769196	0.195454	0.425457	0.968354	0.57708	0.48772	0.662901	0.893013	0.123602	0.945187	1.46762	0.250878	0.786775	0.518152	0.54912	0.780633	1.12565	0.736888	0.407506	0.252102	0.460826	0.47475	1.39986	1.30341	0.9425	0.347911	0.515018	0.517361	0.930332	0.304395	0.123019	0.290518	0.934033	0.622114	0.674424	1.61919	0.84996	2.41738	0.468288	0.628513	0.994781	0.474549
SNHG15	7.64766	12.3777	7.41602	6.82429	10.4923	11.2361	5.97596	17.8639	5.30639	9.45474	13.0846	7.90752	9.52831	9.54454	14.4794	4.91662	7.40995	5.11487	4.71929	10.5388	13.5852	5.94089	8.69509	17.3247	11.0414	4.74856	8.94266	0.906695	12.2421	9.76714	11.5325	6.81539	7.38655	13.0333	3.87602	6.37116	7.92976	15.9012	8.70614	5.89219	4.98081	6.57748	6.48033	6.9162	11.131	5.62253	8.59439	10.3868	6.34044
AC002470.1	0.303308	0.795351	0.436124	0.969354	0.394258	0.368439	0	0.0577708	0.990878	0.718969	1.23323	1.82036	1.83152	0.497875	0.591796	1.11398	0	1.03337	0.518163	0.492426	0.656708	0.756102	0.376906	1.03756	0.830165	0.918179	0.730321	0.12979	0.935978	0.573476	0.0753027	0.167653	1.07786	0.522189	0.291425	1.57214	0.171463	0.600561	0.850961	0.841812	1.61738	0.488439	2.18899	0.598469	1.29002	0.211026	0.849686	0.480301	0.935582
NUP50-DT	1.08001	1.83077	4.87194	1.29718	1.97602	5.47553	1.25914	5.92923	3.51675	1.61051	7.85684	4.00577	2.60012	1.04283	3.75998	4.13189	5.18094	5.48331	2.87776	1.9425	2.7383	2.73549	4.27621	0.925641	7.07126	2.62435	4.07213	3.37551	2.96404	5.08	4.8698	2.0777	3.42069	5.83338	1.4955	3.63597	2.73346	3.10446	1.49675	1.09284	4.27226	2.21665	7.25955	3.10249	3.55267	2.25608	3.33698	3.94025	2.96278
HOXA-AS2	0.657905	0.669256	0.676875	0.290017	0.454974	0.862169	0.422901	0.833963	1.08701	0.717018	1.62486	0.364705	2.5937	0.670307	0.575435	0.416609	0.258848	0.432838	0.817415	0.52301	1.04242	0.298192	0.375883	0.86229	1.1301	0.180276	0.291335	0.160179	1.58018	1.11524	1.10958	0.372016	1.93855	1.04588	0.871902	0.63695	0.534368	2.51551	0.80785	0.220376	0.0725843	0.369394	0.436609	0.416299	1.72608	0.284112	1.09453	0.478998	1.04967
AC097376.2	0.337399	0.530749	0.189509	0.0320924	0.262919	0.616866	0.0580929	0.415995	0.462004	0.386798	0.628915	0.503657	0.615458	0.271972	0.432017	0.276604	0.13881	0.225798	0.446806	0.0978165	0.626884	0.35159	0.399304	0.374995	0.437001	0.222287	0.304249	0.425398	0.65959	0.555343	0.521671	0.652184	0.35766	0.475424	0.625204	0.598563	0.610238	0.591895	0.529865	0.551301	1.10841	0.668392	0.63412	0.344755	0.377261	0.382508	0.555579	0.453188	0.391604
LINC02535	1.27768	1.2189	5.6726	1.62523	1.79714	0.570849	0.490326	2.45175	0.977756	2.40145	1.8415	6.80578	2.04397	1.83905	3.97195	1.29135	12.7622	7.1306	0.79225	2.75547	0.378485	3.05758	2.07351	0.951341	28.1331	2.54367	3.06754	9.60872	3.62194	1.10422	1.11261	8.93339	7.38524	1.66894	3.75617	8.25771	1.39247	3.74686	3.36448	1.18259	7.30468	1.71462	4.35823	4.45887	2.99648	2.16432	1.69171	4.20256	1.17646
AC002398.1	1.73958	3.08094	2.11806	0.89671	4.06393	2.72662	0.180355	1.60324	1.73139	1.3856	2.23773	1.20281	2.20254	3.45423	0.821169	1.80337	1.72381	0.669151	0.827936	2.18651	3.30746	1.97114	1.85952	2.34619	1.5359	2.33577	2.62729	1.80095	1.60798	1.98937	3.76161	0.930535	1.2237	2.09324	1.72534	1.21194	1.32178	1.58119	3.20931	1.55745	1.2468	2.00815	3.3749	2.65737	1.98891	1.02486	0.917011	2.96204	1.11275
AC010834.3	1.32693	1.19192	0.596245	0	0.71078	0.642091	0.246044	2.33298	0.926273	0.806511	1.61617	0.519618	1.56658	0.523591	0.72194	0.351455	0.223966	0.217349	0.891698	0.248573	0.399029	0.49155	0.951296	0.945667	0.768279	0.241401	0.443758	0.136493	1.53742	0.663406	1.88477	1.03437	1.54573	0.488143	1.02976	1.32268	0.985746	1.28259	0.991289	1.3722	0.544292	0.66206	0.30694	0.528679	1.14562	1.04305	2.74029	0.673479	0.618455
BX322234.2	0	0	0.173193	0	0.0298223	0	0.206466	0	0.0291478	0	0	0	0	0	0	0	0	0	0	0.052147	0	0	0	0	0	0	0	0	0	0	0	0.0591806	0	0.215051	0.0308613	0	0	604.526	0	0	0.142731	0.258624	0.579524	0.19013	0	0	0	0	0
AC010761.3	0.288113	0.236095	0.345228	0	0.44584	0.5833	0.308664	0.457304	0.348605	0.426843	0.337916	0	0.579921	0.197055	0.0468456	0	0.210726	0	0.410169	0.311837	0.404319	0.217643	0.895057	0.821318	0.131429	0.363408	0.22482	0.154109	0.59978	0.113489	0.208629	0.176949	1.90035	0.275571	0.507512	0.518534	0.814364	0.365687	0.362711	0.291534	0.213381	0.25776	0.866383	0.142121	1.24808	0.334089	0.784697	0.380198	0.317396
AP006621.2	1.26557	1.86673	0	0.449407	0.548352	1.61053	0	3.53541	0.995336	1.58329	6.66299	0.904228	1.27368	1.0387	2.30467	0.387344	0	0.287452	0.982752	1.36978	1.21784	0.573611	0.873696	1.52326	0	0.319261	0.733607	0.180517	2.47962	2.19345	3.61334	0	5.86028	2.66304	0.729588	1.27552	0.794929	3.4054	0.819384	0.804946	1.12476	1.05676	0	0.832377	1.99358	0.660385	3.67665	2.6721	3.90375
LINC02166	0.697904	0.462967	0.597326	0.17702	0.555414	1.06692	0.534062	0.759594	0.723804	0.426711	1.793	0.676728	0.668933	0.409142	0.810539	0.22886	0.437526	0.33968	0.387103	1.24097	0.639605	0.376573	1.92722	0.663168	1.09153	0.691659	0.444563	0.711053	0.512776	0.785448	1.07262	0.306163	1.01997	0.476803	0.798286	0.717749	0.469681	0.835198	0.860675	1.09532	0.177216	0.594648	0.199873	0.262297	1.64906	0.404637	0.43964	0.789399	0.585781
ELFN1-AS1	16.7415	4.48692	17.0266	16.2605	3.32924	24.0909	5.37292	3.34563	3.18799	5.09694	17.0495	25.0569	0.82903	1.98848	7.75258	4.28232	7.33619	9.45133	4.45885	14.829	5.0417	6.45143	31.3612	11.0966	11.5384	8.20524	19.0892	1.03674	11.4995	23.4769	29.925	9.19579	1.2132	9.89496	1.72262	5.12788	4.65672	13.0631	6.74507	10.7589	2.21783	9.55889	17.0482	17.4966	5.72473	2.88667	6.27814	11.5098	16.548
AL022328.2	1.49758	1.41128	0.80751	0.997122	1.63379	1.94911	0.721986	2.88809	1.32504	1.03539	2.13702	0.842627	1.39415	1.07549	1.68014	0.515651	0	0.892898	1.8316	2.18822	2.38684	1.35755	1.39573	1.6365	0.717315	0.141672	0.876448	0.801046	1.10033	1.50425	0.999232	0.275929	2.02597	2.36345	1.11516	0.72773	1.37572	0.91239	1.212	0.681917	0.765305	0.937871	0.900677	1.03423	0.88465	0.814016	2.15593	1.38337	1.07237
LINC01089	2.8183	2.12889	1.77188	0.833992	1.37296	2.12836	1.09964	3.51239	1.6103	0.882036	3.4279	0.696071	2.70214	3.37921	2.81733	0.599014	1.76865	1.33361	1.54456	5.10278	2.11353	0.689944	2.53414	1.74678	1.68243	0.526642	0.934749	1.20971	1.78524	3.41265	4.77627	0.560941	3.34408	1.07048	1.66039	1.49037	0.978001	1.83715	1.7083	0.779585	0.582378	0.669259	0.941657	1.18999	1.98682	0.958222	3.19489	2.61713	2.33815
LINC01273	0.482444	0.549084	0.337215	0.571059	0.547475	0.0930223	0.430715	0.408402	0.291869	1.03241	0.314355	0.0861747	0.458563	1.64984	1.93492	0.246097	0.823338	0.410922	0.35382	0.435141	0.644791	0.303702	0.49959	0.178279	0.440155	0.152131	0.358534	0.544783	0.531704	0.380072	0.099814	0.271608	0.281413	0.3589	0.0515046	0.115771	0.45455	2.06155	0.665202	0.767129	1.66743	0.0239788	0	0.264424	1.26661	0.209787	0.563131	0.353689	0.472425
AC004771.3	0.565332	0.463263	0.234486	0.694909	0.888281	0.150929	0.279535	0.496976	0.631412	0.558364	0.782065	0.139819	0.787787	0.535374	0.636369	0.299471	0	0.222241	0.74292	0.141204	0.680015	0.492757	0.270196	0.537194	0.476102	0.329111	0.37812	0.186087	0.862692	0.205556	0.296906	0.320499	1.29954	0.873474	0.543182	0.751357	0.573618	0.960411	0.56311	1.50869	0.579731	0.194529	0	0.343224	0.308263	0.34038	1.04904	0.91818	1.05395
AP002748.3	0.570786	1.38411	1.00497	0.682522	1.28704	1.41501	0.449267	0.665614	0.72939	1.5762	2.27705	2.57175	2.21572	2.58135	1.20459	0.855658	0.715668	0.932647	1.65534	0.756473	1.03687	2.33627	0.796138	1.15117	0.956486	0.815459	1.66732	0.959542	1.73742	1.26642	1.73522	0.622417	1.8534	1.15873	0.884192	1.73589	0.702413	1.28631	1.82262	1.69733	2.61923	1.06299	1.54127	0.953855	2.55977	0.962414	1.56818	0.830078	1.46292
AC232271.1	1.2091	1.64893	0.951762	0.188039	1.08164	1.12567	0.255288	1.32798	0.360402	0.801944	2.04262	0.274299	1.72314	1.37626	0.912652	0.243106	0.19365	0.330755	0.411199	0.716421	0.966047	0.28001	0.731137	0.662516	0.74883	0.183678	0.24202	0.283243	1.55627	1.1055	0.865496	0.430917	2.17404	0.633102	0.602063	0.762427	1.15582	1.87519	0.790445	0.727187	1.05889	0.442164	0.530786	0.200261	0.521341	0.414473	1.43536	0.722073	1.16671
CCNT2-AS1	0.526623	0.668893	1.08851	0.701273	0.342268	0.47978	0.338513	1.25382	0.716844	0.364093	0.597067	0.536177	0.848001	0.432221	1.31008	0.483541	0.346655	0.448552	0.572516	0.555738	0.506764	0.745904	0.27267	0.525433	0.360347	0.39855	0.81013	0.394361	0.348237	0.311158	0.572011	0.727726	0.340265	0.302219	0.430092	0.341207	0.59541	0.16042	0.539853	0.753641	0.280819	0.447587	0.316722	0.72737	0.311086	0.503795	0.59421	0.347471	0.23206
AL035661.1	29.3024	8.51318	8.77156	0.780963	8.07052	10.6315	0.942452	8.07858	13.039	11.6055	21.3723	29.9002	23.9886	26.9033	10.9932	10.1447	20.5892	25.2259	14.4918	6.29091	8.2889	5.52987	12.0595	8.6378	8.88582	11.849	17.8196	7.4839	32.6868	4.50472	12.7272	13.0632	40.3291	6.41071	9.19695	17.7324	5.62426	6.90673	14.4423	12.8981	0.539832	2.28612	4.40891	13.5349	6.08738	8.70712	9.69782	12.3826	25.3354
AC104823.1	0.0242279	0.357365	0.261277	0.258102	0	0.189195	0.311473	0.13844	0.835472	1.9622	38.4941	5.50473	0.0487665	0.49712	3.37994	0.222458	2.28592	0.0412722	0.244578	0.236006	1.28228	2.3884	2.25801	5.80154	0	2.38365	1.89595	0.0259186	0.231415	0.343564	0.406018	3.66046	0.156542	0	0.861309	0.627903	0.0456542	0.0184508	1.46405	3.08897	0.0430646	1.43058	0.874267	0	0.515226	0.168565	0.0754131	1.02309	0.266904
AC004233.3	2.37914	5.72501	2.27384	1.20692	2.507	2.09707	2.7916	3.39865	2.07333	3.46879	3.86817	1.84152	5.68195	18.9067	2.74469	2.42723	1.16007	7.84842	2.09674	3.86257	4.9059	1.73304	1.32962	1.00477	1.55043	1.03603	5.77155	4.06015	4.61983	6.69395	1.98063	1.20026	9.36365	0.559864	11.4115	5.42373	0.48034	0.920299	6.47931	3.22624	0.201375	1.55414	3.86106	1.17359	3.16773	2.7588	5.9802	10.2659	10.0678
AC009065.4	1.63817	0.94169	0.439461	1.56284	0.726446	0.997094	1.02158	0.931407	0.465949	1.47309	2.96327	0.707512	0.95968	2.30775	1.02568	0.224501	0.53649	0.66642	0.398716	1.58782	1.61757	0.526396	1.41788	1.09197	0.936901	0.185041	0.441546	0.993951	1.85035	2.31146	1.01678	0.563121	3.02137	0.584651	1.03367	1.21453	0.898432	1.32204	0.897049	0.530159	1.10823	0.371867	1.32344	1.10961	1.38655	0.382754	0.856189	1.41967	1.67
AC073046.1	2.76477	1.56075	0.773001	1.30904	0.684536	1.43934	0.394932	2.16493	1.78414	1.82047	1.63335	0.592617	1.42217	0.504258	1.01895	0.423098	0.404431	0.313986	1.52671	0.299243	1.18245	1.04427	2.29043	1.98497	0.504485	0.116244	0.328748	1.11736	3.0245	0.580828	0.610145	1.75463	5.01182	1.70418	3.12871	0.530766	2.54703	0.60826	1.32595	3.19727	0.655244	1.26424	1.47803	0.545527	1.01621	1.33582	3.63356	0.162153	0.541472
CNNM3-DT	0.866074	0.898962	0.415106	0.615092	0.268041	0.80156	0.556712	0.65984	0.838333	0.570267	1.35438	0.804436	1.04595	0.710822	0.394293	0.530147	0.633446	0.393429	0.493192	0.656172	0.416706	0.32712	0.837064	0.98756	0.474094	0	0.810979	0.432372	0.975716	0.818758	1.11094	0.957442	1.44561	1.27017	0.27738	1.74577	0.652799	0.967353	0.747646	0.600932	0.667086	0.206622	0	0.0569627	0.136428	0.451926	0.808737	0.457154	0.76328
MIR600HG	1.33742	0.603757	0.208715	0.383919	0.304861	0.861637	0.283132	1.36139	0.483287	1.00454	3.63189	0.53214	0.818073	1.10096	0.84769	0.441199	0.421733	0.170531	1.19713	0.539578	0.775463	0.671513	1.91571	1.59427	0.504148	0.234858	0.490115	0.381246	0.711979	0.832805	1.89383	0.46849	2.42877	0.371503	0.904128	0.389161	0.339545	0.570244	0.764795	0.326459	0.0782921	0.644831	0.674304	0.402946	0.898843	0.456197	1.13109	1.14136	0.82931
SERTAD4-AS1	0.644379	0.899622	1.75872	0	1.24089	1.346	1.30398	0.840957	2.57726	0.730725	0.298575	0.613866	3.05041	0.979386	0.791615	3.72529	0.994965	1.74819	0.203859	0.5812	0.660269	0.865368	0.197713	0.498917	0.326609	1.26433	0.223477	0.714878	1.22746	0.789672	1.05173	0.703565	0.0192755	1.34679	0.963095	0.87624	1.21425	0.0363502	0.41205	2.06994	0.975687	0.704604	1.00474	0.329635	1.86094	0.560406	1.93145	1.07079	0.841332
AC011754.1	0	0.0399903	0	0	0	0	0	0	0.0885713	0	0.457895	0.104603	0.343799	0	0.0952177	0.56011	0	0.0831328	0	1.26767	0	0.110594	0	0.370978	0	0.276996	0	0	0	0	0	0	0	0	0	0	0	0	0	0	0	0.04366	9.68549	0.0481457	0	0.0424416	0	0	0
FGD5-AS1	31.5033	23.485	38.3333	9.55185	23.804	25.3773	9.876	23.1753	31.1692	24.8284	18.4471	24.599	26.3193	24.2041	29.2757	31.8911	29.736	32.4971	28.213	9.0677	20.2278	16.1921	24.1505	23.0306	18.1884	28.3444	17.0385	24.6543	38.7413	28.8948	25.7939	20.5557	17.8929	23.4856	37.8475	49.2081	26.8659	34.472	30.4115	27.923	23.3333	17.7855	24.4347	17.535	37.4839	39.2367	33.5343	33.5364	31.0835
AP003352.1	2.43348	2.91221	1.45073	1.34754	2.10282	3.31351	0.619502	4.31379	2.13179	1.35643	2.45851	1.57515	2.14598	1.58199	2.59733	1.54859	3.70068	2.95516	1.13193	2.62082	2.24607	1.55616	2.66967	2.87328	5.04485	1.84623	1.30532	0.399516	1.30115	2.61942	2.47498	0.754679	1.19677	1.90122	0.856546	4.55314	1.19179	1.76148	1.57295	0.804541	1.34903	2.04778	2.17358	1.24794	4.58293	1.06866	2.54987	3.14768	1.85799
AC004080.2	2.1548	2.82521	1.54918	1.83643	2.32077	3.44015	1.52361	2.50358	1.72077	2.34107	5.05455	0.277123	1.2578	5.12874	3.40549	1.48389	2.26947	3.59729	2.67723	4.05808	2.17721	3.41828	5.62308	0.982824	0.943641	1.7123	0.0288246	3.50386	2.53314	8.55573	3.71807	3.97021	0.174034	1.56636	4.34779	2.14073	1.70538	0.164099	4.60388	0.411159	6.47289	4.04836	3.88781	1.70069	3.25857	1.79903	3.32004	3.63969	6.83657
AF131215.6	0.0832818	1.92063	0.10692	0.380233	1.03836	0.309689	0.305906	0.181287	0.097169	0.117508	0.0651186	0.0255016	0.694475	2.05058	0.510696	0.191171	0.104421	0.121603	0.424981	0.0772624	0.529504	0.889752	2.34085	1.74101	0.0325636	0.11255	0.00795754	0.509106	0.926595	0.421778	0.103382	0.0767232	0.557323	0.796565	0.457251	0.35973	0.627733	0.018121	0.308117	0.969975	0.274916	0.0745081	0.21466	3.74429	1.1807	0.186246	0.14813	2.8888	0.314559
AC093620.1	2.21941	1.11143	1.10808	0	1.10665	0.427934	0.264191	1.1351	1.11892	2.92274	0.899821	0.176193	6.0391	2.86727	2.36566	0.849099	1.44291	2.87058	1.24471	1.13435	1.03819	0.512282	0.340487	1.13258	0.44997	0.388809	0.962139	0.835396	4.0465	3.30265	2.62752	1.17376	0.863064	1.25795	2.44837	0.97641	2.55577	0.281699	1.19745	1.14071	4.20064	0.845715	0.494368	0.770413	1.3596	0.893602	1.40724	1.41015	1.08666
AC105942.1	5.56415	4.19092	1.9576	0.252236	2.44018	1.74623	1.06538	2.97645	3.30891	1.56682	1.92539	0.355258	2.85949	3.59508	4.22707	7.88083	2.59763	3.42841	4.10011	1.69138	5.41128	1.26096	3.67781	1.59741	1.10169	1.47832	2.85056	0.607908	4.92322	0.78343	3.33598	5.62765	6.04289	2.03819	2.09296	4.24429	2.4093	1.42448	2.6827	6.16074	0.86276	0.466023	1.42399	1.2614	2.46164	4.42722	4.69832	3.99935	4.48641
AC006449.6	1.34626	1.78735	1.78196	1.27854	1.64724	1.32204	2.11313	1.27217	1.53422	1.26782	3.36195	1.57704	2.01659	3.29766	1.54754	1.22175	1.16785	2.00891	0.850919	3.20227	2.36	0.662218	1.14555	1.57676	1.57102	1.42166	1.0191	0.535891	1.46455	1.62789	1.06231	0.682613	2.15778	2.12613	0.69188	2.74977	0.934111	2.885	1.43019	0.887046	1.0017	0.896323	1.067	0.53539	4.14275	0.880385	1.33997	3.30521	2.87421
LINC01770	3.04093	1.56897	0.45547	0.149978	0.418283	2.90725	0.271487	1.01897	7.92094	0.361526	1.34297	4.76786	0.906793	0.346641	6.31782	0.969497	0.988504	1.19912	3.62952	2.8342	0.643503	0.638095	0.583149	0.401329	0.154132	0.586	3.74767	1.02413	0.620634	0.332731	1.3981	0.337211	0.159187	2.47765	0.270535	0.608105	0.344874	2.87333	1.33686	0.805891	0.300288	0.957236	2.70944	0.777798	3.32653	0.636673	0.679227	0.148624	2.91574
TDRKH-AS1	0.777012	1.22182	0.377451	0.335578	0.448458	0.309762	0.13499	1.01998	0.686059	0.82966	1.11658	0.495146	1.2047	0.172358	1.20875	0.578469	1.05981	0.572385	0.750142	0.340943	0.656772	0.214162	0.391441	0.878024	1.03461	0.119198	0.98322	0.134795	0.786916	0.595591	0.769031	0.193465	1.06855	1.38594	0.585148	1.13387	0.692515	0.863612	0.997081	0.67392	0.279958	0.206667	0.1263	0.600829	0.694695	0.529645	1.3727	0.775947	1.11047
AC005840.2	0.704355	0.794993	0.597161	0.637096	0.296139	0.392056	0.0427131	0.746727	0.590942	0.367526	0.446827	1.02549	0.668747	0.654445	0.440811	0.274556	0.116641	0.271669	0.216718	0.647282	0.47957	0.813172	0.935819	0.681926	0.872986	0.377164	0.302219	0.284342	0.605396	1.0365	0.833112	0.257106	0.686946	0.73725	0.344764	0.516636	0.513375	1.15377	0.329834	0.276635	0.6378	0.285352	0.639416	0.64245	0.439627	0.300504	0.641179	1.54329	0.468495
AP001462.1	0.371083	0.651612	0.0952815	0.847113	1.13206	0.689949	0.51114	0.201942	0.336747	0.314151	0.621755	0.965843	1.17374	1.08773	0.517167	0	0	0.180612	0.493985	0.344262	0.828956	0.240274	0.109792	1.10821	0.725476	0.300897	0.248198	0.226845	0.701096	1.00232	0.954195	0.244185	1.32728	0.709859	0.254674	0.686943	0.79915	1.17077	0.572038	0.597719	0.471138	0.284563	0.318824	0.209199	0.626301	0.368828	1.19631	0.419732	0.3504
HM13-IT1	2.01922	1.98558	1.33073	1.07555	1.62481	1.81041	0.43265	3.78188	0.855112	1.32955	2.78928	0.793485	2.37086	2.20967	1.24759	1.08152	0.443057	0.687947	0.731727	0.983468	1.86211	1.67787	1.11519	2.2385	0.92111	0.127346	0.720291	0.504029	3.2639	2.86335	1.62927	1.11612	2.6637	0.450641	0.840712	1.30828	1.90247	1.48648	2.03363	0.934033	0.717824	1.32476	1.61919	1.06245	2.54461	1.17072	4.08533	1.42112	1.48297
C1QTNF1-AS1	0.173633	0.101632	0.847078	0.264248	0.322426	0.0645667	0.0797223	0.637812	0.112548	0.171493	0.3879	0.159503	0.549204	0.610748	0.314583	0.0569387	0.0544265	0.633823	0.154093	0.120813	0.17902	2.52959	0.102745	0.164991	3.73402	0.234654	0.447945	0.318428	0.18225	0.527616	0.323311	0.548431	0.580978	0.948998	0.452825	0.267856	0.280447	1.68122	0.160597	1.33385	0.0661349	0.155341	0.596722	1.15016	0.586104	0.107861	0.386043	0.327327	0.109303
AC011374.2	0.911079	0.634599	1.55566	0	1.8187	0.711461	0.14641	1.82209	1.15749	0.224963	1.60285	0.34175	2.15476	1.49552	0.711055	0.836544	2.09904	1.39682	0.459863	1.10936	0.821925	0.46456	0.566075	0.692586	2.49365	0.689507	1.46249	0.536061	0.669403	1.93793	3.30809	1.59472	0.625463	1.3507	0.262615	1.96767	0.472121	2.01212	0.491561	0.31608	0.242914	0.407548	0.27397	0.764015	1.18402	1.03005	0.567175	0.721365	0.802944
AC004908.1	1.24015	0.653298	0.796067	1.88734	0.328982	0.345867	0	1.43413	0.763662	0.61243	0.311682	0.617081	1.29267	1.09054	0.475296	0	0.583098	0.829945	0.619079	0.790976	0.905688	0.652425	0.27519	0.378778	0.121226	0.0837987	0.385109	0.331671	0.650843	0	0.76973	0.448831	0.286175	0.169451	0.595778	0.0956556	1.16844	0.640866	0.716898	0.499388	1.33834	1.03025	0.799122	0.305872	0.313961	0.539267	0.654846	0.350682	0.292755
AC133552.5	0.538458	0.992793	1.53235	1.43406	1.20819	0.778669	1.15373	0.427331	1.62878	1.15228	1.26307	1.29843	3.16115	4.97176	0.700403	1.85403	1.3784	1.52877	0.731727	1.74839	1.13346	0.355911	1.67278	0.213191	1.10533	0.424486	1.14046	0.672038	1.48359	1.37865	0.696268	0.496053	1.34091	0.686691	0.603588	2.0351	0.59188	1.02516	1.01681	2.06266	0.797582	0.321154	3.23839	0.486956	3.28679	0.078048	0.593596	2.96066	1.68069
SSSCA1-AS1	0.74031	1.1223	0.576595	0.591496	0.652988	1.10269	0.87243	1.08105	1.00772	1.19427	1.35066	1.01821	3.42726	1.77218	0.890741	0.679746	0.568536	0.504447	0.737756	0.440698	0.935014	0.447389	0.868838	1.0552	0.911814	0.326824	0.833509	0.488382	1.31451	2.04127	1.47804	0.443306	1.51472	0.578268	0.782435	1.22579	1.04626	1.75713	0.732279	1.02734	0.921121	0.474662	0.96468	0.389529	0.81632	0.515068	1.93948	0.683848	1.38644
AC009686.2	1.91027	0.850747	0.821039	6.85716	0.462684	1.76557	2.26898	0.27684	1.7712	0.328126	0.779295	1.29068	0.626907	0.51125	2.10667	0.476627	0.273359	1.48558	1.54788	1.01131	1.4486	0.564664	0.430034	1.1049	0.454649	0.628563	0.777715	6.39726	0.33563	0.785175	0.257752	0.344314	0.36894	1.15187	1.31672	1.79375	0.586897	0.0632506	0.761792	2.77337	0.405979	1.59756	1.24877	0.737455	2.06061	0.93901	1.03409	1.20561	1.00646
AC007038.2	1.48949	1.75125	0.931183	0	1.44307	0.899047	0.10407	1.85023	0.940293	0.799529	1.82292	0.659353	0.879873	0.664394	1.01085	0.222984	0.56839	0.772236	0.226299	0.420558	1.40216	1.50431	0.536497	1.81535	1.32939	0.796427	0.844639	0.173199	1.28471	1.07139	2.31123	0.447453	1.64758	0.836208	0.435562	0.419592	0.427113	1.50421	1.18798	0.730186	0.517997	1.15876	0.778964	0.862523	1.68323	0.732174	1.10867	1.62372	0.642084
LINC02253	0.0242279	3.09716	1.65476	1.03241	4.92637	0.945977	0.622947	10.5445	3.91353	0.765737	1.59129	0.753005	0.121916	0.198848	0.307267	1.1679	3.77442	2.35252	0.0376274	1.2587	2.27313	3.23944	0	1.72665	0.198937	2.29197	0	0.881231	0.284818	1.83234	3.92484	0	0.606602	5.46888	1.53639	1.88371	1.96313	4.61269	1.09804	0.252161	0.193791	7.26129	0.582845	2.19902	2.40439	2.40205	1.86647	0.191829	0.0533807
HOXA10-AS	2.91187	2.21995	0.859261	1.08032	2.34042	1.26955	0.419048	3.65608	1.56443	3.89188	2.15221	0.015526	9.66643	2.2591	1.18717	0.864614	0.635744	1.45603	1.4062	0.399835	1.86455	0.968503	1.38017	3.34511	0.634419	0.657825	0	0.542425	12.9113	2.36247	2.7065	1.92183	0.444617	0.637389	3.63294	0.12515	3.12569	1.357	1.32876	0.201037	1.48064	0.505468	0.958399	1.22914	0.92423	0.768541	4.39655	1.03233	1.27675
LINC00853	1.84876	0.89116	0.390928	0.386177	0.403886	0.629061	0.699048	0.51784	0.8224	0.537051	0.481852	2.05907	2.00655	0.59504	0.495103	0.0832115	0.238621	1.23504	0.703736	1.53017	1.26451	0.985813	1.57662	0.17223	0.396872	1.02878	1.09106	1.20217	0.825665	0.257023	1.39498	0.567722	0.38061	1.07484	0.10449	0.31316	0.341543	1.71159	0.7041	1.66635	1.7075	1.0378	0.218016	1.53782	1.79874	0.441366	0.733424	0.861054	0.878561
AC138956.2	0.816865	0.632195	0.7341	1.20863	0.926975	0.905646	0.291711	1.85841	1.07074	0.896442	0.780648	0.145909	1.18748	1.11739	0.752634	0.312516	0.597455	0.154614	1.83248	0.294709	1.14634	0.771333	0.563931	1.12119	0.496841	0.257586	0.698123	0.291289	1.0003	0.643532	0.901351	0.418075	0.879662	0.434059	0.78486	1.17613	1.19721	1.24417	0.293819	0.708485	0.52432	0.568407	0	0.313403	0.857843	0.552544	1.20068	1.55704	1.29984
AC145098.1	0.276053	0.452425	0.694633	2.94082	0.153784	0.239522	1.06468	0.683533	0.551122	0.545301	0.431695	0.414195	0.61121	0	0.430893	0.380204	0.484572	1.12861	0.128618	0.717081	0.265642	0.312799	1.02911	0.20985	1.2089	0.417835	0.0738547	0.236253	0.770739	0.9134	0.274143	0.305175	0	0.950529	0.371332	1.43087	0.156055	0.252274	0.297881	0.239427	0.539746	0.296365	1.99228	0.0544689	1.82638	0.384125	0.558517	1.45714	0.851509
AC009812.1	0.88243	0.908524	1.34204	0.361563	1.30249	0.942344	0	2.52113	0.698116	1.27381	1.5038	0.412239	1.18412	2.3213	1.10368	1.19458	0.744703	0.616706	0.527104	0.587749	0.816492	0.0769148	0.937223	2.36503	1.85788	0.599331	0.665878	0.169437	2.12793	1.22994	2.73852	0.729558	1.29748	1.12536	0.543498	1.0262	1.70546	0.964945	1.04987	1.35408	0.60327	0.242913	0	0.26787	1.22966	0.314845	1.32053	1.19433	0.997045
AC243964.2	0.574532	0.844675	1.67045	0.0900082	0.486368	0.601135	0.325861	0.691987	0.429365	1.56884	1.07022	0.651962	0.969363	0.693444	0.675891	0.232734	1.0011	1.8135	0.249315	0.65842	0.5488	0.421241	1.99484	0.995531	0.693756	1.40673	0.599015	0.976169	0.73252	2.11666	1.21663	1.10527	1.16006	0.177787	0.746853	1.45979	1.16223	0.283111	0.601729	1.87597	0.0901076	0.514005	0.711395	0.350092	1.11798	0.382094	1.94612	0.80276	0.707389
AC108058.1	0.661257	0.361246	0.264115	0.0978395	0.358141	0.836719	0.118071	0.402337	2.02524	0.208631	0.0718112	0.246072	0.240318	0.113067	0.125436	0.231901	0.302277	0.0782258	0.6062	0.193837	1.0053	0.437079	0.494548	0.916335	0.0251372	0.173764	0.245711	0.727051	0.269917	0.325589	0.564338	0.1946	0.333793	0.237177	0.24708	0.0991754	0.674943	0.237802	0.168476	0.438108	0.0163246	0.723059	0.11047	1.03293	0.260411	0.535147	0.478833	0.363586	0.404703
AC009065.8	1.52039	1.84392	0.546538	0.647876	1.32694	2.37455	0.390923	1.59273	1.15896	1.08119	1.94964	0.5866	0.673262	1.12306	1.06794	1.11681	0.400325	0.828796	0.944506	0.888616	2.96269	1.51604	0.692748	2.62939	0.749045	1.0931	1.30164	0.780715	1.42987	2.01226	2.30256	0.812381	1.6209	1.54146	2.19123	1.77315	1.06004	1.04207	1.21406	0.184614	1.56743	1.95871	2.19454	0.98998	2.01179	0.449568	0.804518	1.68532	1.00495
SCARNA9	0.407275	1.61309	1.95206	3.25406	1.13443	2.82703	1.30898	0.775733	0.677583	0.938597	0.902278	0.290992	1.4346	3.89979	0.331104	1.71397	1.34047	3.46897	0.948787	1.76325	0.898142	0.846063	7.31034	1.41902	3.90154	1.15585	1.72523	0.145232	1.04734	3.20854	1.3482	0.87547	1.15128	0.519395	0.521758	2.0524	0.255819	0.620322	1.02546	0.17662	0.301635	0.607282	4.08239	0.334837	0.641559	0.354201	0.475391	1.43319	6.87961
BAIAP2-DT	4.23704	3.64484	2.65279	3.10188	3.89201	7.75341	4.51777	4.87179	6.30051	2.1767	12.8829	1.1998	4.15811	2.63698	4.70653	2.83484	2.10392	2.58267	6.93125	3.92032	5.59173	7.85005	5.43775	1.77456	0.687021	5.15754	5.79545	3.65732	5.28196	3.96285	3.46802	4.27335	2.9112	4.59999	4.83797	3.65381	9.30378	6.17436	3.79743	4.31494	2.73499	3.38196	2.44558	2.74878	4.53131	7.84129	7.73494	2.70289	9.1031
AC009506.1	1.31515	1.13027	1.81609	1.19601	1.02749	1.50293	1.59797	1.38994	2.4888	0.887081	0.777513	2.35487	2.61488	1.51379	1.56465	2.54029	0.809404	1.72125	2.47841	0.677003	0.945306	1.30848	1.69406	1.26493	1.00964	1.45655	1.26581	0.737777	1.35516	1.44041	1.41356	1.0195	1.54147	2.04025	1.44854	1.07379	1.20889	1.92982	1.17685	1.4606	0.783968	1.06181	1.06104	0.822794	1.70535	1.01823	1.31045	1.48152	1.9082
AC127502.2	0.387296	0.751668	0.915934	0.217153	0.955758	0.751676	0.032757	1.96067	1.18386	0.644248	1.17944	0.404152	0.625698	0.669199	0.83521	0.561492	0.603808	0.416689	0.261175	0.612233	0.821389	0.727566	0.379952	0.368019	1.00425	0.250683	0.409013	0.174451	0.943543	0.240879	0.752787	0.234734	0.592677	1.46225	0.636524	0.440236	1.0467	0.473465	0.417921	0.424308	0.615946	1.05772	0.306483	0.583195	0.50573	0.327961	0.436208	0.83387	0.381748
AL133370.1	10.8875	1.93793	11.3081	0.475351	1.11858	40.4195	0.286822	25.0292	6.6812	0.132213	7.53609	0.430392	6.96058	1.83111	9.57673	3.58491	16.0567	22.6514	6.6527	4.70876	1.34181	5.1066	0.184827	0.763199	3.05321	4.0523	0.298445	9.64238	8.03222	9.80756	26.4765	0	1.6938	0.0426784	7.80281	6.3603	5.5494	0	2.45561	5.06978	1.98281	0.07984	2.68358	15.8477	4.21733	3.37612	16.5626	4.12176	20.2523
AC004982.2	1.01109	2.79206	1.49366	0.737755	2.76485	1.15369	0.845794	1.09481	1.08093	0.984946	1.65696	0.475007	1.95151	0.738899	2.36462	2.4481	0.881332	1.79317	0.838918	1.41665	1.19954	1.86761	0.745824	1.25031	1.81964	0.9958	1.61191	1.36317	2.05565	1.99681	2.43287	0.765584	1.86814	0.755112	1.73002	1.46574	1.26582	0.59068	0.732341	1.57368	0.332356	2.09414	0.583097	2.62358	1.76726	1.45751	1.1748	1.60841	1.19014
AL596244.1	0.443846	0.420866	0.341894	1.04699	0.441534	0.247571	0.937428	0.646119	0.725001	0.651302	0.525527	0.183478	1.01463	0.780606	0.661875	0.756852	0.459119	0.226828	0.733636	0.452943	0.289824	1.04896	0.407093	0.222928	0.190901	0.347901	0.860909	0.264542	0.950379	0.58444	0.531294	0.660069	0.384081	0.715629	0.487379	0.260186	0.525717	0.0869173	0.53368	0.560939	0.41137	0.329015	0.266938	0.300264	0.359572	0.496293	0.922673	0.234283	0.488959
AL365226.2	31.4455	0.346213	228.679	7.39428	2.97006	4.92268	43.0645	122.892	41.6263	217.942	35.9137	5.17482	0.668175	110.715	12.2473	0.554184	1.32433	26.6295	0	188.139	23.958	166.12	26.7505	5.44844	81.6071	2.28388	114.285	1.93704	171.086	3.99411	9.62765	1.00085	0.146241	0.115458	1.21782	9.38534	0.284332	0	4.03798	2.66976	0.643691	21.869	110.713	39.2404	2.13921	2.09963	66.1295	8.60187	5.05329
FMR1-IT1	0.698582	0.343473	1.00448	0	0.583751	0.848591	0	2.26199	0.824127	0.75897	1.03783	0.224607	1.05459	3.15345	1.43118	0.320716	0.153283	0	0.488224	0.453663	0.588208	0.395786	0.578728	1.26124	0.382408	0.132172	0.327071	0.0747331	0.923894	0.165104	0.346876	0.257427	1.35411	0.534538	0.872575	0.301748	1.64548	0.638407	0.0753822	0.121179	0.434601	0.437491	0	0.13784	0.330132	0.121509	0.489251	0.184372	0
AC124016.2	0.792707	1.18107	0.518102	0	1.23783	0.625277	0	0.82356	0.392378	0.284705	0.732518	0.308933	0.471422	0.591461	0.246062	0.413555	1.10686	0.368285	0.307781	0.116997	0.476758	0.244971	0.671629	1.40379	0.690348	0.613558	0.602499	0.154186	0.873647	0.340636	0.827481	0.829863	0.291016	0.654809	0.311584	0.466915	0.712926	0.548806	0.738746	0.468772	0.0640464	0.773668	0.433408	1.20864	0.851393	0.532721	0.392545	1.33136	0.0793888
AC024075.1	0.658279	0.899049	2.91847	0.701273	0.733431	2.0562	0.564189	2.29867	1.79211	0.953578	0.617655	0.987695	2.16417	0.540277	0.813448	1.20885	0.674052	0.822345	1.12458	0.997478	0.686242	1.59126	1.63602	1.00082	0.960924	1.90972	0.381583	0.281686	2.22485	2.28183	0.926113	0.849013	1.91399	1.0074	1.26498	1.80081	0.909655	0.233946	1.37331	1.9412	0.897061	1.17786	0.527869	0.952508	1.34804	1.64115	2.35635	3.12724	0.67684
AC024592.2	3.1061	1.38835	0.797541	0.53717	1.47941	1.69754	0.194474	5.87774	2.48924	0.199209	1.49821	1.57798	0.324782	1.9037	2.69571	1.99084	0.354047	0.790251	0.97106	2.03022	0.412439	1.50839	2.21395	4.50392	1.43532	1.67908	2.81947	1.14358	2.48964	0.47669	7.44866	0.910474	3.9259	0.173623	1.97669	0.479164	1.82432	0.0153601	0.457052	0.0874673	0.0179254	2.85106	1.94085	1.15412	1.14379	0.508691	0.266818	1.38403	14.1761
AC135388.1	1.01819	1.22372	2.80608	0.723126	3.34026	0.0588965	1.52715	0.193933	0	0.134085	0.636903	0	0	0.278556	0.198662	0.155815	0	0.346897	0.158131	0.881624	0.408246	0	0.702917	0.258003	0	0	0	0.0726161	0.947594	0.320854	0.969016	1.50081	2.41222	0	0	0.1466	0.383728	0.620322	0.585974	1.00084	0	0	0	0	0.32078	0.118067	0.105642	0.537447	1.19646
AL021807.1	0.466504	0.382279	0.228676	0	0.19688	0.257581	0.136304	0.403885	0.577281	0.460755	1.09429	0.363611	1.70726	0.522108	0.786093	0.5841	0.0930549	0.216734	0.098797	0.206557	0.612152	0.528602	0.527001	1.24926	1.39291	1.60478	0.907694	0.816641	0.249279	1.50347	0.447485	1.25023	0.856308	1.41972	1.14094	1.09911	0.879065	1.29188	0.869498	0.294262	0.565366	0.341475	0	0.418399	0.100208	0.368828	0.62703	0.7835	1.4016
LINC01637	2.97765	3.44478	1.82595	4.4783	5.2366	2.58361	5.74211	3.00256	9.25085	1.28018	2.05434	3.0786	6.27555	3.88146	2.6315	2.09075	2.15224	4.11763	3.61798	8.58793	5.09866	2.85799	3.99039	3.56178	1.43823	2.2535	2.7648	3.07302	3.55195	4.47085	1.39156	1.32317	8.28991	1.64181	3.46685	3.48024	2.44243	2.05421	4.72517	2.40029	2.11709	2.00581	1.68548	1.65891	6.20807	2.80288	4.82503	3.14349	4.09073
CEBPA-DT	2.89978	6.12819	3.70323	3.48403	4.13976	3.34842	4.02928	1.17316	4.06592	2.31492	6.2736	2.65213	5.37596	7.69464	3.08418	2.67757	1.60264	2.6556	4.48662	5.68127	5.41563	2.17405	3.38667	5.76988	3.34181	1.91818	3.74048	1.86595	6.10339	5.77129	4.83113	2.5509	6.6651	3.94136	3.28894	4.61462	3.67707	0.78869	5.34062	7.0062	1.72456	2.03837	5.44176	2.06496	2.42132	2.48397	6.25206	3.25117	11.385
AC090948.2	0.254908	0.2437	0.152721	0	0.315566	0.774113	0.136546	0.364141	0.462644	0.797261	0.166095	0.0910641	0.470329	0.174345	0.12434	0.0975227	0	0.144745	0.296917	0.275898	0.357722	0.673959	0.791903	0.524812	0	0.0803814	0.19891	0.727191	1.06131	0.301227	0.580125	0.35225	0.240191	0.203177	0.530662	0.367019	0.24017	0.22648	0.229221	0.736959	0.302063	0.342081	0.511023	0.41914	0.401543	0.517275	0.429781	0.448508	0.468028
ZNF32-AS2	0.873729	0.759374	0.142764	0.141029	0.319576	0.252702	0	1.53811	0.60067	0.470706	1.44916	0	1.0925	0.543262	0.361617	0.425436	0.290475	0.180412	0.760719	0.257911	0.605107	0.240008	0.164506	0.729607	0.652207	0.100188	0.548973	0.283243	0.739228	0.187726	1.72551	0.121958	2.28809	1.26621	0.559665	0.171546	0.798267	1.18964	0.457125	0.367421	0.117654	0.71062	0.477707	0.182847	0.750731	0.483552	1.3186	0.559025	0.816696
AC007388.1	1.28676	0.946662	1.2586	0.170403	1.18811	1.13498	0.159941	1.44547	1.02576	1.39728	1.35632	0.620954	1.87096	0.714759	0.925883	0.644596	0.795543	1.01728	0.651416	0.265461	1.04326	1.0029	0.868693	0.773482	0.95344	0.36989	1.49542	2.07243	0.859241	1.01651	1.52231	1.35243	0.924421	1.65912	1.25683	0.775363	0.723396	0.798561	1.02028	1.48599	0.634977	0.438854	0.662714	1.39221	0.839899	1.27055	0.683212	0.806796	0.704854
AC005041.3	1.55066	1.81528	0.796312	0.196659	0.71987	0.448485	0.474649	1.16031	1.10564	0.546981	0.750577	0.316549	1.15187	0.757553	0.756386	0.1695	0.0810108	0.880516	0.11468	0.359645	0.399691	0.66936	1.37637	0.841988	0.303157	0.488976	0.395106	0.63195	0.868058	0.785327	0.48123	0.578219	1.81896	1.02408	0.425687	0.637901	0.834859	1.04032	0.637439	0.99268	0.623441	0.330309	1.99842	0.655641	1.1341	0.321091	1.14921	0.194883	0.894806
HAS2-AS1	0.947248	0.371714	0.575508	0.142129	0.136259	0.11576	0	0.609875	0.544817	0.197656	0.907568	0.0142985	1.18158	0.875994	0.156187	0.765629	1.90281	2	3.08731	0.194941	0.32096	0.181409	0.0828941	0.646551	0.255613	0.0757268	1.16005	0.0713627	0.833213	0.441443	1.99567	1.08159	1.05599	0.140368	0.10255	1.239	0.402245	2.51974	0.719825	2.14071	0.343857	0.11936	0.0802385	0.447519	1.63926	0.255264	1.21468	2.71128	0.0881852
AL133410.1	1.53534	1.85627	0.542864	0.134067	0.53749	0.611484	0.404474	1.22247	0.822262	0.546905	3.38499	1.02504	1.3932	1.23946	0.933073	0.57776	0.994085	0.857525	0.723162	0.776398	1.66515	1.11227	1.35533	0.932754	1.30891	0.952418	0.639713	0.269259	0.832184	1.13024	1.46848	0.463747	1.48397	1.15555	0.701318	0.217436	0.450571	1.99346	0.977752	0.371111	0.469752	1.53122	0.151374	0.422134	0.713668	0.656685	0.881371	1.72713	0.998197
AC025165.5	1.36804	1.32487	1.26668	1.3249	1.92452	0.863272	0.532954	1.30284	1.16621	1.67874	3.598	1.99931	1.08476	0.510365	0.72797	1.33225	2.27405	1.0593	0.515066	1.27877	0.997307	1.36224	1.6313	1.10299	1.36159	1.01965	0.859552	0.665228	2.10167	0.783817	1.46664	1.18392	1.50669	2.77557	0.955954	1.16392	1.17176	1.04183	1.25255	0.755064	0.736866	0.89012	0.99729	1.18607	1.56727	1.18976	1.29037	1.42234	0.0913383
AC007255.1	2.19646	2.57712	3.70857	1.24086	2.58008	2.68544	0.588284	2.09179	1.38922	3.33626	4.25453	1.284	3.85171	3.82396	3.26289	1.14589	1.643	3.48656	0.710675	1.29672	2.16166	1.48953	1.20619	1.28074	3.55241	1.03893	1.26876	0.961255	6.90764	2.24164	1.43559	1.44097	3.83019	1.73479	1.79064	2.15624	0.893633	3.15535	1.59805	3.01631	0.310558	1.01231	0.500376	2.3147	10.1047	2.08388	4.59673	4.17206	2.56635
PAX8-AS1	6.80498	0.0550812	0.165461	0.233501	0.203507	0.0215537	0.676284	8.21741	0.145863	1.38983	10.6006	0.0814345	0.329416	0.191887	2.83397	1.01633	0.224437	1.11019	4.54333	0.00474468	0.172251	1.71866	0.0514478	0.0485978	0.0319956	0.0608228	0.0293203	0.131309	4.34711	2.33112	4.67537	1.79713	3.51457	1.83788	1.22989	0.0252468	3.56441	6.36414	0.0567642	0.0164757	0.648032	1.18833	0	0.0619892	2.02329	0.111832	0.296779	0.12341	4.13385
FOXD2-AS1	9.70297	8.02939	2.17997	2.08565	4.93007	3.14053	3.37636	2.13734	7.15853	2.42414	11.8507	2.89656	4.74804	7.64226	2.9348	2.91565	1.55067	2.84703	10.4714	6.80662	17.5529	2.15346	4.35142	5.63547	3.45036	3.144	6.85389	2.0331	5.24861	7.65159	8.03186	4.15269	8.40745	1.58026	6.89117	10.1478	3.17629	1.92006	6.25534	10.0308	3.5648	1.23035	3.21645	2.03513	6.61178	5.29899	22.8076	3.10023	7.38563
AC005076.1	0.53967	0.707576	1.01848	0.862376	0.250534	0.421428	0.086725	1.105	0.61217	0.373114	0.632958	1.09892	1.92812	1.21806	0.631782	0.43358	0.473658	0.597564	0.125721	0.569506	0.908807	0.733809	0.11177	0.256405	0.516984	1.42948	0.360957	0.288665	0.931812	0.829054	0.35171	0.397736	0.697389	0.387134	0.4926	0.990704	0.355928	0.390437	0.669697	0.842523	0.551571	0.362112	0.486853	0.425937	0.255034	0.469342	0.944893	1.06824	0.594522
LINC01703	0.350227	0.621822	1.36388	1.55459	0.433567	1.06358	0.562815	0.333537	0.874008	0.980081	2.62435	0.250232	0.763692	0.718614	1.22432	0.267979	0.768468	1.04407	1.15584	1.27935	0.175531	0.727552	0.725349	0.415994	1.59764	0.496974	1.24932	0.0936667	1.15796	1.51751	1.21369	0.510856	0.353579	2.81943	0.280421	1.26065	0.989934	1.57807	0.566882	0.683459	2.2307	0.156665	1.93081	0.604665	1.86197	0.482262	1.90774	0.847303	1.86481
AL022316.1	0.502686	0.274619	0.301169	0.892529	0.155576	2.58064	0.538544	0.438836	0.380144	0.0413742	0.131018	21.0559	1.09614	0.343813	1.06254	1.1539	2.57365	0.214082	0.390352	3.4685	0.302331	6.31306	0.173517	0.159222	0.343967	12.1264	0.140092	0.0448138	0.369342	0.0990049	0.0260005	0.192958	0.439831	0.681138	0.160997	0	0.27628	0	0.180812	0.14533	0.260609	3.26053	2.0155	0.206639	0.593891	0.291452	0.130391	0.110559	1.10756
AL158837.1	0.318071	0.434408	0.476407	0	0.393759	0.643953	0.17038	0.353399	0.577281	0.418868	0.497404	0.0568143	0.266759	0	0.206867	0.121688	0.116319	0.270917	0.411654	0	0.573893	0.480547	1.53709	0.201493	0.435286	0.401196	0.425482	0.340267	0.428448	0.125289	0.0329033	0.879067	0.941939	0.101408	1.47711	0.801434	0.299681	0	0.286019	1.01153	0.0471138	0.237135	0	0.261499	0.626301	0.737657	1.48507	0.419732	0.3504
MIF-AS1	1.78574	0.651847	0.233427	1.72943	0.105509	0.831055	1.04352	1.73156	0.191515	0.689458	2.94488	0.347968	0.179719	0.666195	0.712681	0.968884	0.748033	0.801984	0.163881	1.13331	1.42549	0.974932	1.3785	0.987263	0.533196	1.04431	1.05323	0.746774	0.0357831	0.306942	0.0503804	0.1346	0.865358	1.13349	0.0467938	0.490851	0.0305908	0.185445	0.595601	0.408323	0.0577112	0.639045	0.878709	1.12112	0.383588	1.6095	1.79385	0.514143	0.35768
AL445645.1	0.947625	0.665601	0	0.480722	0.29328	0.548148	0.145032	0.429745	0.941842	0.40112	0.635103	0.435255	1.9074	1.48144	0.660337	0.103583	0.29704	0.307482	0.525615	0.512828	0.379953	0.664712	0.37383	0.471669	0.370526	0.512261	0.452725	0.289644	0.6631	0.533246	0.72821	0.290999	0.801801	0.604249	0.390213	0.779657	0.0850319	1.20277	0.389546	0.391379	0.240626	0.403711	0.814171	0.178075	0.639747	0.3532	0.983211	0.952763	1.2925
AC233992.3	0.395239	0.364365	0.443992	0	0.183484	0.643004	0.158787	2.25842	1.03117	0.390368	1.31342	0.529486	0.696104	0.608229	0.771165	0.680447	0.433617	0.252484	1.1893	0.481257	0.713126	0.671775	1.02322	0.610297	0.676114	0.560847	0.132177	0.42282	0.399296	0.817351	0.214652	0.273085	0.798044	0.661559	0.332284	1.067	0.698226	0.601989	0.266558	0.771299	1.44897	0.353601	0	0.0487413	1.05064	0.558566	1.03802	0.912737	0.653116
AC080129.2	2.84193	1.8722	1.20188	0.593636	1.18998	0.628549	0.716389	1.06137	0.455113	2.14646	3.52925	0.53749	6.72978	5.03086	0.869802	0.38374	0.24454	2.08837	0.302901	0.995158	1.54165	1.26283	1.96196	3.44179	0.915112	0.316291	0.260896	0.298064	1.84242	1.71209	3.18198	0.256678	3.28543	0.799476	0.374786	0.240696	0.525023	0.381931	0.601305	0.724962	0.247621	0.299122	2.01081	0.164927	0.921682	0.872322	1.90795	1.02948	1.35053
AC145423.2	1.20308	0.739402	0.180198	0.534024	0.837768	0.434947	0.322225	0.763832	0.545881	0.693148	0.940697	0.107448	0.201799	0.822848	0.586843	0.690411	0	0.68315	0	0.97661	1.20595	1.13602	0.20764	0.952668	0.274406	0.379373	0.871733	0	0.589299	1.65864	0.560044	0	0.566811	0.287677	0	0	0.18892	0.305403	0	0.608685	1.06923	0.0896948	0.602964	0.29673	1.18447	0.174383	0.546114	0.793803	0.441787
AC003070.1	4.7713	3.39427	2.1675	0.837845	4.13792	5.73217	3.53883	4.74366	3.33063	2.69286	10.1262	1.74197	2.84948	3.6578	1.89258	2.28677	1.38055	1.33977	3.62364	3.74545	6.36989	4.63408	4.6694	9.26693	2.72665	1.09122	2.38468	2.80454	2.34994	4.33715	2.66855	0.869449	10.2056	1.85553	2.87152	1.81181	3.70503	2.4357	2.71574	1.45521	1.02516	2.25159	2.20735	5.01758	5.07948	1.77837	5.34488	6.2271	7.04684
AC007342.4	0.584952	1.31375	1.05137	3.11578	1.00576	1.95498	2.36745	1.03162	1.15996	1.84022	6.25083	3.36673	0.763134	0.800157	0.993371	1.5914	2.66208	2.02984	2.01882	0.0351733	2.03267	3.24044	2.8268	1.66751	2.90558	2.74634	1.08679	0.324474	2.00567	1.79211	1.2909	0.738473	3.41207	0	0.978355	2.99456	0.673605	0.131991	0.327292	2.81857	0.673906	1.51184	1.43327	2.18014	0.921444	3.56106	2.81543	1.37229	1.24108
AL512274.1	1.48946	0.92025	0.65865	0.188897	0.340242	3.42576	0.265951	1.47477	0.675821	0.455341	1.72844	1.20355	1.65367	0.388082	0.345968	0.651242	1.19314	0.322196	1.18415	0.690902	1.00956	4.58096	2.25239	0.651499	1.74716	0.939356	0.426951	2.27628	0.217135	0.558764	1.61416	1.60085	0.84017	2.00125	0.874562	0.0255302	2.85123	6.24765	0.905665	0.184549	0.294165	2.88718	4.90551	3.33542	0.223454	0.616837	0.395547	0.779966	0.8074
AC005332.3	2.41763	2.64151	2.12439	0	3.64139	1.67816	0.690689	1.94426	2.4377	2.54702	3.94875	0.460629	2.59534	1.10236	2.20132	1.10992	2.00402	1.18977	1.62705	1.83169	2.52033	2.37418	1.89157	1.83784	2.35276	2.64285	2.37163	2.18402	2.60527	1.26975	1.80068	2.5242	2.56009	3.08318	2.0648	2.43664	2.73341	4.21418	1.21744	1.5377	1.52792	3.22036	1.93868	1.80212	1.3964	1.72878	2.25757	2.41048	1.77557
AC009237.14	5.20115	0.0739093	5.80894	0.16014	1.96793	0.339117	0.917957	4.5095	5.03365	0.163317	1.84535	0.0966627	9.16795	4.13308	4.22351	2.38092	1.05548	3.58504	5.81316	0.0976202	2.44102	1.39672	1.43212	2.72825	0.0822874	0.25597	3.12687	0.2573	3.73312	0.319747	0.0746413	3.97449	7.5152	4.78783	1.31434	2.66215	4.07897	0.0114478	2.33581	3.58539	0.146957	0.0806915	0.27122	1.55718	1.31421	0.209172	2.98287	1.26955	7.75012
AC036176.1	0.335764	0.325169	0.768078	1.78847	0.42511	0.476724	0.490521	0.406972	0.470895	0.42207	0.429605	0.817836	0.675835	0.75157	0.416896	0.910874	0.133952	0.259989	0.948116	0.446006	0.47731	0.207523	0.379307	0.348057	0.835453	0.808524	0.142911	0.685736	0.650387	0.577129	0.322075	0.393683	0.542365	0.554711	0.439922	0.659232	0.949054	1.55746	0.197626	0.238268	3.14684	0.737325	0	0.240912	0.865492	0.371647	0.570065	1.04728	0.874288
AC007128.1	1.38363	0.0105965	0.650773	0.137757	0.636326	0.246838	0.166242	0.566485	1.17346	0.702446	0.960538	0.374183	1.41853	0.371459	0.794757	0.237465	0.482349	0.154197	0.662734	0.314908	0.964369	0.351658	0.669535	0.430063	0.495501	0.0978631	0.605426	0.124501	1.29213	0.305617	0.393277	0.440772	1.10705	2.12733	0.646073	0.0558551	0.231486	0.669644	0.362795	0.98696	0.172386	0.462753	0.311081	0.0382723	0.458319	0.371117	1.12701	0.750822	0.569817
LINC00960	1.92083	2.52462	0.12185	0.320985	0.00699384	1.22874	0.314729	0.0932579	0.0478497	0.870459	0.270932	1.87292	0.106133	0.247294	0.0734861	0.0345821	0.578485	0.769913	4.09454	0.097835	1.82121	1.62172	0	2.14732	0.92777	3.905	1.56688	1.82118	0.763764	0.356056	1.67845	1.16582	3.35217	0.057638	0.0217126	0.0325368	0.106457	2.31181	1.64192	1.62024	0.00669457	2.02847	4.66619	1.47143	1.49509	1.01541	0.0762014	0.198804	0.0497896
AC011523.1	0.122252	1.0018	0.659192	0.325591	0	1.06074	0.392917	0.232852	1.77504	0	0.143384	0.851635	0.799733	0	0.536692	2.52564	0.268245	2.49907	0.237331	6.94672	0.147052	0	0.253194	0.0580836	0.501911	1.27216	0.122652	0.45774	0.224557	1.73359	0.644972	0.0563121	0.148106	0	0.058731	0.924102	0.287959	0	0.395757	0	0	2.51557	0	0.0603049	0.577731	0.531602	0	0.161326	1.07742
AC007991.2	0	0	0	0	0	0.815313	0	0.671161	1.49225	1.62414	0.183682	0	0	0	0.229176	0	0	0	0	0	0.28257	0	0	0	0	0	0	0	1.20821	0.555204	0.145807	0.865661	0	0.449379	0.225711	1.0147	0.221333	0	0	0	1.87901	0	0	0	0	1.22581	1.82803	1.23999	0
AC034231.1	1.0709	0.914117	1.203	0.237675	0.372862	0.967899	1.43411	0.892382	0.161968	1.10177	2.19802	0.812963	0.314349	1.83111	1.21886	0.51213	0.587442	0.836127	0.519742	0.28977	0.805089	1.11233	0.83172	1.0176	1.46554	1.35077	0.477511	0.334142	3.44238	1.05458	0.830854	0.369961	2.12626	0.512141	1.84352	1.06005	0.504491	1.52915	1.82967	1.54802	0.991408	0.5988	0.805075	0.30815	1.05433	0.620895	0.625002	1.05988	1.57299
HLA-DQB1-AS1	0.0868165	0.106713	1.01426	0.462434	0.161213	1.16758	0.697571	0.206698	1.18175	0.25724	0.169706	0.0930437	0.436866	0	1.52452	2.19214	0.952465	0.443676	0.0337079	0.211422	0.156642	0.295119	0.899021	0.659964	0.23762	0.492773	0.0871004	0.325062	0.829236	0.410368	0.0808277	0.639836	0.175295	0.456705	0.500491	1.03124	1.06336	0	0	0.752979	0.30863	0.194176	2.08853	0.0856504	0.820545	1.1703	0.236452	1.26021	3.63434
SREBF2-AS1	1.17041	1.36639	1.0086	1.36641	2.22548	1.48851	0.386476	0.946676	1.37493	0.973879	0.915152	0.841969	1.33928	1.48038	0.985402	1.71136	0.510105	1.1198	1.15164	1.57481	1.16677	2.80684	1.04598	1.63015	1.36037	3.07897	1.37263	0.917625	1.1839	1.87569	1.32851	0.878838	1.26902	1.51051	1.03983	2.35462	0.740196	0.622709	1.74738	0.834349	1.04019	1.87189	2.94099	1.37614	2.68976	1.18521	1.95878	2.64468	1.43067
AL354836.1	1.90002	4.84393	2.1502	1.87418	1.76411	3.72458	2.37481	5.59597	1.2772	2.64115	7.86838	0.527931	7.08224	3.60978	2.95203	1.45382	1.38967	1.8581	0.928972	3.54171	2.5394	1.35555	2.69627	4.01211	4.33368	1.19829	0.400074	0.526973	2.22328	5.07265	2.09653	1.329	3.06913	5.51924	1.72416	1.06387	3.97815	2.51879	2.69572	1.5869	0.875583	1.38507	2.53935	1.80507	2.16161	0.948609	4.10702	3.71452	3.02342
AC105277.1	1.05514	1.2891	0.827553	0.102187	0.81936	1.14855	0.308294	0.639457	1.79316	0.151584	0.390011	0.308408	0.366842	1.25964	0.673766	0.704599	0.294662	1.33991	0.357536	0.809802	1.0615	0.978216	0.15893	0.45574	0.315051	0.834834	0.307955	1.19035	0.394675	0.725454	2.00044	0.318125	0.371867	0.366986	0.46082	0.70436	0.397655	0.350638	0.641745	1.64727	0.5456	0.566391	0.346137	0.264975	0.725286	0.700744	1.38837	0.556955	2.36705
AC136475.2	3.11742	1.5027	0.219731	0.976773	1.30533	2.17451	0.392917	1.92103	1.83051	2.83751	4.15814	0.196531	9.65832	1.7559	3.04126	0.982192	0.134123	0.104128	0.522129	0.0992389	2.35283	0.346313	0.506387	0.697003	1.17113	0	0.245303	0.0653915	3.05398	3.03379	1.21406	1.57674	1.23422	2.22167	0.528579	0.528058	1.61257	7.54118	1.38515	0.90127	0.543251	0.0546864	0	0.0603049	1.15546	1.22269	1.18915	1.93591	1.07742
AL357033.4	1.29951	2.36883	3.09836	1.20074	1.95757	2.18605	2.9833	1.64169	4.27184	5.12088	2.31214	0.909532	10.1425	2.55757	2.39322	1.36974	0.901969	2.86879	1.95644	2.97091	2.74345	0.390661	3.18573	1.76404	1.63322	0.90319	0.79822	3.33363	7.36559	4.29353	3.04524	2.72417	4.91579	1.56002	2.61186	1.54648	5.13488	0.797773	2.03186	6.19902	0.553894	0.332173	0.71775	1.34747	1.50395	2.39871	6.13962	2.27481	5.66793
AL158212.3	1.6683	0.815624	1.04695	0.662709	0.614337	1.0697	0.236288	1.86886	1.24707	1.50252	1.10547	0.606091	1.43996	1.18359	1.20824	0.571188	1.25329	0.366083	1.56337	0.284624	0.850312	0.974024	2.38935	1.682	1.811	0.652689	0.552246	0.447693	1.56233	1.64399	1.49179	1.18265	2.00057	2.03923	1.4508	0.598474	0.927123	0.913036	1.15336	0.613117	0.185964	0.779161	0.612214	0.808999	1.18928	1.40663	1.52265	1.55226	0.797448
AC026979.2	1.72427	1.41296	1.70986	0.633408	0.938476	0.825428	0.955481	1.75534	1.8345	5.63757	0.836824	6.18106	2.39355	1.21998	1.2181	1.22835	1.696	3.24115	0.69256	1.35142	3.3614	1.6843	0.492565	0.338989	1.13916	1.79991	1.1135	0.636066	1.57268	1.12418	1.77139	0.766851	2.06491	0.568692	1.14256	1.1557	1.51253	1.132	1.92477	2.06275	2.21937	1.27665	3.93348	1.52513	2.52883	0.517092	0.277606	2.51076	0.131001
AL391422.4	0.503354	0.47648	0.545945	0.323586	0.67685	0.632524	0.585747	0.446306	1.14195	1.01144	0.156073	0.102311	0.506582	0.427368	0.533388	0.956224	0.437975	0.517435	0.478479	0.126807	0.678537	0.23601	0.197713	0.23915	0.21378	0.443335	0.365689	0.222819	0.548373	0.881972	0.592521	0.67958	0.133176	0.589352	0.27517	0.431091	1.00574	1.38792	0.271578	1.07637	0.231388	0.341626	0.208777	0.171239	0.369112	0.400021	0.952217	0.618425	1.70178
DLEU1	0.766553	1.07068	0.945174	0.172373	1.07416	0.62475	0.0845069	1.67771	0.892016	1.14065	1.09279	1.10983	0.889531	0.639102	0.830697	0.645344	0.923087	0.730435	0.686347	0.157616	0.751756	0.831923	0.779136	1.47986	1.68289	0.730903	0.681805	0.274791	0.910952	0.822191	0.670364	0.92978	1.26763	1.59985	0.577167	0.76443	0.783213	0.953439	0.875184	0.517495	0.760359	0.993411	0.364924	0.929857	0.750314	1.53384	0.819997	0.507113	0.570404
HOXB-AS4	12.2135	19.1069	8.81945	2.09858	3.32547	19.6717	1.15115	10.3012	17.4539	28.4063	16.8872	3.83858	8.11044	0.146981	13.2079	3.86417	4.63675	4.14894	7.28696	2.79115	22.2736	4.95129	21.4378	27.2613	2.84291	0.474358	18.997	3.06529	6.02633	8.97289	12.0268	31.6432	0	4.38497	17.0002	12.1446	14.207	2.91856	18.6674	7.1138	2.19639	6.69707	5.16981	6.04239	8.80154	13.1761	20.7084	3.40303	9.62752
NRSN2-AS1	5.83288	3.97193	3.54382	1.31278	1.93235	2.01965	0.616094	4.64213	2.73356	4.40865	7.83681	2.31854	4.87813	6.74265	3.473	1.76009	2.64382	3.6853	3.12594	0.622426	3.19515	4.7165	3.28949	2.9144	4.49712	1.96884	5.80617	2.34363	5.00997	1.2297	4.24923	3.10302	4.51191	1.65012	3.34156	5.26368	1.52227	5.56819	2.24579	5.22525	5.76802	3.11144	4.11738	3.37707	2.65294	1.59566	5.7749	3.3246	7.30059
CH17-340M24.3	5.89017	3.61183	8.64225	1.92088	6.84536	3.0247	2.31808	2.02246	3.38163	4.55117	4.48024	3.65018	10.6461	5.75512	6.25443	3.77109	4.92351	6.9623	1.74244	5.46444	3.51843	2.04313	3.15349	1.75144	2.19341	2.57758	2.68001	3.72928	8.39049	4.07211	3.18337	3.10074	8.86723	5.40381	4.11942	8.48072	5.09659	2.31912	3.84815	9.17476	2.45717	1.86409	4.33771	3.59732	8.7104	2.61356	4.3029	4.33583	5.73843
AC015922.2	3.72886	3.961	4.09573	0	5.32143	2.03711	2.88517	3.4854	10.4648	6.9566	0.215972	0.296024	5.90714	1.41686	1.41468	9.9861	0.606064	0.352895	6.86359	0.336325	3.57163	4.14697	5.14851	2.23094	3.024	2.74362	4.80333	0.812588	1.21766	0.816005	3.00017	6.23426	0.167313	1.25489	6.50205	1.64048	9.30365	0.0525873	0.894159	2.39565	0.18411	0.308891	1.24589	0.613129	5.71071	1.4413	2.31059	3.28044	0.760714
LINC01594	0.7059	1.06049	0.281946	0	0.728229	4.69572	0	1.49391	1.74381	0.735933	3.09704	0.882621	4.65724	0	1.33905	0.270063	0.946541	1.2025	0	0.445682	1.1793	2.39959	0.97465	0.298118	1.07337	0.296793	0.13115	0.335626	0.288139	1.57565	0.657204	0.0361282	0.0950208	1.87548	1.28113	0	0.184746	0	0	0.306121	0	1.29815	1.651	1.70236	0	0.852652	1.2512	0	0.950457
AC007996.1	0.152891	0.522029	0.167933	0.226217	0.946363	1.74666	0.0818984	0.145605	0.26978	0.318791	0.305507	1.59306	0.265	0.522849	0.290024	1.50132	0.521847	0.477491	0.989371	0.38612	0.480199	1.1357	0.246283	0.710263	1.74361	1.25351	0.880576	1.19035	0.243391	0.461718	0.643183	0.2504	0.40475	3.42028	0.587602	0.678745	0.240085	0.569233	0.531604	0.31678	2.31751	0.934689	1.68578	1.73463	0.983433	0.54664	0.323874	0.560437	0.524006
CIRBP-AS1	0.650862	1.67907	0.519926	1.41242	2.84248	1.90335	1.08467	0.941246	1.35628	0.642841	1.24401	1.36926	1.38285	0.791391	0.917164	0.719352	0.423147	0.574904	0.935954	1.68287	1.56579	0.7375	1.59762	1.39728	0.989684	2.69092	0.483697	1.3152	0.637617	0.683671	0.987496	0.510775	1.16816	2.72068	1.01911	0.728869	0.635943	0.312085	1.09251	0.397246	2.57088	2.41544	3.3345	0.998853	1.02527	0.733761	0.806613	1.20881	1.27469
SNHG7	6.90992	14.2711	7.59252	27.4063	7.15296	10.3163	14.6579	15.199	7.14633	6.73761	11.0559	10.3607	10.806	5.63504	15.2952	6.35475	11.7131	9.02792	6.87744	10.5737	19.4691	7.45479	9.8795	12.7757	14.1128	15.6612	4.8688	2.64889	3.23338	7.9635	8.94049	4.7451	8.23542	14.6899	4.63631	4.51396	3.3877	23.8922	14.4901	5.35698	22.903	19.281	8.15895	12.8997	5.51191	3.74091	6.63442	11.3526	6.65843
LINC02086	22.6757	9.84306	15.1595	14.3908	9.1746	8.97256	5.15009	18.0699	31.6864	9.0726	17.5069	3.02862	10.1573	1.86058	12.2818	5.78826	7.03194	13.5003	7.63466	17.2728	15.5168	13.5051	5.54401	18.4428	11.1175	0.775562	9.21377	16.6704	13.2884	25.3503	18.6848	8.49102	0.0150487	21.1599	17.6518	5.40568	51.899	9.31783	10.1468	3.17282	0.502303	12.6077	16.9583	27.4385	6.6773	22.8913	21.6424	6.55673	17.8715
AC092747.4	3.0515	2.98591	1.61994	0.411494	3.71786	3.11689	0.0827639	1.94965	2.34852	1.10637	2.03363	1.91807	1.71047	1.47945	1.26866	2.06888	3.02291	0.767672	1.32977	0.898856	1.87398	2.37808	2.2133	2.54481	4.19365	3.62973	4.67618	2.1763	1.96771	2.03883	3.28453	1.50642	33.6096	2.49995	1.37319	2.19679	2.93573	3.70643	2.16741	2.75831	1.69356	2.56876	3.40718	3.60754	1.94709	2.55306	2.06397	1.86898	1.47516
AL591845.1	1.18633	0.384586	1.14815	2.36098	1.62195	0.746557	1.80169	5.63659	0.579689	0.360528	3.47596	0.600785	2.59781	1.17697	0.445135	0.598507	1.85933	1.86547	0.232838	1.71438	0.86247	0.856776	2.835	0.656553	7.4218	0.986618	0.200549	2.99847	0.842909	2.03353	0.550226	1.03286	5.20139	9.21471	0.701449	2.02719	6.3257	34.8475	0.829984	1.3003	1.39034	1.11967	0.62724	1.87779	1.01653	1.22448	2.46515	1.82356	1.46489
LINC01134	1.97516	0.439667	0.360306	0.314054	0.125908	0.204631	0.246347	0.348132	0.331728	0.978321	1.48907	0.417048	0.551845	0.338736	0.47166	0.378956	0.284614	0.271184	0.325069	0.229734	0.248223	0.140298	0.952467	1.26057	1.33942	0.234261	0.161685	0.996577	0.532838	0.613128	0.812413	0.760435	1.19049	0.558295	0.71379	0.292875	0.49996	0.8172	0.502616	0.966496	0.387761	0.427264	1.02833	0.610765	0.794096	0.235872	0.174346	0.420145	0.220839
AC069234.4	0.581587	0.667217	0.836257	0	0.323991	0.605548	0.186922	1.32929	0.474996	0.114884	0.59117	0.373982	1.2877	0.477332	0.226951	0.267004	0.255223	0.396293	0.180648	1.3219	0.279827	1.77931	0.361354	0.442112	1.27346	0.33011	0.583488	0.373303	0.555507	1.51199	2.16587	0.910835	2.2077	0.166881	0.05588	0.502424	0.219184	0.132872	0.313788	0.151327	0.103376	0.728444	0.699555	0.516397	0.687107	1.01159	0.45257	0.460483	0.512559
AL445222.1	1.03019	0.59406	0.0685784	0	0.389684	0.629011	0	0.218021	0.796366	0.94212	2.86403	0.286243	0.883194	2.0355	0.372228	0.350336	0.16744	0.129994	0.2074	0.681398	0.596638	1.12408	0.553156	0.9064	0.208863	0.288759	0.535917	0.16327	0.588712	1.26247	1.30251	0.316352	1.04775	0.6204	0.366601	0.247212	0.35949	1.19134	0.247033	0.0661855	0.915568	0.955792	0.688416	1.09163	0.631088	0.365011	0.712582	0.5035	1.00879
AC092368.3	1.491	1.17244	0.568455	0.962652	1.53816	1.82946	0.822879	0.932285	1.76305	0.966872	1.78994	0.758619	1.77339	0.865258	2.3802	1.07171	0.363505	0.307868	3.06409	0.46457	1.721	1.80892	0.93575	0.643994	0.618319	0.569894	1.26923	0.612239	1.60451	0.747483	2.2902	2.27542	0.596025	1.19561	2.61916	0.487898	1.98657	2.28241	1.73891	0.626994	1.99436	0.727593	1.35866	0.906355	1.17434	1.85991	2.29704	0.437232	1.5264
LINC01234	1.16494	0.0262737	4.20683	3.13102	1.66211	0.00463659	1.28811	1.66922	0.13578	0.0105558	10.2202	0.0114541	1.31224	3.39902	0.34407	0.147197	6.24956	0.145649	0.0165984	5.9862	0.250684	6.90278	0.298818	5.83437	7.06437	0.0606625	0.00357415	0	4.25213	0.101036	0.0199005	1.86579	3.34052	3.75157	0.0102688	0.11541	0.563896	2.53125	1.41851	1.14478	0	0.00956157	0.0321383	0.0579917	0.0252532	0	0.0249499	1.6642	0.200154
AC006026.3	2.84855	1.09847	0.301169	0.892529	2.6448	1.89004	0.538544	0.319154	3.04116	0.661988	3.53748	1.43665	7.75728	2.06288	1.63468	0	1.10299	0.285442	1.56141	0	1.81398	3.03787	1.0411	1.75144	0.458623	0.317029	0.784513	0.896275	11.8189	0	1.45603	1.38929	0	4.4875	2.25396	0	1.26299	1.14846	1.08487	0.726651	0	0.299819	0	0.826557	1.97964	2.76879	3.91173	0.884471	1.47674
AP003419.3	0.787898	1.1014	0.499813	0	0.602444	0.723846	0.297918	0.485521	0.420585	0.411982	1.12341	0.298028	0.279865	0.570582	0.316502	0.212777	0.406778	0.157904	0.323909	0.827694	1.11498	0.577679	0.479942	1.3212	0.253706	0.0876888	0.681978	0.396649	0.681056	1.20491	1.40956	0.085394	0.748648	1.06391	0.311717	0.300288	0.48034	1.27064	0.400095	0.160791	0.370714	0.746358	0.278739	0.548693	0.109512	0.161229	0.829508	0.366961	0.408461
AP002761.4	3.39352	1.10415	0.935408	0.379743	0.754598	2.37535	0.435354	1.53442	0.646958	1.09141	2.48061	1.71914	1.43499	1.17025	2.00305	0.75279	1.09501	0.765114	1.95977	0.868082	4.41637	1.67219	1.07786	0.900995	0.487824	1.14653	0.762939	4.60655	1.69715	2.54426	1.08411	0.663347	1.4798	0.463685	2.18512	1.03161	0.584383	0.352903	1.47705	1.21194	0.164737	1.53076	0.557396	2.13818	1.04442	1.55004	2.83488	1.14776	2.38757
AL121894.2	1.07363	0.519874	0.175427	0.519885	0.226552	0.423431	1.09793	0.557706	0.31	0.915795	0.610527	0.156905	2.16102	2.60345	0.190435	0.112022	0.107079	0.415664	0.341061	1.02998	1.11532	0.331783	0.606427	1.29842	0.267141	0.276996	0.293764	0.522067	2.00794	0.807363	0.666375	0.809243	0.906535	0.560122	0.187557	0.31619	0.919592	1.37509	0.895222	0.761874	0.260229	0.56758	0.2935	0.625894	0.230622	0.212208	1.06331	0.386393	0.215045
CD27-AS1	6.38548	7.29917	4.96201	6.06166	4.96996	4.6262	4.60581	4.62946	4.3922	3.65641	7.01965	6.09064	5.45787	4.95832	4.13927	4.56341	3.79176	4.81059	6.55683	7.32186	7.18231	3.74907	6.45967	3.20405	2.88404	1.8873	4.75015	1.47293	6.99361	8.3012	8.15338	2.53683	5.95158	3.83651	4.29944	2.79154	5.89716	6.76736	2.61517	6.50701	2.99048	2.60814	3.92908	5.07997	1.95863	3.18294	6.1989	3.81922	4.9373
AC104113.1	1.70081	1.72167	0.449553	0	1.48626	0.824674	0.160776	1.09572	0.998693	1.08696	0.899619	1.01862	1.20827	1.02641	0.63442	1.37794	1.20738	1.19302	1.35958	0.324857	1.14326	0.340095	0.828826	2.75697	1.50608	2.0822	2.71012	0.428116	0.77184	0.354681	1.49033	0.829516	0.767638	1.244	0.576766	0.756259	0.235657	0.342861	1.8353	0.303707	0.355665	0.805568	0.300853	1.57926	1.53659	0.696077	0.23356	2.24441	0.440865
AC008014.1	0.355063	0.25569	0.541483	0.630421	0.449543	0.72818	0.657038	0.625051	0.849462	0.51009	1.10209	1.107	0.790479	0.662306	0.356884	0.543359	0.542995	1.48463	0.259008	0.349364	0.388265	0.414518	0.35654	0.173807	0.412287	0.264641	1.12984	0.471923	0.426891	0.356008	0.654461	0.545168	0.191179	0.493973	0.630614	0.859784	0.27371	1.49129	0.232206	1.61443	0.458995	0.211772	0.582387	0.573208	0.864391	0.28072	0.56934	0.170381	0.331886
AC124319.1	0.954051	0.240554	1.18715	3.90909	0.851738	0.477576	4.0098	0.943531	0.632682	3.1893	0.832053	0.0786526	0.406226	2.71048	0.143191	1.095	0.402573	0.375052	0.740851	0.834032	2.11863	0.498945	3.64785	1.35985	1.30564	0.138852	0.122714	0.0785099	1.40195	3.38224	0.364405	0.743699	0.652	0.666842	0.21154	0.316997	1.27919	0.810392	0.0791918	0.254606	1.56536	0.361114	1.76549	0.543021	4.07508	0.382949	0.54253	2.13059	2.82967
GARS-DT	0.747065	0.672035	0.613237	0.255652	0.705252	0.688942	0.388999	0.977765	0.705399	0.867704	1.71488	0.356714	1.3987	0.620854	0.736955	0.399977	0.283886	0.519004	0.537988	0.508186	0.677726	0.501284	0.615868	0.947831	0.49405	0.270451	0.450821	0.421923	1.68425	0.855688	0.966877	0.628636	1.2118	0.707558	0.74787	0.574621	1.03418	1.64957	0.493141	0.714007	0.417285	0.519007	0.621238	0.827615	0.845628	0.75497	1.07824	0.850906	0.735638
ZKSCAN2-DT	1.63076	1.90364	0.691288	0.245839	1.78551	0.981124	0.148337	1.29665	0.523538	1.20799	3.15768	0.181368	3.11986	2.52534	0.742927	0.194231	0.438837	0.484839	0.597328	0.537005	1.58221	0.496823	0.939946	1.71771	2.44226	0.291076	0.39616	0.477284	1.47512	2.32704	1.31296	0.425188	2.63418	0.750455	0.716915	0.86388	0.760988	1.90972	1.00436	1.06079	0.840879	0.812062	0.50889	0.35668	0.617977	0.481667	1.2271	0.933876	1.66092
AC007277.1	1.54434	0.685486	0.202397	0	0.0224042	0.0977062	0.0517031	12.5013	0.671525	0.0238329	0.823886	0.0344815	6.50029	0	1.27905	0.461588	0.511818	0.164424	0.0687058	0.117528	0.290254	0.118483	0.0499758	0.0535016	0	0.243492	0.0376587	0.0172094	0.0059098	0.05703	0.31452	0.0370499	0.0974449	0	0.0154566	0.0173715	0.189459	3.93868	0.260384	0.202311	0.00714852	0.107941	0.338623	0.00793539	0.0380112	0.00699523	0.0375547	0.042457	0.0886095
AC006504.5	0.587265	1.01212	0.871229	0.347567	1.01262	0.440802	0.853856	0.852235	0.634437	0.639872	1.29739	1.87318	0.811496	1.09022	0.777531	0.695425	0.910186	0.60342	0.810721	0.976135	0.997928	1.21469	0.723973	1.07621	2.02834	0.793651	0.847929	0.388915	1.07529	0.693978	0.893899	0.983277	1.05026	0.802431	0.850863	0.905947	0.93536	1.27781	0.99582	2.04952	0.045565	0.045868	0.112125	0.36326	1.1013	1.16739	1.08444	1.07019	0.58534
PAXIP1-AS2	0.991005	1.18181	1.56397	0.815401	0.957521	1.14648	0.62148	1.2507	1.77668	1.28118	1.15916	1.1139	1.70281	1.02496	1.42268	0.869244	0.406607	0.933301	1.31386	0.745593	1.29865	0.812519	1.05126	0.849809	0.815929	0.868897	1.02927	0.810204	1.46218	0.666468	1.07017	1.8853	1.60078	1.01722	1.43988	0.469819	1.25253	0.78538	1.06937	0.705785	2.57779	0.771273	0.533017	0.492821	1.00899	1.42943	2.41381	1.14827	1.0651
AC253536.6	1.08422	1.24386	0.129916	0.192506	0.805336	0.564447	0.696939	0.9293	0.623139	0.499736	0.593434	0.697196	0.872942	1.18649	0.599383	0.0829604	0.0793002	0.677225	0.673548	1.11483	1.34764	0.286661	0.748506	1.0646	1.68162	0.205136	0.193381	0.386628	0.451418	0.597912	0.717818	0.133179	1.28433	0.483946	0.486148	1.32692	0.476718	0.688077	0.818972	0.81499	1.76659	0.776002	2.82565	0.285243	0.341584	0.471466	0.787458	0.858457	1.35368
AC064807.4	1.05972	0.916632	0.423265	0.313591	0.437295	0.357576	0	1.51382	0.694534	0.348885	0.690499	0.378576	0.592507	0.724794	0.574347	0.810852	0.904256	1.20349	0.73147	0.573488	0.495713	0.0667099	0.121931	0.167829	0	0.334165	0.748165	0.251926	0.519075	0.417426	2.52135	0.922025	0.190197	0.844655	0.509099	0.635746	0.554692	0.224174	0.127057	0.459558	0.261615	0.158013	0.708149	0.696988	0.695548	0.460809	0.549756	1.24304	0
AL513327.1	0.67438	0.449923	0.246711	0.158944	0.404498	0.579958	0.038362	1.44362	0.546991	0.247565	0.573966	0.230257	0.41443	0.269398	0.331863	0.301385	0.248803	0.162663	1.04272	0.184092	0.445075	0.385455	0.692168	0.448003	0.310356	0.0903315	0.307357	0.223455	0.438488	0.578297	0.855666	0.252907	0.573588	0.256868	0.378453	0.232004	0.899666	0.504485	0.309114	0.263983	0.121991	0.544602	0.323032	0.353268	0.296132	0.269892	0.561931	0.661536	0.420771
LINC01659	0.066375	0.235695	0.0397666	0.35355	0.0410848	1.3054	0.284439	0.0842825	2.63019	0.502603	0	0.782495	0.423071	0.635561	0.820208	0.20315	0.339827	1.24377	0.0859038	0.359203	1.30405	0.150421	0.641517	0.0420476	1.63504	0.125582	2.79686	0.402372	0.373889	0.418325	0.178522	0.0815304	0.428866	2.0527	0.0850326	0.621188	0.0625374	0.438082	0.119373	0.575685	0.0786535	0.395883	0	0.152795	1.67291	0.288626	5.26837	0	1.21869
U91328.1	0.597584	0.532481	0.229414	0.0927106	0.506357	0.830612	0.205116	0.74039	0.484376	0.681903	0.598812	0.373076	0.957595	0.428559	0.498083	0.785754	0.280066	0.1779	0.441517	0.160128	0.43966	0.414167	0.564751	0.363859	0.825743	0.395173	0.834308	0.496532	0.422016	0.452498	0.421322	0.571902	1.18552	0.871229	0.969958	0.576389	0.929278	0.782049	0.575971	0.915827	1.05188	0.150527	0.80254	0.171716	0.575772	0.413749	0.690756	0.658427	1.35499
TAF1A-AS1	0.627953	0.866658	1.09896	0	0.70578	0.272427	0.212446	0.739666	0.824782	0.11425	0.85279	1.20431	1.06439	1.35628	0.789945	1.28972	0.54389	1.52013	0.885426	0.348773	0.417425	0.936239	0.547597	0.125621	0.995053	0.906702	1.02791	0.70713	0.898478	0.742058	0.984648	0.243579	0.453784	0.742869	0.650983	0.463963	0.965318	1.25847	0.552786	0.616301	1.32179	0.443525	0.496925	0.880368	0.937119	0.646721	1.10589	0.959498	0.0728187
AC008770.3	0.460796	0.881068	0.46012	0	0.380298	0.533089	0.65822	0.731394	0.929242	0.505685	0.680565	0.493847	0.979029	0.84043	0.199794	1.05775	0.224684	0.436092	0.596371	0.748108	0.431101	0.638163	0.954345	0.583814	1.12108	0.19374	0.273957	0.273862	0.8276	0.60503	0.444898	0.990516	1.81947	0.195883	0.590322	0.221153	0.289436	0.506883	0.497233	0.399658	0.273018	0.732891	0.307924	0.202047	0.725867	0.534328	1.4343	0.54051	0.33842
AL049840.4	9.86818	11.5245	5.62901	6.29503	11.7958	7.28051	4.74795	9.79184	6.59567	6.91598	11.0427	6.3646	6.98771	16.1257	6.02413	9.42711	5.31595	5.23439	7.93828	14.4382	14.571	8.0348	9.42342	9.82622	7.52062	9.55894	11.4814	7.08002	5.23166	15.2226	7.18858	4.30055	5.13046	8.59083	7.77828	8.10384	7.46037	8.52764	10.0746	4.17695	4.54268	15.9655	13.6823	5.82972	9.07557	4.85639	7.93197	11.5406	9.95982
AC090559.1	0.344458	0.123492	0.580421	0.688041	0.259853	0.616429	0.138386	1.29167	0.507952	0.361476	0.1515	0.392238	0.953335	0	0.504063	1.03779	0.188952	0.110022	0.0835884	0.17476	0.284855	0.219549	0.0445876	0.122743	0.353548	0.325859	0.0431981	0.115155	0.964891	0.101762	0.0801741	1.15033	0.069551	0.761884	0.786035	0.557948	0.709937	0.0819758	0.023231	1.19503	0.918402	0.134824	0.258955	0.127437	0.559563	0.711478	0.837641	0.340915	0.66407
AC026336.3	1.25809	5.22093	8.65079	0	0.514391	0.0600881	6.19507	11.5526	0.0418965	0.0569992	0.0360993	0	0.127777	0.0947306	1.12601	0.264946	12.1563	0.550535	0.143405	0.0562162	0.124952	0	0.0717138	0.186449	0	0.0218377	0	0.0123475	0.237451	0.190951	0.386851	0.0956981	0.205085	0.154555	0.0332696	0.0249276	2.2837	1.93378	8.85534	0.0200214	0	0.0206523	0	0	0.327269	0.0200759	0.00898164	0.152311	0.0254304
RBM26-AS1	0.300556	0.508305	0.597677	0.374686	0.374056	0.105423	0.123318	0.962231	0.0812436	0.12632	0.435013	0.322115	0.695069	0.603576	0.34936	0.3523	0.252567	0.424849	0.268152	0.560632	0.246146	0.586929	0.847628	0.151913	0.945152	0.641249	0.419161	0.102616	0.676585	0.513863	0.484233	0.506644	0.821206	0.764555	0.233482	0.71817	0.650709	1.1834	0.262218	0.255133	1.04005	0.429084	0.538435	0.611965	0.377753	0.750798	0.651884	0.354426	0.32406
TNFRSF10A-AS1	3.72398	5.05522	3.38047	0	1.88597	1.76246	0	5.01527	3.92557	3.1951	1.76473	8.8691	2.53643	0.771824	1.211	3.54021	9.73936	3.0117	5.72516	0.610701	2.76005	4.13444	4.67434	3.71735	2.05912	4.19901	3.6481	4.10457	1.46481	0.622316	2.96512	4.92081	1.15447	1.87088	2.67452	1.29984	7.7616	2.37766	3.32842	0.913505	5.28207	4.40856	4.97705	5.71505	4.08856	5.92123	0.556157	3.37543	0.745906
AP002387.1	3.10088	5.77507	3.61005	12.9509	5.43098	4.40269	2.1518	3.82562	2.46222	9.36202	3.82977	16.9942	5.95783	6.79636	5.12208	4.7723	5.56687	5.70254	2.21639	4.23341	3.13653	2.75502	10.436	8.43783	4.05072	7.13361	2.09758	2.78952	10.4337	7.99493	7.76421	3.47346	1.7645	8.45955	1.89598	19.7867	5.0464	3.54222	6.84426	3.23958	10.1153	7.72364	10.3843	5.07554	12.4059	5.70003	5.89539	2.41799	8.15195
AC132872.3	1.3714	1.18623	2.25949	0.811648	1.69774	1.38824	1.34679	2.35813	3.04212	2.10699	1.66803	0.653229	1.6869	1.25063	1.30073	1.92379	1.33739	0.84362	0.946608	2.96865	2.65769	0.863304	3.15586	3.11306	2.08531	0.864899	1.17205	0.855807	1.76333	2.79102	1.53688	0.350944	1.66143	0.983775	0.98825	1.89228	1.97405	1.97274	1.72648	0.495602	0.304704	1.8063	2.52018	0.751654	2.34031	0.530081	2.63829	3.41836	2.76977
AC108865.1	0.193237	8.74876	0.0868291	0	0	0.419163	0	1.05816	0.482232	0	38.1132	0	0.194476	0.792987	10.2741	0.110893	4.452	0	18.4942	0.627446	1.45273	0.383178	2.3012	0.504952	1.32224	0.182803	0.0323114	0.103361	6.67298	5.70875	9.77493	0.0445047	0.390173	0	0	14.2938	0.0455161	0.478269	0.156388	0.167599	0.0429344	0.0432199	0	0	48.7414	39.1988	16.9166	2.42249	0.532193
SNHG4	5.07593	4.88332	1.8336	0.530142	2.83002	5.01951	0.439839	7.68943	1.90799	4.82906	8.8133	4.46668	3.5559	2.65482	4.9155	1.45646	2.02006	1.48353	3.81603	1.49466	4.19014	3.17184	3.99378	11.8454	8.54691	6.12	1.72247	0.412584	3.26329	2.46988	5.31263	2.57878	7.60638	2.91536	1.39857	2.66003	2.68427	3.24026	2.52386	1.97464	1.64747	4.44101	2.09503	1.84108	3.76275	2.72657	2.69136	4.33418	2.7411
AL121899.1	1.36044	1.33059	0.788777	0.233758	0.5297	0.0761556	0.564189	5.14065	0.955792	1.08361	0.720598	0.0940662	3.13584	1.08055	2.9541	1.41033	2.31103	2.24276	1.36313	2.99243	1.05576	1.09399	1.99958	0.583814	0.120116	0.415157	1.32086	0.375582	1.32201	0	0.59925	0.889443	0.141777	0.0839498	0.168663	1.32692	1.24044	0.167104	0.284133	2.66439	0.117008	0.39262	0.527869	1.86172	1.65912	0.152665	0.2732	3.01141	0
AC012640.2	1.30312	0.653781	0.908188	0.283311	0.740757	0.692247	1.02568	0.886439	0.868805	0.840526	1.72592	3.19219	1.76647	1.41875	1.27128	2.38081	0.641883	1.3591	0.578235	0.604465	1.11962	0.693087	0.88126	0.93501	0.800681	1.40886	1.01388	0.31295	1.5241	0.691386	0.808815	0.661496	1.00951	0.966588	0.664358	1.89538	0.601358	1.84301	1.60704	0.507446	1.01632	0.66619	2.07925	0.708399	2.89058	0.439442	0.765702	2.24602	1.93362
AL133330.1	0.272288	0.641492	0.183525	0.543885	0.66363	0.649702	0.109392	0.583453	1.05015	0.369782	0.425808	0.474206	0.23978	0.139674	0.59768	0.390645	0.448091	0.173941	0.449311	0.27629	0.327525	0.269967	0.49344	0.97026	0.465789	0.643965	0.751241	0.109234	0.425128	0.804414	0.739389	0.125422	0.879662	0.358098	0.26162	0	0.641363	0.181441	0.404002	0.0295202	0.39324	0.548106	0.409399	0.167894	0.241268	0.207204	0.185399	0.538974	0.149982
UBXN10-AS1	0.234915	0.346504	0.675564	1.00103	0	1.4268	0.151004	0.581673	0.255815	0.046404	0.514309	0	2.78978	0.192805	1.23755	3.01976	0.10309	0.56025	0.0364839	0.228833	0.395599	0.585608	0.583835	0.0892892	0.128594	0.444462	0.722763	0.30157	1.00109	0.222081	0.174968	0.302981	0	0.988633	0.225711	0.10147	0.221333	0.03578	0.405586	0.855739	0.375802	0.294234	2.54309	2.45666	0.44406	0.204302	0.694651	1.73599	0.103517
AC009133.1	1.9162	2.8342	1.91931	1.48519	2.75407	2.97007	1.41096	3.97745	2.13728	1.98633	5.8911	2.02821	2.17925	2.28845	2.06037	1.42988	2.38213	1.16219	0.98585	2.63903	2.44764	2.13766	2.38362	2.88626	4.61144	1.60508	1.40068	6.89229	2.03121	3.79969	2.19826	1.24062	6.32468	2.18459	3.32314	1.56313	2.86182	1.53609	2.83591	3.30334	2.14589	1.4118	1.67692	2.38795	3.3222	1.73872	2.6637	2.47385	2.45734
ZBTB11-AS1	0.541598	0.515398	0.580929	0.37224	1.2247	0.871638	0.870348	0.515788	1.02261	0.500413	0.724013	1.02982	0.729693	0.645259	0.911857	1.06276	0.498351	0.610115	0.529103	0.52474	0.956186	0.920538	0.416113	0.531243	1.14764	1.15693	0.648538	0.635463	0.763774	0.474848	0.721113	0.587469	0.874851	0.743613	0.663063	0.471652	0.757197	0.944655	0.914343	0.560658	0.861755	0.461096	1.41849	0.456761	1.09396	0.577378	0.774929	0.783867	0.615893
AC009779.2	3.4871	3.79642	3.76055	3.8033	3.42268	2.66545	2.88194	2.24558	6.63027	4.41176	7.193	4.3423	4.54559	4.22487	4.17948	2.66819	2.40473	5.6857	3.10758	5.14914	4.71382	1.76867	2.54492	2.5246	1.90886	2.13637	3.73174	2.36261	5.34382	5.2981	4.61731	3.30427	3.1919	4.46296	4.02057	3.69385	2.31548	4.60305	2.84901	7.11464	7.30509	2.06497	4.49402	3.76791	3.25659	3.17709	5.77596	2.80481	6.84158
AC063965.1	0.720282	0.432841	0.0863071	0	0.267504	0.458307	0.154332	0.640226	0.566484	0.284562	0.225277	0.102926	0.0966534	0.197055	0.140537	0	0	0.0818	0.111864	0.155918	0.288799	0.380875	0.397803	0.0912575	0.131429	0.0908519	0.0963516	0.0513697	0.176406	0	0	0.0442372	0.155131	0.0459285	0.0922748	0.103707	0.135727	0.365687	0.0518158	0.208239	0.170705	0.25776	0.288794	0.284243	0.907697	0.125283	0.149466	0.380198	0.105799
AC084018.1	3.05801	2.40291	2.86111	1.11566	1.86692	3.19853	1.481	5.70487	2.81307	1.15848	3.57023	0.404057	3.24625	4.46956	5.27184	0.865428	1.65449	0.927687	2.08188	3.26447	2.06593	1.1392	2.77628	2.1495	2.98105	0.713314	1.00866	1.34441	2.89318	4.1582	5.3041	1.11915	4.90581	1.76295	2.6162	2.44273	1.4998	1.14846	1.94373	1.27164	0.223379	0.936934	1.25969	1.15718	3.76131	1.9673	5.34602	3.31677	3.96875
AC087741.2	0.696551	1.59822	0.500782	0	1.81084	0.362625	0	1.06137	0.37926	1.92631	1.41606	1.34372	2.10305	0	1.63088	0.319784	0.611349	1.18658	0.649073	0.452345	1.50814	0.473563	0.577046	0.529506	1.14389	2.89934	1.39766	0.447095	1.22828	0.658497	1.38347	0.385018	1.23766	0.799476	0.401556	3.0087	1.57507	3.39494	2.40522	1.08744	3.59051	0.997072	0	0.687195	1.31669	0.363467	0.433625	0	0.920818
AC025171.1	0.619691	1.2272	0.665191	0.595981	0.855055	1.65786	0.525583	0.836059	1.72611	0.654557	0.585486	0.903968	0.814229	0.353198	0.82286	0.90881	0.472127	1.21692	1.56393	0.796477	1.06634	1.19956	0.463461	0.122676	0.706714	1.48186	0.777146	2.56887	0.720907	0.772977	1.06841	0.753255	0.375373	1.39123	1.1164	0.520471	0.762264	0.609571	0.742992	0.634515	1.25447	0.939411	1.13879	0.747226	0.854145	1.10781	1.04481	0.477023	1.15675
AC073611.1	1.074	1.09253	0.931903	2.16994	1.20349	1.12468	0.952232	1.72821	1.07545	0.841297	1.18726	2.10362	0.484537	1.97573	1.15615	0.595084	1.78775	0.946326	0.460137	1.50315	1.82644	0.839287	1.68744	1.6188	2.0273	0.980976	0.941277	0.39619	0.81632	1.66304	1.28725	0.784714	0.74778	1.80654	0.569337	1.43971	0.802547	0.620482	0.559483	1.12423	0.296227	0.828325	1.78187	1.5711	1.40013	0.515334	0.922208	1.75937	0.97917
AC087481.3	3.63089	4.40601	1.09146	3.09982	3.40641	1.18552	2.23635	4.27715	3.0768	1.72435	3.41276	0.962664	2.15176	1.40175	2.29563	1.39395	0.805019	0.81895	3.32053	1.84855	2.64787	2.2793	3.1442	3.53433	2.21611	0.957447	1.25233	0.825576	2.92802	1.61461	1.68825	0.944046	4.03604	2.31119	1.66531	1.77599	3.28985	1.8691	1.96583	1.38256	2.15878	3.35025	3.49999	2.28407	3.61707	2.5966	2.87466	2.5376	1.31008
AC010969.2	1.88369	1.39166	0.879739	0.35552	1.92797	1.22903	0.429035	1.39135	1.3056	1.23787	2.33687	0.397401	1.55244	1.5521	0.69455	1.10652	0.764802	0.972764	0.823512	1.31237	1.20427	0.7731	1.35162	1.21208	1.92832	1.51538	0.863079	0.626755	0.642967	1.43724	1.45455	0.983815	0.988292	1.04271	0.577167	0.960997	0.950273	2.02753	1.24039	0.373064	0.322958	1.01513	0.802832	1.25112	0.893686	0.973896	0.859869	1.62454	0.931363
AC121338.2	1.30523	1.85769	1.21003	1.09775	1.30117	0.894086	1.10395	0.379452	1.5211	0.73278	1.82629	1.14854	1.0094	1.5787	1.15271	1.35615	1.08529	0.889388	0.885529	0.981463	1.65265	2.44421	1.3374	0.69194	0.864914	1.84564	2.16872	0.646716	1.07005	1.16898	0.818658	0.556922	2.18604	1.62951	0.897669	1.15725	0.466018	0.345285	1.0378	2.00196	1.12338	0.553135	1.65262	0.894615	1.33103	0.872266	1.26159	1.37793	0.998961
AC116366.1	0.822267	0.352697	0.230923	0.650134	0.196827	0.774766	0.165173	1.33369	0.979366	0.628134	0.426949	0.13081	0.846935	0.237258	0.451224	0.265429	0.112764	0.33924	0.234455	0.292023	0.386356	0.283884	0.492268	0.756924	0.4044	0.14585	0.184756	0.446696	0.750467	0.30365	0.693774	0.633232	0.44101	0.337938	0.586366	0.305226	0.375258	0.51857	0.360461	0.183864	0.628015	0.367821	0.463619	0.278858	0.591981	0.419011	0.669852	0.610356	0.75015
AC110285.2	1.53108	2.78532	0.165114	0.815538	0.582839	1.04949	0.39367	4.27227	1.02816	0.181465	6.9555	0.344589	2.20348	3.14154	0.522784	0.246019	0.302354	0.991113	0.499351	0.720861	6.48269	4.26781	0.539068	3.05523	1.00575	1.12976	0.706599	0.245688	1.50742	3.00342	2.88893	0.296205	0.333878	0.805436	3.05987	0.562137	2.35136	1.66737	0.479123	0.239029	3.91891	0.986241	1.19707	0.604205	0.289419	0.226364	1.10803	0.929401	2.12524
AC011451.1	1.18328	2.81196	2.23312	0	3.02125	0.718683	0	2.59184	1.23486	1.57774	0.555127	0.824298	1.96493	1.45675	1.21209	1.90133	1.68763	1.20943	1.37828	0.0960534	2.20614	1.13967	0.612666	1.23682	1.29547	1.23132	1.93901	2.34182	1.7388	1.39829	1.94625	1.79865	1.57688	1.13177	1.02323	2.93887	1.78378	3.46934	1.78758	0.923655	1.63002	2.2231	1.06747	0.992276	3.35512	0.977623	1.0589	1.56147	2.08567
PSMG3-AS1	0.618358	0.296614	0.874221	0.421757	0.385085	0.467827	0.351431	0.391396	0.786968	0.472949	1.32962	0.739489	0.975226	0.263039	0.301625	0.744333	0.372293	0.578071	0.439184	0.856999	0.521566	0.440054	0.445111	0.2293	0.485036	0.406625	0.416108	0.661509	0.861566	0.926766	2.85511	1.10806	0.328887	0.948468	0.771645	0.561877	1.17232	1.08252	0.305147	1.03666	0.294886	0.408164	0.657615	0.848121	1.23837	0.524659	0.443041	0.676679	0.41537
AC091271.1	0.598003	0.540729	0.518882	0.659027	1.70398	0.411515	0.662752	0.451676	1.21633	0.997966	0.935165	1.30389	1.63949	1.10008	0.744328	0.946692	0.271477	0.562041	0.480381	1.00435	0.843334	0.817799	0.555196	0.842561	0.959477	1.01438	0.786153	0.352957	1.7575	0.682299	0.524754	0.436928	1.33236	1.00588	0.554761	2.00408	0.582857	1.99438	1.62435	1.28771	1.77767	0.202932	0.99214	0.305157	2.04642	0.448339	0.738133	0.761924	1.2267
SUCLA2-AS1	0.564307	0.889277	1.1703	0	1.81365	0.376639	0.139514	0.992151	0.236351	0.171493	0.746707	0.186087	5.37346	1.78135	1.56686	1.59428	0.380986	1.10919	0.303371	0.775214	0.626569	0.541051	0.539412	0.288734	1.1881	0.574902	0.493569	0.464374	0.478405	1.2311	0.781334	0.519867	1.08683	0.581261	1.04269	1.59374	2.00403	0.760325	0.421567	0.188245	0.231472	0.504858	0	0.256951	1.64109	0.679526	0.337788	0.572823	1.14769
AC012615.6	0.55656	0.944155	0.421195	0.416077	0.625538	1.05054	0.533496	1.01358	0.70886	0.877592	1.54984	0.334866	1.03182	0.921597	1.19071	0.403443	0.192822	0.415833	0.841627	0.887731	0.892618	0.575325	1.11224	1.22473	0.561224	0.258636	0.352661	0.240248	0.559582	1.03846	1.02421	0.224881	1.26967	1.03665	0.609807	0.50611	0.754373	0.364361	0.579497	0.270999	0.36447	0.323215	0.76341	0.481653	1.03822	0.450064	0.934574	1.15965	0.903557
AC073896.2	1.62238	1.97716	0.822464	0.664748	1.15872	0.974553	1.47071	1.70354	1.54777	1.19152	1.88657	2.18459	1.00479	1.3657	2.23208	1.14589	1.36917	1.27557	0.872192	1.01306	1.301	1.46125	2.1539	3.43903	0.341578	0.629654	1.0573	0.712041	2.13953	1.67139	1.88486	0.728147	1.8479	1.59155	1.43891	0.898432	0.940666	0.823686	0.98756	1.04633	2.6989	1.56312	1.25094	1.31331	1.96589	0.795926	1.52145	2.5252	0.733244
DHRS4-AS1	6.20208	8.01148	4.75861	4.97312	7.07731	6.17986	4.65114	6.02719	12.255	2.50295	5.43346	12.6578	5.30893	8.83961	12.3223	5.72531	7.28719	9.19063	9.39919	5.28361	5.34249	7.92689	1.36737	1.50186	9.65584	9.43798	8.60425	3.86678	5.90927	5.54802	5.70387	3.60021	2.09523	6.2	6.03597	8.10885	5.49162	4.88572	4.55522	8.20762	5.28682	6.36608	9.74626	6.86224	7.2013	12.168	12.4756	4.82262	8.16956
AL049840.5	0.173633	0.355711	0.234061	0	0.12091	0.18832	0	0.620095	0.590877	0.214366	0.441236	0.418697	0.611613	0.35627	0.508173	0.199285	0	0.073946	0.235955	0.140948	0.469927	0.491865	0.0899021	0.329982	0.35643	0.246386	0.406469	0.232187	0.191362	0.410368	0.404138	0.0799795	0.105177	0.124556	0.583906	0.281248	0.163594	0.165288	0.0936816	0.414139	0.462944	0.89321	0.522132	0.171301	0	0.26426	0.540461	0.343694	0.191281
AC007383.2	3.73093	2.79147	0.874673	0	2.32371	1.64876	0.372397	2.31726	2.29219	1.67081	3.40646	0.720234	4.08136	0.665679	1.76337	1.17027	0.813556	1.06585	1.38561	0.45147	1.33797	1.20788	0.815901	1.93777	1.01483	0.613822	1.47245	1.18995	2.11128	1.47875	3.84033	1.28091	3.16304	3.16955	1.71445	1.20115	1.79036	4.27076	1.95046	3.27612	1.44166	0.912215	0.418109	1.16597	1.91646	1.33014	1.80328	0.550442	0.459518
AC091563.1	4.62021	1.93219	2.119	0.169723	2.0709	4.86586	0.204819	5.73522	6.53485	1.32177	1.07132	5.97608	6.22117	1.04607	6.59002	2.48683	2.44702	2.33402	4.72592	2.58655	2.33797	1.55251	1.45182	5.02608	3.22683	4.09945	4.49679	1.36348	4.3545	1.58144	4.66737	1.64383	3.5514	7.68007	2.69413	7.43214	1.08076	3.3244	3.54146	4.86393	1.16105	2.87918	0.383267	4.80964	5.94786	3.65788	7.90963	5.12981	3.65062
AC139887.2	0.699824	1.20928	0.546885	0.891396	0.466136	1.02962	0.53786	1.40539	0.869771	1.48758	1.42747	1.19025	1.95982	0.686752	0.608516	0.384146	0.100145	0.310996	0.862409	0.691585	1.31759	0.948128	0.661679	1.38781	0.791161	0.805957	0.600357	0.40688	1.75494	1.04272	1.08591	0.995098	1.31475	0.640257	1.30096	0.919995	1.4764	1.87692	0.755163	1.43826	1.52786	0.871093	1.37246	0.540332	0.718954	1.01879	2.46244	0.481826	1.03911
LINC01004	3.62281	3.36802	1.2566	0.338545	1.63266	2.26103	0	3.38963	1.21122	2.86671	6.77528	1.2034	7.20679	3.82541	1.88082	1.2158	0.976213	1.1188	1.00355	0.722312	2.77773	1.63242	0.877559	4.58999	2.89934	1.24261	1.23281	1.47319	2.56841	4.45636	5.02318	0.819737	4.97931	0.729495	1.99488	1.69296	1.41724	5.01774	2.33185	1.28626	0.48955	1.649	0.637084	1.10778	2.20263	1.23448	2.96752	3.85812	3.54758
PLAC4	0.385431	0.0372734	0.0516342	0.267785	0.0200047	0.143325	0.230828	0.0638371	1.66411	0.0827567	1.198	0.0230913	0.00963734	0.235781	0.0747357	0.302243	0.0682874	0.0774849	0.024167	0.334253	0.0719907	0.217012	0.718929	0.13194	0.858366	0.0679415	0.866253	0.0384156	0.0545274	0.271583	0.190194	0.0132327	0.067673	0.0114488	0.0161013	0.0413625	0.0270668	0.00364628	0.0594156	0.00622906	0.0127658	0.0535444	0.547119	0.0614075	0.265863	0.0249841	0.0186291	0.265368	0.300653
LINC01235	0.167432	0.297272	0.484841	0.198186	0.181365	0.225983	0.149479	0.806123	0.118175	0.826842	0.501845	0.8673	0.177867	0.343546	0.127043	1.04625	0.449019	0.0950735	0.144462	0.226523	0.380417	0.263499	0.0963237	0.15026	0.840156	0.633565	0.080879	0.199018	0.389558	0.241824	0.52538	0.736954	0.0525885	0.391462	0.813297	0.24107	1.12179	0.2621	0.501865	1.10527	0.363742	0.898758	0.503484	0.00917683	0.0659367	0.283136	0.962695	0.589189	0.266427
AC008610.1	5.73122	2.59805	1.31503	0.649525	2.54741	1.48125	0.195959	2.96131	1.05125	1.98723	4.81499	1.63359	3.25215	2.75225	2.97404	0.839737	0.535125	1.45408	0.473455	2.96959	2.56686	1.45081	0.757648	3.0706	4.33883	0.461426	0.897157	0.195675	1.79189	3.17017	4.35194	0.280844	2.95459	1.10801	1.75745	1.44846	0.919124	2.83236	2.69746	1.32203	2.8719	2.12734	1.46675	0.84212	0.576261	0.742349	2.8467	1.44824	1.74635
AL021707.3	0.863882	0.670653	0.898936	2.90622	0.675443	2.20923	1.46132	1.34232	1.60916	0.853236	1.84867	0.341101	1.28125	0.559755	1.46377	0.521848	0	0.309816	0.706139	0.738171	1.47666	1.70015	0.565001	1.20972	0.248892	0.17205	0.243286	1.50785	1.87077	0.644753	0.451531	0.335095	1.94627	1.08721	0.611605	0.490984	0.856773	0.865645	0.441565	0.39435	1.29308	0.97626	1.0938	1.03171	0.966904	0.474508	1.73368	0.239999	1.70302
AP005271.1	0.290793	0.381267	0.104532	0	0	0.403699	0.747687	2.43703	0.316664	0.172326	1.18234	0	0.760911	1.19333	2.89362	0.801011	0.638059	0.693513	1.76132	0.849793	0.909438	0.197701	0	0	0	0	0.311194	0	0.470045	0	0.216587	0.0535785	0.0939445	0.166881	0	0	0.164388	0.132872	0.376545	0.554865	0	0	0	0.0573775	0.96195	0	1.2672	1.07446	0.12814
AP006621.4	0.720643	0.922708	0.566674	0.479818	0.54364	1.44595	0	1.93022	0.490472	0.667276	1.51434	0.144812	0.997238	0.184832	0.527277	0	0.197654	0.306904	0.909353	0.43874	1.30025	0.0510356	1.95892	1.24115	0.123276	0.170433	0.1205	0.530015	0.430205	1.70318	1.8171	0.124479	1.20044	0.560034	1.08189	0.0972739	0.424361	0.445905	0.631822	0.195322	0.200145	0.523838	0.541761	0.666528	1.48994	0.391707	0.77107	0.832101	1.88548
AL162582.1	3.43771	0.378409	8.48433	2.73301	0	0.267115	6.76121	3.51821	0.186246	7.6522	0.561665	0.604884	0.619658	0	0.550611	0	1.68874	16.607	1.79294	1.08292	0	2.49998	1.06265	4.48549	0.421304	0.0970773	13.6585	0.219559	0.60318	1.45518	1.94263	4.30143	0.372962	0	0.985977	0.443252	1.83702	0	0.110733	0.311511	0	0.275423	1.54292	1.21488	0.242474	0	0.199635	0.677084	0.565241
AC004596.1	0.0907628	0.334691	0.570967	0.483453	0.421352	0.511887	0.291711	0.302531	0.329459	0.313755	0.851616	0.389092	0.411052	0.372464	0.664089	0.312516	0.0995758	0.231922	0.352401	0.368387	0.491287	0.565644	0.469943	0.474349	0.248421	0.343448	0.121413	0.776772	0.433464	0.429021	0.140836	0.66892	0.916314	0.520871	0.697654	0	0.299303	0.138241	0.244849	0.511684	1.00831	0.243603	0	0.447718	0.750612	0.473609	0.706284	0.239544	0.299963
AC087379.1	0.0241303	0.316378	0.260225	0.385594	0.336064	0.544363	0.310219	0.321725	0.131385	1.12015	2.94335	0.0517222	0.14571	0	0.564977	0.110781	0.688307	0.287742	0.224855	0	0.551482	0.109369	0.199903	0.114646	0.660454	0.0913094	0	0.92931	0.443235	1.42575	0.149771	0.0444599	0.370291	0	4.68334	0.208458	0.341027	0.0183764	1.354	1.04644	0	0	0.725621	0.142837	0.228067	0.0839428	0.751093	0.891596	1.54181
FOXP4-AS1	2.02671	2.85909	3.04329	0.819904	1.40535	0.979423	0.824537	2.19888	2.04871	2.73655	4.99481	6.37877	7.33262	5.4745	1.60178	1.1189	1.01324	4.85099	1.35467	1.24952	1.97497	2.73253	2.81603	4.14421	3.23	1.26201	2.45373	0.329338	3.76987	7.21527	3.80565	2.31615	3.7089	0.515294	1.55291	5.76228	3.04558	0.703341	3.2943	4.67266	2.43963	1.97386	3.24012	1.16426	3.2734	1.42793	2.75496	2.16667	1.8653
AL662791.1	0.453527	0.74329	1.22273	0	0.280724	0.590266	1.45764	0.5039	0.617345	1.41847	1.00474	0.891106	0.456436	0.930571	0.811152	0.867552	0.165855	0.772584	0.939143	0.981745	0.363687	0.171299	1.09584	1.14921	1.44821	0.715065	0.758351	0.485176	0.555373	0.357292	0.187663	0.626717	0.67154	0.144595	0.508385	1.46924	0.640958	2.53282	1.30504	1.4423	0.806136	0.135249	0.4546	0.149145	1.60744	0.131475	0.705838	0.199494	1.33233
AL355353.1	2.61397	2.20153	0.913547	0.386763	1.75283	2.33105	3.0338	2.42025	4.01939	1.36259	4.2013	2.1011	7.01528	4.17159	2.12508	1.83343	1.27457	4.3292	0.620226	2.23979	2.88222	0.575929	1.35343	2.89784	2.98105	0.961654	1.35982	1.7089	2.40072	3.43217	2.74912	0.66892	5.33662	2.56963	2.09296	1.41136	1.23142	5.25316	2.58561	2.70799	0.967974	0.259843	0.873384	0.573079	4.80392	0.88407	2.0906	2.10799	2.39971
AC245100.7	1.51791	0.577507	0.389749	0	0.503335	0.51741	0.174235	0.309767	0.983903	0.696061	1.82269	0	0.49103	0.222467	0.105774	0.995525	0.11895	0.0923489	0.420968	0.0880128	0.91292	0.49142	0.673655	1.13329	2.07729	0.410272	0.326331	0.115989	0.677127	0.384372	0.605659	0.049942	0.919466	0.933325	0.260436	0.117081	0.919384	0.825693	0.29249	0.658261	1.15631	0.727502	1.30415	0.481348	0	0.565759	0.421853	0.715381	0.238885
AC010487.2	0.838155	0.888838	0.708925	0.525233	0.13733	0.727239	0	0.939073	0.760602	0.146087	2.62143	0.369878	0.496194	0	0.529085	0.226349	0.216362	0.839881	1.95256	0	0.533744	0.782125	0.816888	1.31178	0.539778	0.186564	0.758455	0.210975	0.0724498	1.28177	0.765035	0.363364	0.876042	0.377256	0.663201	0.106481	0.929053	0.450563	0.585221	0.342094	0.525813	0.705747	0.296519	0.389128	0.465989	0.257269	0.844052	1.30123	0.977658
AL135925.1	0.718418	0.404017	0.455738	0.525233	0.66703	0.34223	0.543293	0.348799	1.09936	0.695651	0.848111	0.694464	1.38934	1.5608	0.412274	1.42276	0.309089	0.287959	0.360978	0.343048	0.864157	0.127694	0.554317	0.254325	0.424111	0.879517	0.339185	0.452089	0.672748	0.466097	0.568312	0.42825	0.830533	0.673671	0.609063	0.730155	0.756514	1.07277	0.623222	0.549794	0.713604	0.226847	0.593038	0.264051	0.499273	0.392029	0.986555	0.594847	0.651772
AL161729.4	1.05712	2.02127	0.542864	0	0.420644	0.262065	0	2.54082	0.228406	0.696061	4.29028	0.377648	2.27978	1.23946	0.5402	0.346656	0.220908	0.0857525	0.11727	0.490357	0.242203	0.228159	0.312769	1.05234	3.03115	0.285725	0.404029	0.0538518	0.739719	1.30869	1.68719	0.602871	1.62627	0.192591	0.241834	0.434872	0.379428	2.60683	1.62959	0.349281	0.223692	1.30604	0.302749	0.34764	0.356834	0.525348	1.01847	1.19571	0.221822
AC008035.1	0.427882	0.394458	1.24972	0	0.397275	1.2994	0.343803	0.611236	1.26194	0.739564	2.17466	1.08911	1.13039	1.09744	0.313071	0.736644	1.05621	4.10004	0.166132	0.607838	0.579017	0.424233	0.553861	0.304939	0.292781	0.404778	1.18052	0.915481	0.746654	1.76971	0.929518	0.246365	0.172791	0.716197	0.822234	1.61718	0.0503928	0.977561	0.865718	1.29889	0.332741	0.143552	0.32167	1.21364	1.7693	0.558182	0.291342	0.28232	0.235685
AC005261.1	6.28015	7.52576	5.82591	1.67858	8.6001	5.29283	1.08518	4.82328	4.60112	3.47932	5.97091	3.4618	2.96199	5.79636	3.62881	6.20041	7.11221	2.56911	4.21689	4.0199	5.92283	4.54003	5.94393	8.53962	11.1667	6.3137	6.83892	2.84749	4.95744	6.33073	6.52453	6.51655	4.59498	5.85606	3.51989	4.12005	6.66994	9.53531	9.06603	4.19745	3.63093	7.03828	8.73179	8.20555	6.32926	4.18929	4.37903	7.78243	3.09967
AC145207.8	0.851203	0.488265	0.152992	0.226699	0.434674	0.36928	0.136788	0.729575	0.502088	1.26107	1.0649	0.136839	0.428331	0	0.581284	0	0	0.217504	0.462691	0	0.972685	0.53048	0.617019	1.41546	0.116489	0	0.370061	0.0455301	1.0632	0.502938	0.34341	0.313667	2.09681	0.529197	0.654282	0.275753	1.32328	0.259294	0.780735	0.22148	0.189125	0.6473	0	0.503862	0.603385	0.259097	1.25852	0.786284	0.187544
AL354733.3	1.29023	1.20832	0.110429	0.327261	1.14089	1.38603	0.197466	2.80855	0.947827	1.0316	1.48924	0.658463	1.79317	1.00852	1.19877	0.987229	0.269621	0.313986	1.38358	0	0.665127	0.556942	1.14521	1.86821	1.34529	0.116244	0.904058	0.722995	1.44454	0.580828	1.52536	0.283004	1.68715	0.822708	1.06258	0	0.926194	0.795417	0.795573	0.532878	0.327622	1.8139	0.739017	0.181842	1.45173	0.854925	1.57773	0.486459	0.406104
AC137767.1	0.501418	0.576993	0.498552	1.307	0.336782	0.47209	0.205731	0.843284	0.474385	0.442553	0.875883	1.04047	1.224	0.744264	1.0616	0.31836	0.444766	0.690602	0.240248	1.03923	0.269486	0.374746	0.729144	0.567698	0.496399	0.363327	0.770641	0.159781	0.728982	0.958134	0.735006	0.11794	1.12014	0.438774	0.153757	0.599062	0.251291	0.804333	0.368386	0.55518	0.587853	0.410415	0.320811	0.473632	1.26041	0.129895	0.597731	0.957323	0.658157
AP001830.1	0.761777	0.851238	0.311179	0.368878	0.385793	0.450661	0	0.263809	1.09978	0.854988	2.8699	0.408209	1.04545	1.27886	0.439143	0.715354	0.0759769	0.412901	0.67221	0.562162	0.624758	0.117706	0.286855	0.723862	0.568639	0.19654	1.04218	0	1.19574	0.818364	1.39696	0.382792	1.65	0.596141	0.332696	0.822611	0.0326243	2.68971	0.298915	0.270289	0.615475	0.588589	0	0.819868	0.163635	0.240911	0.970017	1.27941	0.381456
AL109615.3	0.678349	0.966368	0.337635	1.50089	0.939895	0.488975	1.03979	0.24847	0.539818	0.803986	0.375364	0.961884	1.83804	1.62742	0.346159	1.14988	2.03801	2.11558	0.348472	0.897991	0.866172	8.4078	0.302597	3.70885	0.285641	3.69236	0.376929	0.312603	0.582754	0.912604	0.0971622	0.490328	0.876597	1.14791	0.210572	1.28473	1.16026	0.421225	0.810819	0.742223	0.00927502	2.39019	1.82018	0.731013	0.345229	0.39935	0.70653	0.0275434	1.17268
TMPO-AS1	0.91363	1.83075	0.962181	0.684352	1.28567	0.904203	0.183525	0.570997	1.32137	0.782524	1.55153	0.810869	1.42233	1.46456	1.49015	1.03222	0.814404	1.10648	0.515469	0.84594	1.41664	0.816873	0.88697	0.997023	1.89501	1.52602	1.08371	0.404699	0.943984	1.4339	1.15186	0.894284	1.21638	1.15377	1.68023	1.31031	1.13653	1.42417	0.993577	0.761458	1.23066	0.855694	0.686843	0.528139	1.50103	0.850437	1.14975	1.75195	1.25811
AL451042.1	0.220233	0.397036	0.475006	0.469234	0.490752	1.18475	0.141566	0.503371	0.159884	0.34803	0.551045	0.377648	0.709266	0	0.257823	0	0.289941	0.2251	1.26553	0.0715104	0.529819	0.399278	0.638569	0.669669	0.120557	0.166673	0.117842	2.21466	0.550166	0.416403	0.410081	0.486934	0.569193	0.294905	1.05802	0.570769	0.954499	1.0734	0.855533	0.764053	0.313168	0.43347	0.264905	0.52146	0.624459	0.651213	0.342755	0.348748	0.388188
AC025259.3	0.785619	0.364808	1.74152	0.836929	0.267455	0.204496	1.43082	0.174575	2.01996	0.181052	3.25569	0.982298	0.105421	3.86874	1.12409	1.80337	2.58571	1.87362	0.569388	1.95571	0.91349	2.90797	1.3559	5.05143	0.286702	1.33776	0.788188	0.420221	1.53926	0.680807	1.70666	0.603124	1.31132	0.701325	0.729677	0	0.666176	0.0797718	0.367355	0.363405	0.279284	0.445141	0.787477	1.39512	2.41321	0.478268	0.427938	1.9352	1.84633
AL136295.7	1.51755	2.20896	0.753676	1.16996	2.02081	2.0444	1.21935	2.37703	1.23218	0.907199	2.18581	1.2626	2.99428	3.1138	1.65579	1.55841	0.52576	1.39462	0.666743	2.65828	3.1224	1.47067	0.703034	1.19536	2.45937	1.39783	1.30883	1.30303	0.850923	2.07646	1.83425	0.846183	1.62884	1.26051	1.72669	1.98374	1.18524	1.99205	1.27126	1.09107	1.70364	1.85788	1.08081	1.10318	1.84007	1.23296	1.7869	2.42419	1.97976
ZBED5-AS1	3.45908	1.9586	5.15943	2.04722	6.12222	3.68914	1.11947	2.10465	5.3516	1.82685	2.13181	6.25589	6.05595	4.83026	3.70265	5.26593	2.60904	5.50381	1.70679	2.20345	2.74497	4.08285	2.51239	1.31248	2.03817	7.49904	2.5546	4.68983	5.48897	4.45666	5.08416	3.06496	4.02572	2.02187	3.25432	4.82478	2.99882	2.03973	2.46249	4.16686	4.30178	1.56883	4.33408	2.9505	4.82456	4.64825	4.36473	3.70879	4.57809
AC105446.1	1.64845	1.01312	0.952346	1.25437	2.13182	2.34978	1.32453	6.27956	1.28222	0.465181	3.08423	4.41672	5.56956	1.44959	1.55074	1.75684	2.58359	1.40407	0.457169	1.91163	7.4357	4.33614	4.63338	1.79017	2.73934	2.00499	1.41758	5.92026	1.42746	3.75683	0.913531	1.57286	2.18727	3.71648	1.30103	0.635746	4.21566	0.941533	2.54114	8.11886	0.523229	1.2641	2.47852	10.7452	0.834658	1.38243	2.88622	4.03988	0.518856
MHENCR	7.89738	12.3057	7.58112	6.37362	6.47147	7.76074	2.88434	15.4979	5.70074	7.65232	21.1915	8.07912	14.9327	24.3064	8.87176	2.88404	4.98849	4.89207	2.97337	10.4418	6.29698	2.84729	17.0376	15.4918	8.67891	4.35806	3.44139	1.50409	9.23125	17.1094	10.3605	3.33458	15.2694	5.83687	3.42033	15.5055	7.24348	6.58379	12.0081	5.47447	6.03504	4.79055	11.5143	4.722	17.4589	1.9512	8.10084	21.1588	9.29325
AC005332.5	0.937428	1.07689	0.472401	1.07332	1.04119	0.813375	1.15447	1.04294	0.946094	1.24604	3.42515	0.112673	0.872902	1.4381	1.64102	0.462546	0.422915	0.492505	0.823188	1.42236	1.74935	0.645269	0.816515	0.724271	0.407646	0.464125	0.820368	0.674812	0.849689	1.22165	0.957047	0.815177	1.06846	1.13963	0.782852	0.832536	0.932755	2.12168	0.737395	0.714271	0.420458	0.901375	0.632285	0.553173	0.972954	0.281914	1.15216	1.17924	1.23539
GAS5	49.2689	103.324	28.1935	41.4425	30.0656	45.0565	27.0846	101.214	37.506	38.9633	66.5677	93.2715	32.2973	37.8319	63.6899	41.3695	133.228	73.5087	134.188	68.568	34.4421	31.5552	60.6145	73.3165	117.493	54.0126	110.12	14.5993	24.8879	35.3728	91.1588	26.5366	28.3173	120.146	14.5072	58.0919	31.3179	158.602	36.7796	22.9286	79.9327	61.743	33.9732	51.1397	36.612	34.4176	42.6889	66.4966	30.3007
LINC002481	0.526334	0.496003	0.189202	0.280355	0.232126	0.890531	0.169164	0.187969	0.967208	0.766775	1.22434	0.521781	0.29134	1.29595	0.526312	0.271842	0.259849	0.694873	0.122615	0.213628	0.47483	0.432387	1.14458	0.387607	0.576238	0.771767	0.334435	0.788289	0.580076	0.49758	0.555363	0.242442	0.605764	0.45308	0.353999	0.738876	0.123976	1.55322	1.10751	0.205426	1.06419	0.506202	0.395685	0.285596	0.62183	0.446301	0.32766	0.312552	0.898737
AL049552.1	0.705967	0.782687	0.746399	0	0.38557	0.432384	0.133469	2.25426	0.829071	0.410157	1.104	0.400556	1.62996	0.51125	0.769745	0.381302	0.911197	0.565937	0.580454	0.337103	0.449566	0.282332	1.03208	0.749751	0.568311	0.314281	0.833266	0.310978	1.09842	0.687028	1.75271	0.459085	0.536639	0.516357	0.798009	1.25562	0.743403	0.284628	0.448113	0.396195	0	0.222916	0.999018	0.450667	0.588745	0.975126	0.775566	1.09601	0.27449
AL163051.2	0.554208	1.2823	0.878923	0.520946	1.15021	0.735445	0	1.70758	0.887521	1.60994	1.351	1.92164	0.885858	0.802697	0.95412	0.374169	0.929916	0.66642	0.835406	0.158782	1.21563	0.664921	0.40511	0.898359	1.33843	1.72705	0.741361	0.627758	1.2695	0.616389	0.465391	0.660729	1.10586	0.68599	0.78308	1.97142	0.737175	0.297923	0.914638	0.876529	1.62251	1.86663	1.96066	0.73974	2.38795	0.93562	0.989374	0.602282	1.14925
CD44-AS1	0.938861	1.50526	0.0733683	0.21743	0.606403	0.991709	0.131196	2.13811	1.62989	0.362853	0.861771	0.524976	0.410818	0	0.915922	0.65591	0.537404	0.556296	1.10943	0.132544	0.294605	1.2026	0.845417	1.62911	0.670355	0.308927	1.28321	0.0873372	0.509864	0.57885	1.46949	0.225632	1.1539	0.858948	0.352986	0.0881596	0.26922	0.0932596	0.484527	0.0708083	1.05207	1.16863	0.981999	0.402718	1.25388	0.355005	0.412941	0.861869	0.179876
AP001043.1	0.121941	0.194853	0.208213	0.162381	0.031135	0.119029	0.0587876	0.104517	0.771838	0.135493	0.340863	0.143756	0.374305	0.875716	0.455028	0.405873	0.160537	0.57644	0.404804	0.673107	0.513372	0.283254	0.303059	0.150633	0.208597	0.121124	0.640244	0.0782701	0.32926	0.208943	0.679281	0.0449351	0.982401	0.0437372	0.146454	1.11927	0.235525	0.234482	0.141452	0.12427	0.0487682	0.0436378	0.183344	0.255644	0.30974	0.302242	0.26332	0.201144	0.315687
AC129507.3	1.52219	0.279582	0.188684	0.559175	0.268041	0.387117	0.0843503	0.624849	1.33371	1.32198	0.738751	0.39378	0.581085	1.2924	0.588879	0.662684	0.172758	0.491786	0.427976	1.27826	0.789216	0.148691	0.217419	0.0498768	0.57466	0.148965	0.157983	0.252685	0.501356	0.372163	0.667868	0.120889	0.296753	0.476942	0.529544	0.283405	0.445091	0.819452	0.339839	1.29747	0	0.0939192	0	0.284813	0.372076	0.776034	0.469721	0.207797	0.520418
AC040970.1	1.87059	1.50853	0.90724	1.4234	1.73679	1.67457	0.0954297	0.622092	1.83223	2.08214	1.18403	1.08194	2.032	1.58401	0.89796	0.681571	0.19545	1.82089	1.26812	1.20513	1.28575	0.538308	1.35288	0.987492	0.568874	0.168532	0.536202	1.23879	1.09079	0.63157	1.17946	1.25826	1.55876	1.44837	1.16967	2.30854	0.531529	4.43193	0.865074	1.46789	1.89996	0.584405	0.714292	1.14243	2.38538	0.748854	1.47873	1.64564	1.50465
AC068768.1	0.463944	0.447272	0.63767	0.872198	0.506775	0.556465	0.394707	0.467825	0.520079	0.592999	0.522803	0.555719	0.590516	0.447974	0.545794	0.751746	0.179645	0.13947	0.550998	0.221535	0.311857	0.680319	0.141304	0.41492	0.18674	0.464711	0.319434	0.510918	0.551419	0.709497	0.347246	0.540545	0.484916	0.587314	0.576875	0.677815	0.925667	0.758593	0.485906	0.934964	1.07933	0.647018	0.738596	0.444251	0.257939	0.652696	0.796379	0.504189	0.601293
AC025181.2	4.4218	3.89277	4.02748	2.06884	3.16235	1.91832	2.97676	2.70306	5.50385	5.78373	3.87793	3.49018	7.87798	8.70506	3.64338	6.03522	3.7367	10.5863	4.19928	1.98874	2.51565	1.82812	8.10599	2.41315	3.5163	3.05249	4.63609	3.48385	9.65877	3.31876	4.91416	2.97261	5.76716	3.28629	4.07632	4.83944	6.10846	5.00563	5.15833	4.9753	3.69085	1.95125	3.23435	1.9454	6.14181	2.83221	2.41792	5.59852	11.6515
AC009509.1	0.157744	0.50413	0.255171	0	1.12775	0.410608	0.050699	0.330499	4.66664	0.0311601	0.0246683	0.726954	0.746153	0.194201	0.492449	0.10863	0.103837	1.53169	0.0367481	0.35854	0.872824	0.303862	0.0653403	0.179872	0.302226	0.567062	0.390375	0.843761	0.115901	0.372816	0.372052	0.087193	1.04471	1.58421	1.10642	0.102205	0.178349	0.0600652	0.306392	0.232586	0.378523	1.03022	0.0948705	0.202313	0.223638	0.644782	0.0982009	0.499589	0.139022
AL450992.2	0.662963	0.504463	0.680905	0.504473	0.527606	0.369791	0.608789	0.586271	0.816484	0.654792	3.25836	0.710516	1.62038	0.388658	0.508173	0.434804	0.103905	0.887352	1.61798	0.691926	0.569608	1.82437	0.686525	0.35998	0.388832	1.16474	1.07688	0.911862	0.55669	0.559593	0.969932	0.698003	0.726677	3.21581	0.591489	0.920449	0.713865	2.63259	0.357693	0.492859	1.01006	0.59312	2.27839	1.02781	1.67839	0.741301	1.06864	1.37478	1.66936
AC008738.2	0.593103	0.923439	1.38583	0.31592	0.605746	0.257308	0.190623	0.0564839	1.02263	0.117159	0.881127	0.572081	0.596907	1.70374	0.405029	0.680727	0.390416	0.909317	0.690845	1.73324	0.927446	0.13441	0.614183	0.958091	0.487003	0.112216	0.119009	0.190348	0.827972	1.1214	0.515376	0.218558	1.05385	0.397099	0.512879	0.512373	0.223525	0.0451678	0.640003	1.23459	0.105423	0.26531	2.49693	0.0585137	0.56057	0.567393	1.3846	0.782669	2.09083
AC135050.5	0.441277	1.0125	0.634508	0	1.06525	1.56981	0.425479	1.38682	1.08121	1.69977	1.48366	0.614808	2.35377	0.905436	0.559645	0.506471	0.0968251	0.526202	1.37066	0.429852	0.796193	1.15004	1.55367	1.55146	0.362337	0.41745	0.324662	0.377657	1.29689	1.25151	0.712117	0.772399	2.63736	0.92855	1.39916	0.85773	1.24729	1.00817	0.809492	1.18646	1.17654	1.26333	0.796179	0.391815	0.938414	1.15132	1.71693	1.2811	1.06948
AF131215.5	0.135934	1.79239	0.22211	0.394941	0.458946	0.23589	0.0397173	0.235374	0.100927	0.109848	0.00966248	0.0397319	1.14419	1.11566	0.711284	0.141833	0.189805	0.252614	0.700513	0.0601882	0.639172	0.910165	3.09682	1.59698	0.101469	0.0233807	0	0.634557	1.75236	0.321268	0	0.204919	1.14778	0.815556	0.724279	0.507088	1.04788	0.0188219	0.346704	1.32903	0.373412	0.0773901	0.297284	3.29173	1.08038	0.279427	0.240406	2.64178	0.326726
AL121772.3	3.98171	0.903104	0.255592	1.13619	0.528128	1.14132	0	1.59127	1.22594	6.88212	1.86244	0.152404	1.07337	0.875344	2.91332	0.326426	0.39003	0.242245	4.63789	0.577176	0.726969	1.4502	7.14201	2.02689	0.194608	0.0672628	1.0938	0.60851	7.39214	0.252066	1.10329	2.19434	11.1694	0.884089	3.14255	1.68916	8.2399	0.703921	1.26595	0.770854	0.221169	1.6539	0.641432	1.12235	2.18406	0.525608	6.94379	1.78272	3.83811
AC083843.2	1.03463	0.778752	0.316823	0.204113	0.473198	2.43714	0.135476	4.01795	0.535522	0.681256	1.52509	0.439432	0.802163	0.50321	1.14768	0.272683	0.840813	0.29375	0.309468	0.709225	0.613042	0.560126	0.373008	1.55117	0.66076	0.304506	0.302435	0.487827	0.98824	0.742639	1.0584	0.324779	0.767541	0.623079	0.570686	0.984842	0.397147	0.636178	0.723624	0.405475	0.527873	1.25132	0.668342	0.899761	1.22235	0.479896	1.11822	1.52714	0.422146
AC018695.4	0.625986	0.76945	0.312534	0.185242	0.226026	0.603497	0.111773	0.861112	0.599624	0.755665	0.543848	0.2609	0.875001	0.285429	0.271419	0.15966	0	0.118485	0.243049	0.169383	0.460151	0.551688	0.792287	1.45403	0.380743	0.131597	0.093042	0.0372039	0.792111	0.493156	0.841828	0.352421	1.01116	0.266105	0.467803	0.375542	0.753625	0.344298	0.262689	0.422281	0.27817	0.404473	0.418312	0.377409	0.493042	0.66539	0.974241	0.275354	0.612988
FLVCR1-DT	0.673768	0.247503	0.974371	0.247508	0.604002	0.0739157	0.647158	0.826044	0.59737	1.14735	0.781152	0.232399	1.23147	0.985211	1.28439	0.924416	0.747688	1.35885	2.03267	0.490357	0.149048	0.175507	0.433064	0.529848	0.572315	0.923113	0.139856	0.0579943	0.153634	0.823654	0.197079	0.727726	0.656761	1.38517	0.736663	0.367968	0.75156	2.28245	1.56273	3.89583	0.31661	0.49193	1.25757	0.68764	0.677069	0.42432	0.247085	0.470107	0.682528
AC130371.2	0.4706	0.25709	0.281946	0	0.801052	0.816647	0.126042	0.224087	1.06764	0.193667	0.367965	0.126089	0.315745	0.321867	0.191292	0.630146	0.0860492	0.400833	1.5531	0	0.990615	0.0444369	0.406104	0.298118	0	0	0.13115	1.09079	0.316953	1.11223	0.219068	0.289026	0.126694	1.23781	1.62025	0.0846967	0.48034	0	0.380859	0.238094	0.418241	0.210511	0.70757	0.154759	0.277992	0.545697	0.396721	0.414008	0.518431
LINC00174	1.56705	1.12361	1.21693	1.02069	1.03982	1.07518	1.20438	1.53698	2.51178	0.778074	3.10983	0.397044	4.35845	1.71253	0.992865	0.576713	0.31768	0.493271	0.932488	1.69378	1.28053	0.569364	2.40766	0.700017	1.17716	0.451176	1.02818	0.587652	1.72392	3.23058	1.39287	0.706128	1.95005	1.30333	0.732369	0.919668	1.20764	2.37705	1.03388	0.934406	0.439003	0.2362	1.15246	0.73519	0.925683	0.599944	2.18038	1.78694	4.04372
AC026462.3	1.43305	0.362656	1.09846	0.112253	0.587003	0.127998	1.35465	0.280979	0.49723	0.333032	0.840381	0.383959	0.763537	1.21075	0.328949	0.145126	0.277446	2.0822	0.163648	0.136857	0.152096	0.358192	0.654696	0.520658	0.115362	0.279108	0.577912	2.68283	0.743232	0.547879	0.327007	0.21356	2.11057	0.362823	0.445467	1.36543	0.397115	2.24687	0.454813	0.913906	0	0.395935	0.253489	1.08114	0.697139	0.183279	0.360782	0.333718	0.278594
CASC8	0.613869	0.293439	0.514894	0.490472	0.227984	2.43236	0.887839	1.03282	1.00272	0.0606304	0.631985	1.03071	0.195639	0.167943	1.19774	0.281825	0.224492	1.35944	0.21451	4.08617	22.312	2.04038	0.211896	0.534706	0.84009	0.793655	1.16332	0.186067	1.05241	0.386888	1.51136	0.207359	0.553639	0.880721	0.255588	0.928048	1.76405	0.771363	0.121442	0.417064	0.0636499	0.695651	0.0615322	2.0894	0.265924	0.160162	0.334384	0.486044	0.788973
TRIM52-AS1	3.24098	2.23806	4.22164	3.68541	8.45266	6.85643	2.92598	3.98821	4.82472	4.17213	4.41339	4.42962	9.78528	7.84551	5.08018	4.05416	1.95762	6.7927	3.01158	3.84287	5.14682	3.09471	2.7151	3.68522	3.98681	2.61814	7.3678	2.49322	2.15384	3.91596	4.26053	4.56248	2.52936	4.10997	3.79627	9.31967	4.4603	3.82705	3.5562	4.07433	5.08113	2.72036	5.47524	2.83818	8.73357	4.24377	3.34379	4.18074	5.0547
LINC01106	2.85913	0.764458	0.605487	0.64414	1.13884	0.697013	0.111048	1.04473	1.65394	0.870201	1.93164	0.564702	0.895403	0.49626	0.733131	0.396559	0.189531	0.412008	0.898813	0.252426	1.71437	0.557896	0.55458	0.443227	0.80383	0.653714	1.18436	0.535956	0.66004	0.734934	1.6352	0.374007	1.81387	0.487448	1.20341	0.746211	0.602243	0.60519	1.81757	1.62572	0.452931	0.448215	0.571446	0.698789	0.734764	1.03668	2.37275	0.934689	0.685136
LINC02381	0.80513	0.215141	1.00669	0.839069	0.828793	0.865637	0.506286	0.766761	0.682983	0.639623	0.862191	0.412682	1.14498	0.574611	0.324429	1.2455	0.576071	1.22246	0.122324	0.483074	0.589497	0.118996	0.181249	0.216212	0.526964	0.331155	0.245841	0.187242	1.01594	0.744597	0.51059	0.822346	0.325134	1.27231	0.504512	0.604818	1.00594	0.279915	0.245529	1.18409	0.233332	0.391473	0.842123	0.37989	0.330855	0.547989	0.721864	0.692911	0.771272
AC012510.1	1.48377	0.879576	0.680905	0.504473	1.2897	0.931326	0.20293	0.571239	1.06	0.966598	2.19692	0.507511	0.508354	0.51821	0.461975	0.579739	0	0.645347	0.612871	1.23009	1.86072	1.1447	0.719217	2.12988	0.432036	1.1946	0.696804	0.540363	0.533494	1.11919	1.01892	0.843421	0.662933	1.2984	0.424659	0.272726	0.386677	1.25018	0.987915	0.602383	0.392801	0.988533	1.1392	1.15239	0.969735	0.576568	0.687859	1.08316	0.41734
AC067930.5	0.571968	0.686312	0.0734309	0.761655	0.113797	0.54945	0.393922	1.61468	0.20391	0.161405	5.15906	0.547316	0.370052	0.167656	1.09606	0.187563	0.0448219	0.173991	0.491739	0.331642	0.73714	0.717544	0.549989	0.83466	0.503195	0.425137	0.0819769	0.15297	0.270158	0.144836	0.621263	0.15055	0.890911	0.390764	0.47105	0.0441174	0.789101	0.466696	0.0881709	0.0708687	0.85327	1.22445	0.737127	0.705357	0.144802	0.302012	0.254334	0.161738	0.675109
CASC19	0.718188	5.3502	1.76024	0.34777	2.60664	14.7856	1.88857	3.41981	1.89596	4.70742	6.22817	1.88927	3.02259	2.14344	5.03188	2.69768	2.29214	2.66931	1.41959	8.05593	6.04716	2.95923	4.46228	3.35017	5.00361	1.48235	2.88215	1.81599	5.18085	2.93184	7.7806	1.624	1.0019	2.24812	1.06644	2.11511	0.615149	0.397772	1.90222	4.07717	0	1.63552	0.785331	6.05481	5.3995	7.32481	3.96289	3.96325	0.575407
ELOA-AS1	0.604815	0.539349	1.0551	0.852773	0.561553	0.756298	0.285864	0.52517	0.71028	0.509514	1.23791	2.09711	1.57544	1.31399	0.780933	0.367502	0.663543	0.636364	0.59398	0.722005	0.599125	1.26987	0.847362	0.388776	0.925076	1.04335	0.297448	0.380601	1.11095	0.966969	0.960571	0.44247	1.13501	0.51043	0.341835	1.53674	0.368724	1.54436	0.940571	0.771427	1.05924	0.827562	0.641908	0.175498	0.71455	0.525998	1.05203	0.892022	0.627095
AC078993.1	0.373475	2.46447	0.38863	0.314106	0.255508	0.0511661	0.0631762	2.69566	0.624323	0.504772	5.28714	0.042133	0.395653	6.04986	17.7956	0.180485	0.129391	1.13849	30.2074	0.35104	1.70238	0.0668193	0.325683	2.78306	0.645608	0	0.276092	0	21.3026	0.836221	1.48845	0.0905429	2.92114	0.131606	0	8.99995	0.351882	0.0149695	0.0848437	8.84822	0.087348	0.0879288	0	0.0969628	32.8373	0.051285	8.48931	19.3506	1.73236
ITGA6-AS1	0.155738	0.145851	0.119964	0	0.0413137	0.212345	0	0.10594	0.222086	0.10987	0.104376	0.0238441	0.156737	0.0913002	0.0868187	0.459633	0.146451	0.1895	0.0172765	0.0722407	0.187331	0.201678	0.506857	0.359395	0.0608942	0.168376	0.0297613	0.0476016	0.0490399	0.315492	0.069045	0.122977	0.0718758	0.0851191	0.149636	0.336349	0.188657	0.0338864	0.144045	0.135075	0.0593188	0.17914	0.133805	0.0658482	0.367988	0.135442	0.207754	0.35231	0.735286
ZNF236-DT	0.351557	0.348734	1.33026	0.0985573	0.65282	0.385306	1.48671	1.44494	0.386192	0.365499	1.25868	0.594905	0.837974	0.9871	0.505426	1.82635	0.974382	1.48143	0.948299	0.931236	0.823491	0.649945	0.919709	0.228567	0.911579	1.29529	0.346519	0.534443	0.7885	1.70548	0.826876	0.801154	0.313825	0.796389	0.888902	0.759262	0.522996	0.620003	0.738746	0.449346	0.411109	0.612487	2.00305	0.365089	0.480922	0.691945	0.417553	0.92784	1.22302
LINC01116	3.92413	0.253287	3.71977	0.644243	2.00888	0.687963	3.67134	0.755103	1.67076	0.597293	3.89842	0.460887	0.622149	0.93753	0.393313	1.69666	6.95903	3.63999	0.469604	0.545452	0.662765	0.182732	0.0556657	0.932204	1.72877	0.559379	0.503355	0.445674	0.533195	0.889322	0.542175	0.581881	0.24964	7.4809	0.68435	0.406335	1.81064	0.245624	0.348035	2.22625	0.214985	0.685312	0.565765	2.9566	5.3982	0.292187	0.345101	0.709362	0.50336
AC020978.4	0.674335	0.884138	0.484809	0.239459	0.70958	0.78013	0.57795	0.342506	1.14229	0.444016	0.421813	0.770884	1.1311	0.184485	0.833288	0.619168	0.493209	0.612656	0.488733	0.145972	1.02743	0.305639	0.372427	0.384463	0.24609	1.3609	0.270616	2.83748	0.396367	0.637495	0.446448	0.165661	0.689866	0.128996	2.03013	1.35928	0.296495	0.753193	0.824679	5.14682	0.119862	0.482635	0.540744	0.576574	0.849795	0.430069	0.594709	1.30513	0.396199
IGFL2-AS1	0.0136844	0.0112137	0.664086	0.218672	0.0254111	0	0.219908	1.51174	0.0248364	0.0270315	2.24698	0.0439978	0.0413164	0	3.88486	0.408359	0.0600526	0.0932455	0	0	0.0823021	0.232589	0	0.091023	0	0.025891	0.0183055	0	0	0.970259	0.110417	0.617729	0.431039	2.35596	0	0.47287	7.33623	0.0937922	0	0.0712127	1.65401	0.0122428	0.576104	1.39056	0.29101	0.0119011	0.0532435	0	0.060301
FLJ20021	2.27481	2.78373	7.30507	24.8801	5.7449	5.07919	16.2797	2.19529	6.30308	1.82738	5.14635	10.7921	5.21984	5.9745	3.22529	6.05727	2.92829	12.0905	3.39161	8.17427	2.73628	10.9978	3.64342	3.51619	2.90558	5.73862	4.17906	6.3597	3.0085	4.65949	2.50381	2.3192	2.05774	11.3141	2.85596	3.93036	2.54337	8.47714	3.76386	2.70958	11.8877	7.4894	7.29662	4.87752	3.87006	1.63545	3.46955	5.92371	4.14329
AC084117.1	0.532475	1.30902	0.159508	0	0.494387	1.84804	0	0.591616	1.20801	0.525913	1.24904	1.90223	0.35726	0.364187	0.519465	0.203714	0.778904	0.453536	0.34457	0.28816	2.13498	0.905031	0.3676	1.09627	1.4574	0	0.118715	0.284816	1.04328	0.629231	1.10165	0.163514	0.716762	0.509296	0.937956	1.53333	0.418074	0.202753	0.383053	0.230914	0.157744	1.42914	0.533735	0.437769	1.25817	0.154362	0.414353	2.34221	0.391063
AC005261.3	1.62626	2.96301	1.77244	0.921528	3.58207	1.63622	0.945271	1.15333	1.61708	1.23029	2.04265	1.05687	1.37551	3.05286	1.11394	1.86652	2.01193	1.47358	1.10163	2.55599	2.66371	1.54868	1.97071	3.68246	2.93585	1.63665	2.27958	1.35108	1.76689	2.98487	2.97446	2.56604	1.56497	1.6713	0.781271	1.79349	1.76044	7.48358	2.63228	1.51553	1.5837	2.47648	3.64173	2.8504	2.00308	1.21873	1.31935	2.1917	1.48661
MIR100HG	0.58582	0.160017	1.51888	0.358667	0.737725	0.8939	0.357087	0.416823	0.757704	0.159614	0.134258	0.140723	1.35535	0.483569	0.390858	2.37261	0.561442	1.04956	0.0627459	0.142116	0.35233	0.0915586	0.0209186	0.0991754	0.479179	0.503228	0.0495409	0.0900431	0.633267	1.87788	0.323901	0.595514	0.10333	0.724549	0.0355836	0.639873	0.770825	0.0435876	0.0290641	1.21768	0.0359063	0.150605	0.161988	0.222544	0.373897	0.770072	1.13966	0.542029	0.348644
AC003102.1	0.512097	0.770966	0.770586	1.14183	0.497581	1.54999	0.459315	0.952702	0.886198	0.917472	2.92394	0.421194	0.910906	0.781951	0.987552	0.710771	0.496493	0.507184	0.35142	0.734723	1.71902	0.782681	1.28258	1.18823	1.14086	1.05902	0.621305	1.36321	0.612511	1.12586	0.680045	0.40594	1.01957	0.774575	1.21292	1.08026	0.605916	0.789045	1.14373	0.258229	1.06901	0.617967	1.07437	0.892944	1.06932	0.652507	0.87113	1.94874	1.25949
AC053503.4	0	0	1.53811	5.12806	0.297956	0.371258	34.0365	0	0.38829	0	0.0836408	0	2.79907	2.19487	0.208714	25.0459	0.704144	0.364448	0	0.347336	0.257341	0.242419	0	0	0.585563	0.607167	0	0.114435	0.628761	0.758448	0	0.295639	0	0	0.102779	1.61718	0	0	0.115429	1.76278	0	0	0.643341	0.527668	0.252757	0.186061	4.24527	0.84696	0
AL138724.1	0.26428	0.703836	1.02918	1.87694	1.22688	0.649702	2.0527	0.734083	1.19913	0.717813	0.516605	0.70809	1.04173	1.53641	0.515646	1.06163	0.628206	0.937918	0.649869	0.750859	1.05964	0.673782	0.957854	0.502252	1.92891	0.500019	0.618669	0.259162	0.550166	1.45741	0.341734	0.791268	0.569193	0.779391	0.423209	0.808589	0.912999	0.737963	1.02189	0.630343	0.528471	0.394063	0.662263	0.282457	0.988727	0.632059	0.891164	0.639371	1.06752
AC005840.4	1.84011	1.1473	0.575188	1.91767	1.48564	1.63131	0.899971	0.647631	1.23423	0.711167	0.969619	0.986046	1.28828	0.984945	0.624399	1.10189	0.965503	2.11246	0.40382	2.27305	2.59833	0.725233	0.662784	1.14034	1.09488	1.13527	0.802662	1.32661	0.969908	2.17447	1.93663	0.626484	1.13078	1.10957	1.49897	0.950329	0.640721	0.609276	0.906475	0.520423	1.38651	0.751549	1.92465	0.7893	1.13424	0.730576	0.653696	1.47805	1.23391
AC254633.1	0.833439	0.796792	0.374498	1.10984	0.193456	0.843671	0	0.463004	1.00843	0.205792	0.108612	0.521045	2.58625	2.56514	0.609807	1.43485	0.609577	0.828196	0.862923	0	2.84045	0.236095	0.287687	0.329982	0.570287	0.394218	0.0929071	1.1145	0.561329	0.164147	0.819053	0.255935	0.280472	2.12576	0.667321	0.449997	0.26175	0.211569	0.524617	4.45764	0.432081	0.434955	0	0.137041	2.46164	0.422816	0.702599	1.64973	1.07117
LENG8-AS1	2.18878	2.10827	1.65643	1.73857	2.21048	2.29895	0.863914	2.0479	2.23018	1.34639	6.23017	1.81077	4.40563	3.46678	2.26642	0.925527	0.505539	1.14474	1.64002	1.99496	2.86374	1.1748	2.82327	5.63746	2.94283	0.363262	1.55385	0.657268	2.62387	2.90414	2.40721	1.55652	2.63617	1.79967	1.71562	2.0733	2.71346	6.57974	1.94749	3.16396	2.26947	1.46006	1.38566	1.68583	2.9942	1.93694	3.92938	2.43229	2.53815
U47924.2	0.371325	0.465375	0.117777	0.698076	0.263643	0.435899	0.421213	0.249621	0.773041	0.0647203	0.546525	0.936374	0.527585	0	0.298326	0.902507	0.431344	0.818597	0.288346	1.09932	0.656841	0.618754	0.361903	0.290577	0.478272	1.11581	0.277578	0.467338	0.272826	0.46461	0.284702	0.24147	0.317544	0.543187	0.524671	0.471738	1.04957	0.332686	0.235698	0.682006	1.26181	0.468996	0.656829	0.452534	0.258057	0.24695	0.220963	0.288239	0.288752
AC005005.3	0.645767	0.278514	0.213809	0.0905189	0.394458	0.309645	0.163855	0.663545	0.832759	0.369258	1.27561	0.254979	0.5986	0.139476	0.812355	0.4291	0.037288	0.260542	1.12169	0.413847	0.449708	0.28884	0.387153	0.694366	0.186051	0.12861	0.340989	0.109079	0.72419	0.321309	0.348075	0.109589	1.15292	0.666419	0.130625	0	0.416295	0.245892	0.183377	0.265305	0.830673	0.21285	0.408818	0.285015	0.28108	0.20691	0.714098	0.0897016	0.299538
AC009120.2	2.05674	1.10772	1.18869	0.232269	1.14037	1.09722	0.25694	1.9518	1.79389	0.681916	2.26168	0.443968	1.70422	1.31227	1.01388	0.667307	1.03653	0.60664	0.976333	1.01472	1.23261	0.757624	1.95674	2.72092	1.29296	0.550016	0.617338	0.621983	1.61262	1.80353	2.38173	0.515537	2.72356	0.535247	0.614494	1.14581	0.999725	1.66593	1.17635	0.825742	0.40046	0.94929	1.31127	0.810211	1.06469	0.524604	1.78711	2.10991	1.10487
AP002840.2	1.04831	1.19652	0.942095	0.398849	0.729993	0.422306	0.721986	0.285243	1.01926	0.665608	0.907503	0.601877	0.791274	0.460924	0.474824	1.54695	0.657201	0.701563	1.5118	0.668622	0.450347	0.551503	0.542784	1.74323	0.614841	0.637525	0.600993	0.640837	1.29289	0.530914	2.18437	0.551859	1.87478	0.931056	0.683482	1.13203	0.5644	1.31156	1.2928	0.422139	0.865127	0.502431	0.675508	0.480178	2.65395	1.2373	1.13623	1.6798	0.57743
AP003486.1	1.09188	0.865248	0.744026	0.479338	1.73233	0.963004	0.462765	1.11983	0.947296	1.54061	1.28062	0.784419	1.87776	1.35407	0.544307	0.784967	0.802989	0.510994	1.17399	0.730501	0.916479	1.51594	1.93832	1.63611	1.41215	1.58911	1.14762	0.994789	1.68824	1.26193	1.4485	1.65254	1.65228	1.15338	1.22779	1.61961	1.594	2.34836	1.10701	0.561963	1.05038	1.18081	1.84014	1.40866	1.19076	1.54439	1.04107	1.61503	1.12355
LINC01559	8.64985	6.76529	12.6598	1.19463	6.11199	16.7302	2.24041	4.06975	9.81875	5.10679	7.07145	4.22263	4.77664	5.02472	6.5876	6.33095	33.7561	7.19714	0.334197	7.39062	17.2875	3.03585	6.25189	5.99026	29.1001	3.92224	9.27614	58.9057	3.84351	10.8735	7.50951	3.95362	3.09896	1.49001	15.9405	8.09039	7.20741	16.0874	5.17384	49.3926	0.5872	3.96962	3.64554	46.394	6.14444	12.42	10.4621	11.4705	4.58087
AP003119.2	0.81225	1.55307	0.486635	0	1.25692	0.763492	0	0.773542	0.55282	0.935946	0.952655	0.797968	1.70304	0.555539	0.462236	0.776875	0	0.691834	0.0525615	0.219783	1.87263	1.15046	0.280373	2.18683	0.926314	0.128065	0.814906	0.579287	1.04438	1.43976	0.630182	0.124714	1.36671	0.906374	0.390213	0.146186	0.31887	0.927854	0.876478	0.880603	0.721879	0.36334	0	0.534226	0.319874	0.5298	0.26336	0.893216	0.447403
AC105219.1	0.400692	0.0656697	0.288075	0	0.223218	3.7548	0	1.9843	0.145447	0.237452	8.02057	0.343546	0.564566	0.986592	1.01635	0	0.703358	0.682579	0.68453	3.12254	0.481976	0.454029	0.663892	1.14224	0.877365	0.303245	0	0.342923	0.471045	0.189401	2.93466	0.0738273	0.970864	1.14975	0.615988	0	0.075505	0.610294	0.172951	0.0695058	0	0.143392	0	2.05561	0.56807	0.209085	0.498887	0.846016	0.882835
AC147651.3	0.360568	0.268608	0.706986	0.698395	0.36521	0.99544	0.316054	1.81057	0.535427	0.485624	0.17941	1.0539	0.593804	0.53806	0.511648	1.12865	0.21577	0.893422	0.0763616	0.319302	0.946282	0.482848	0.0678878	0.342622	1.0766	0.248072	0.219241	0.245464	0.626181	0.852173	0.284832	0.905924	0.158844	3.32331	0.283452	1.13269	0.741209	0.549181	0.424451	0.881326	0.582638	0.381234	1.18283	0.0646772	0.774523	0.31358	0.408118	0.259533	0.794431
AC078778.1	0.619409	1.14873	0.234379	0	0.786983	0.763732	0	1.02455	0.650849	0.547378	1.50394	0.698777	1.11553	0.535131	0.922316	0.673503	0.500724	0.499815	0.278469	0.635129	0.784277	0.517161	0.540146	1.33205	2.40917	0.678485	0.610533	0.139502	0.455103	0.924584	1.27477	0.510563	0.84256	0.966622	0.219262	0.985709	0.460734	1.36548	0.738746	0.113101	0.637414	0.787484	0.392132	0.450277	1.69468	0.481986	0.482003	1.29061	0.430968
IPO5P1	3.3116	3.59106	4.95266	2.65255	1.64139	2.47008	2.50748	2.03929	2.61353	1.35258	3.89378	0.587075	3.03213	3.23567	3.02826	3.37218	3.2234	4.36883	3.38363	4.55447	4.45261	1.20378	3.62697	2.16883	1.65832	1.88438	2.39814	1.62484	2.13435	3.13853	6.47539	3.2496	3.76058	1.87347	3.05426	4.30202	1.0244	1.44744	3.29583	2.69946	1.92522	3.32657	5.74037	0.245648	3.54963	1.3931	2.73843	5.01624	3.98649
GABPB1-AS1	0.658348	1.33843	0.546519	0.787529	0.339299	0.26988	0.237594	6.52744	1.50118	1.04286	2.83231	1.23774	1.17494	1.2936	1.39611	0.518683	0.25402	0.263742	0.485234	0.452898	0.35904	0.56897	0.730855	1.21273	3.07701	0.490851	0.166058	0.2089	1.47676	0.853796	1.97125	0.632201	2.34204	0.328186	0.771931	1.12964	2.68089	0.704249	1.06109	0.366553	1.08095	0.33318	0.536872	0.279342	1.2425	1.32585	1.10167	1.22216	0.43024
AL356299.2	0.858684	1.3738	1.32288	0	0.797262	0.638615	0.394258	1.324	0.445275	1.57505	2.30198	0.482049	0.617279	1.51019	0.678141	0.0938614	0.269161	0.348278	0.222265	0.863006	0.688585	0.370661	1.35498	2.37013	0.559582	0.541546	0.300838	0.0437431	0.75108	0.386558	0.583725	0.339026	1.45309	0.586646	0.314301	0.35324	0.308204	0.498233	0.838338	0.744756	0.145361	0.54873	1.22959	0.927831	0.67632	0.213367	1.08184	1.40293	0.270274
AL355312.3	0.0767992	2.32854	4.83126	5.72706	4.56357	0.932906	6.17082	4.38836	6.69054	2.50314	5.94493	7.16079	0.309167	0.945484	2.32261	4.23098	19.716	18.3159	3.16077	12.2191	0.831409	4.96026	6.99853	4.0867	3.99384	1.16244	7.19137	12.9811	0.733554	5.26376	9.53352	7.21662	0.682302	5.21538	10.1093	2.15624	3.83502	0.935785	2.9834	0.999146	3.68575	5.77151	11.5471	9.77403	5.80694	4.80896	4.781	0.608074	2.03052
AL355388.1	1.25483	0.636554	0	0	0.332879	0.933238	0	0.853596	1.03028	0.413123	2.10249	0.0640401	0.601372	0.490426	0.524647	0	0	0.101791	3.15526	0.388046	0.575006	0.473956	1.48507	0.851699	0	0.22611	0.719393	0.511391	0.658553	0.423672	0.482144	0.165145	1.11	0.685835	1.09085	0	0.337795	1.18315	0.386875	0.570086	0	1.8176	0	1.59169	0.564764	1.14328	0.976468	0.630819	0
LINC00342	6.58983	4.91256	1.10218	1.21879	3.01674	4.05009	0.617742	1.9699	3.90367	1.365	6.74852	1.42231	2.59757	2.14088	1.759	1.91186	1.32545	0.701612	3.19826	3.31362	3.91929	3.28756	3.44993	3.83538	1.90386	1.29875	3.66687	3.14299	2.34693	2.31455	10.5606	1.25633	4.35396	5.16493	3.201	1.26508	1.0693	2.46046	2.40981	1.87342	1.69192	11.6602	3.63298	6.35685	3.00605	1.36909	1.88026	3.35764	1.37126
AC068580.3	0.511334	0.555438	0.940426	2.21693	0.320186	0.629389	1.9874	0.951284	1.1007	1.05705	0.836824	0.497034	0.622323	0.731988	0.626452	1.09187	0.365293	0.871059	0.341663	0.579181	0.457722	0.633297	1.1329	0.711877	0.781138	0.787458	0.119304	0.305312	0.672759	0.899347	0.649509	0.701121	0.326544	0.523197	1.08543	1.1557	0.459362	0.298847	0.333627	0.814787	0.813771	0.776628	2.14553	0.656979	1.4611	0.548117	0.971622	0.690458	1.20521
LINC01124	2.86359	1.57675	2.17676	2.35127	0.0210179	0.716913	1.3096	1.80012	3.862	0.860787	1.33636	0.254738	2.44909	0.743168	4.05242	1.403	0.645714	0.655559	0.808608	1.96621	1.03471	0.141077	1.75812	0.204349	0.185875	1.11357	3.50508	0.702287	0.141375	0.53501	2.34641	1.88732	0.383943	0.119084	0.685131	0.195559	0.479886	14.6707	2.83355	0.942416	0.231363	0.729082	1.97409	0.580659	2.80815	0.27562	0.0528462	0.836424	2.54367
AC108010.1	1.6234	1.98658	0.155618	0.23059	1.22592	2.57299	0.208704	3.71048	1.41426	1.98821	2.16635	0.417562	4.50931	0.532956	1.11917	0.248432	0.0949883	0.184364	1.47913	0.491981	1.45803	0.833904	1.52419	2.03623	0.118488	0.0409531	0.622528	0.71783	1.7494	1.02314	1.06135	1.67502	1.83561	0.786717	3.95148	0.981702	2.61041	1.51653	1.54156	1.8398	1.73134	1.14254	0.520717	1.34534	0.20458	1.46832	5.00256	0.914033	0.619978
MAP3K20-AS1	1.10023	0.231836	0.0565001	0.544182	0.0875595	0.17047	0.202064	0.217043	0.499212	0.194048	0.0737378	0.126337	0.181911	0.0967501	12.8265	0.0541188	4.05227	0.174036	0.201385	0.395523	0.226872	0.276051	0.830083	0.433122	0.430194	0.148688	1.34036	0.00840717	0.155901	0.557207	0.824341	0.166517	8.13709	0.127783	0.113263	0.203672	0.0962571	0.269318	0.203525	0.0613447	0.034922	0.555437	0.0945283	1.03893	0.445662	0.136693	0.14677	0.228152	1.90465
AC020663.2	0.865272	0.927219	1.43557	0.886331	0.432588	0.837394	1.92529	0.443712	0.724809	0.460173	1.01484	0.356668	0.468903	1.3657	0.779198	1.29868	2.04462	5.10228	0.671911	1.56687	0.880678	0.263967	1.99882	1.17006	0.455438	1.25931	0.489698	0.569633	0.635747	2.59558	0.578367	0.337247	1.18266	0.190986	0.863346	2.51561	0.250844	0.253442	0.790048	0.230914	0.029577	0.625247	0.600451	0.459657	1.57271	0.492027	0.569735	1.40533	3.59289
AL117382.2	0.178372	0.0974453	0.427466	0	0.110409	0	0	0	0.053956	0.0587247	0.0464902	0	0.119678	0	0.0580048	0	0	0	0.0461707	0.19306	0.143038	0	0.246283	0.564982	0	0.112494	0	0	0.349485	0	0.0738079	0.0547751	0.38417	0.113739	0.228512	0.256822	0.336119	0.0905598	0.192477	0.0515688	0.422738	0.265968	0.357589	0	0	0.103418	0.231339	0.313844	0.131001
AL359915.2	0.951962	0.765709	0.701754	0.443977	1.54371	0.460573	0.296091	0.906596	1.60833	0.658594	2.10955	0.916809	0.494486	0.522076	0.82171	1.02715	0.25027	0.553011	1.51934	0.690857	0.759867	0.864932	1.49914	0.675309	1.42885	1.42762	1.42601	0.558474	1.22161	0.476934	1.7263	0.670879	1.7503	0.587434	0.408859	0.909552	0.611726	1.69048	1.30653	1.36595	0.756374	0.769253	0.738746	0.566968	1.40974	1.01485	1.92194	1.33148	1.10188
AC027644.3	0.516223	0.528776	0.54124	0.687424	0.679005	0.746516	0.138262	0.57356	1.44441	0.764792	1.04273	0.829876	2.81414	0	1.34296	1.48122	0.283174	1.02595	0.50108	0.279365	1.34538	0.341214	1.06914	0.49053	0.70646	0.244175	1.09337	0.598268	0.60054	0.813368	0.881123	0.277415	0.799118	0.493752	0.991996	1.11489	0.729565	1.01559	1.25335	1.26857	0.573486	0.153946	1.29361	0.806375	0.609885	0.299301	0.803414	0.340609	1.23217
AL031123.2	1.22509	0.921232	0.284956	0.0383855	0.535276	0.594013	0.138969	0.610807	2.47852	0.505351	1.3298	1.01948	1.08064	0.946337	0.456973	0.496266	0.0790617	0.859331	0.470066	0.152097	0.927511	0.326628	0.671629	0.69847	1.55821	0.518115	0.684439	0.300663	0.958364	0.885654	1.01087	0.464723	1.1757	0.172318	1.3502	0.482478	0.787613	0.850649	0.808732	0.512524	1.03115	0.251442	0.476749	0.149302	1.12384	0.752077	1.10473	0.70372	0.762132
AL365181.3	20.9941	15.5339	11.2948	10.735	0.635246	2.32941	9.63245	8.95215	14.7189	11.6861	26.2426	8.20933	26.9891	14.9846	2.23457	7.61367	8.19155	13.0613	29.966	19.9941	22.1668	16.7102	23.2111	16.649	9.42426	10.5388	14.7879	7.98759	5.87936	10.7391	13.2198	14.7848	15.9109	15.4852	16.0558	3.05166	11.6804	14.963	8.47426	9.22365	15.0364	12.8942	16.7724	19.751	1.79236	15.6841	0.584492	8.49869	1.2289
AC098851.1	1.13501	1.72239	0.151113	0	0.390305	0.72949	0	3.88332	1.22073	0.207597	0.230086	0.0450527	0.803834	0.172509	0.164042	0	0.276716	0.143222	0.424365	0.136497	0.0505652	0.1429	0.783568	0.119836	0	0.0795353	0.562333	0.179884	0.679503	0.794818	1.48723	0.929446	0.611133	0.281453	0.323124	0	0.39607	0.160069	0.226808	0.1823	0.112081	0.263262	0.252822	0.0829457	0.0993292	0.658068	1.34119	0.110947	0.0926203
AC007637.1	1.15857	0.453121	0.520593	0.280509	0.31782	0.251313	0.169257	0.376145	0.764634	0.754193	0.55589	0.0282199	0.768501	0.324166	0.0513757	0.543983	0.115552	0.538262	0.388493	0.299243	0.570109	0.358034	0.436272	0.750618	0.216208	0.0996376	0.440288	0.394361	0.754513	0.435621	0.228804	0.485151	0.808129	0.20148	1.13848	0.341207	0.372132	0	0.397786	0.685129	1.5445	0.141343	0.158361	0.337707	0.497737	0.572495	0.860579	0.486459	0.580149
PCBP1-AS1	1.00638	0.693573	0.671725	0.500924	0.426374	0.540453	0.396462	0.660659	0.598497	0.338965	0.875707	0.725152	0.726438	0.506212	0.649365	0.428943	0.393939	0.709466	0.260812	0.265703	0.43779	0.496824	0.718373	0.597681	0.859108	0.614666	0.234446	0.6768	0.453167	0.724518	0.587493	0.309417	0.618485	0.531517	0.578527	0.51172	0.459137	0.902205	0.459951	0.406768	0.640415	0.786721	0.492138	0.240986	0.712807	0.365388	0.513216	0.683358	0.734627
AL136084.3	0.109163	0.447272	0.098103	0	0.354742	0.568304	0.526276	0.415845	0.396251	0.485181	0.213389	0.35098	1.48316	0.223987	0.692226	1.25291	0	0.27894	0.423844	0	0.722196	0.742166	0	0.31119	0	0.206538	0.10952	0.0583906	0.601548	0.644997	0.0677553	1.2068	0.13225	0.36544	0.996421	0.117881	0.719963	0.1247	0.353386	2.1303	0.291054	0.683642	0.328265	0.0538486	0.128969	0.80697	1.27421	0.288108	0.240517
AC025580.1	9.89351	31.6749	4.37171	15.5819	58.1362	6.47385	5.07074	3.53718	7.57619	1.65565	1.74762	2.5363	6.649	8.22792	8.85015	13.6564	7.06784	14.6699	10.5413	5.38966	2.0559	4.69275	0.816888	23.8307	2.51897	4.85067	0.571589	3.51625	9.87733	5.51548	1.38726	0.181682	8.70732	0.723074	20.7487	2.27159	6.84402	0	7.34186	6.27173	0.0292119	4.23448	0.395359	0.713401	10.4071	6.77475	9.59151	8.24111	11.0077
C5orf56	1.13548	0.514211	0.674324	1.27331	0.258942	1.16959	0.448177	1.44815	1.61493	0.987042	0.591895	0.491042	1.37332	0.613117	0.699626	0.784992	0.422532	0.820097	0.466652	0.695346	0.814705	0.443925	0.646368	1.04426	0.617936	0.43972	0.690624	0.944783	1.09286	0.776839	0.768652	1.41004	0.479993	0.63512	0.979344	0.745735	0.669428	1.02149	0.616219	0.30236	1.56389	0.531694	1.27795	0.389788	1.01985	0.649679	0.904262	1.0077	1.12654
ADNP-AS1	1.57675	1.77924	1.11501	1.23914	1.72795	1.03167	0.581535	2.48626	1.12592	1.04672	1.51582	0.664856	3.30378	1.16681	2.11821	1.00868	1.24776	1.14485	0.943385	1.13306	1.21258	0.937249	1.60602	1.64564	1.69794	0.635767	0.587811	0.66365	3.01968	2.93234	1.90917	0.833444	2.21291	1.58228	1.36596	1.17232	3.166	1.92911	1.11569	1.4348	0.6662	0.809382	0.777283	1.19855	1.40475	0.989113	2.85622	1.91015	1.30987
DIO3OS	7.00245	7.199	1.77494	1.11578	3.35398	6.48752	1.19537	18.9477	1.63712	1.88315	6.67193	0.0366531	4.08729	2.6315	8.00746	0.363087	3.5082	0.568032	1.8391	7.84973	10.7524	0.760517	2.88636	0.467156	3.55705	0.72795	0.280213	0.525932	3.61215	7.13315	0.660696	2.00855	0.959859	2.22436	1.23636	4.9303	1.41377	1.25016	3.58895	5.3207	0.0341943	0.0229478	0.488503	0.29523	7.82848	2.61368	5.79835	5.82188	9.43785
AL133243.2	1.19733	0.714669	0.611071	0	1.38617	0.461726	0.0475088	1.54852	0.965816	0.832181	0.99399	0.348527	1.1455	0.181981	0.475883	0.271451	1.49198	0.251809	0.987158	0.0959942	0.693439	0.284741	0.459216	1.86813	0.849626	0.195772	0.909584	0.347894	0.727672	0.803521	1.40374	1.06218	0.931215	0.763472	0.568108	0.255396	1.2813	1.75611	1.62697	0.551287	0.512352	0.370288	0	1.28333	1.15261	0.758476	0.816692	0.585191	0.293117
LINC00482	0.621665	0.670297	0.156822	0.290468	0.24303	1.01255	0.701063	1.51645	0.28702	0.366248	3.69253	0.607812	0.406125	0.179027	0.319198	0.0500708	0.239308	0.761742	0.398051	0.371841	2.00719	0.865073	0.474349	0.797995	0.208958	0.4127	0.751355	2.06514	0.200333	0.747516	0.616012	0.0703325	0.0792777	0.980574	2.28444	0.353321	1.12007	0.506653	0.611979	0.955396	0.504034	0.94647	0.918305	0.527235	0.412327	0.275068	0.840211	0.230276	0.768955
AC069544.1	0.479707	1.04171	0.431103	0.766556	0.846248	0.770018	1.31051	0.479689	0.805343	0.521174	3.95716	0.951113	2.14839	1.67329	0.584983	0.330347	0.315772	0.817181	0.44701	0.739871	1.21174	0.57074	0.79481	1.11679	1.31297	0.453805	0.497318	0.128296	0.986884	0.510187	0.640149	0.30935	2.15028	1.10118	0.414821	0.828824	0.610162	1.80834	0.724696	1.83067	1.06584	0.493546	1.00977	0.212969	1.07681	0.0834387	1.06388	0.949544	0.73985
ZNF503-AS1	4.95045	0.612101	2.6588	0.195036	0.577943	1.65206	2.02415	1.17864	0.724366	0.441207	0.274849	0.117726	0.803343	0.901562	2.07183	1.10947	0.289233	0.72355	1.12027	1.30782	2.88046	1.38576	3.53388	0.695867	3.72813	0.678918	1.16084	0.297699	2.41051	4.67308	2.84537	0.431772	0.384449	0.0350219	2.20938	3.4795	0.213892	0.0278848	0.292383	3.02968	0.0260335	0.524133	0.132129	1.45218	0.865184	2.59848	0.199452	0.869738	1.12945
MID1IP1-AS1	2.93144	1.20109	0.687243	0.339446	0.828361	1.32705	0	0.728281	1.38793	0.692358	2.74057	0.751278	1.15444	0.523034	1.98944	1.75541	0.55932	0.434236	1.68253	0.413847	1.91637	2.02188	1.31984	1.39277	0.523269	0.723433	0.724602	0.681741	2.62207	1.0543	1.5426	0.998042	2.05878	1.34096	2.14306	0.688161	1.14081	0.33972	0.825195	1.71343	1.75574	1.76742	1.1498	1.949	0.903473	0.609646	1.78524	0.672762	0.84245
EPB41L4A-AS1	7.53808	6.80539	4.59779	6.03044	5.8945	6.04938	4.07628	7.64971	6.75607	5.50604	6.99782	4.03939	3.98792	7.38066	4.21522	5.36211	7.15374	5.59053	7.8233	8.63188	9.1276	2.22469	7.49435	13.1479	11.3162	5.1246	12.3649	1.87805	3.57476	3.97973	4.43411	3.64385	4.72239	8.28595	1.51464	6.62347	3.1393	23.2354	7.29136	2.72207	6.34915	6.50035	2.28401	6.71577	5.23171	4.16277	2.47013	7.39435	3.18908
AL390719.2	44.6211	17.984	6.98151	14.7416	11.3604	22.3282	10.1434	41.9629	15.4215	6.21024	27.7142	5.56792	15.7591	32.7768	20.5576	6.79872	6.17915	14.2264	17.7961	34.172	16.8202	12.5439	35.4974	23.7607	11.5617	9.50797	6.0079	4.98645	21.3154	28.2293	52.5729	4.69667	23.274	4.34217	12.8758	8.65117	12.1	13.3669	14.7225	2.80044	5.7392	13.466	13.5786	8.31096	17.2664	6.90404	25.2201	33.8944	32.7352
LINC00511	2.88705	4.72932	6.50382	2.59263	2.22345	2.30469	5.99825	3.86196	4.89404	6.54354	0.845981	5.81267	4.00004	3.65243	6.26253	3.76688	9.69132	5.15499	3.19868	3.32346	4.49981	3.01607	5.46087	5.50784	4.3316	2.18387	6.60592	2.5083	4.22609	2.15611	1.93176	5.31937	4.80276	5.35248	3.05988	2.58298	4.70125	5.8609	6.30871	0.781595	2.56089	4.23764	2.82697	5.58678	6.86115	2.0222	1.78126	4.5145	3.86683
C10orf25	0.778472	0.657059	0.545686	0.456124	0.354166	0.283691	0.625502	0.289136	0.522767	0.184531	0.505215	0.558988	0.415236	0.383354	0.394915	0.50035	0.307462	0.450883	0.247848	0.164302	0.271554	0.723319	0.580421	0.273699	0.255684	0.338761	0.192651	0.541318	0.560533	0.331174	0.661957	0.401613	0.251495	1.38493	0.426344	0.504383	0.506089	1.54733	0.327611	0.479382	2.66366	1.2397	0.608645	0.276486	0.423069	0.372363	0.478566	0.554734	0.909051
AC080013.4	1.14453	0.847129	0.929031	0.196659	0.925547	0.480519	0.118662	0.597737	1.20615	1.49508	1.06813	1.10792	0.66883	0.606042	0.792405	0.76275	0.324043	0.754728	0.860097	0.299704	0.621742	0.794865	0.688187	1.4384	1.92	2.02576	0.888988	0.394969	1.24783	0.61081	0.962459	1.63262	1.55059	1.3419	0.603056	1.19606	1.42622	0.815387	1.55376	0.704482	0.918755	4.42614	0.66614	1.42056	0.261715	1.57335	1.58016	1.1693	0.732114
AC118553.1	0.621898	0.809391	0.986272	0.77943	0.747241	1.01572	1.05818	0.801295	0.962723	0.180657	1.02974	1.48984	1.06769	0.900736	0.9279	1.25961	0.722419	0.87245	0.710182	0.593918	0.352027	0.663229	1.43953	0.729991	1.20152	0.761353	1.17446	0.900106	0.940742	1.03751	0.976349	0.572922	1.68412	0.524847	0.843575	0.948086	0.620409	0.891496	0.828974	1.26914	0.812803	0.130913	0.880051	0.360909	1.29659	0.668114	0.910944	1.35169	0.886609
AC109446.3	15.7375	1.31718	0.940626	0.796453	0.347073	0.518951	1.92229	7.29796	8.4806	0.849172	7.74559	0.16025	5.41742	1.38061	1.89633	8.75239	3.11683	10.6981	6.12485	1.94205	10.6566	2.45671	2.16775	0.639372	0.102314	0	2.2002	0.959755	1.15355	1.6786	7.49415	0.413248	0.99631	0.107262	3.84308	0.322931	0.387419	0.256209	1.57315	0.324216	0	0.63542	0	0.626945	0.971597	0.617687	0.0872662	0.295973	4.11806
LINC01137	6.4584	1.74535	3.95169	3.5682	3.25338	5.79749	3.9748	2.32284	4.94117	3.13851	3.22332	3.95786	3.7858	2.74902	2.66435	3.98228	2.56285	7.78326	2.04074	2.03571	5.80576	4.22348	3.05938	2.64411	2.67974	1.36493	4.12438	11.5948	2.66288	3.89717	2.03628	3.22808	2.51098	3.30221	3.49877	2.59676	4.82268	7.91392	3.41041	1.9069	3.1447	3.10415	3.51232	3.11804	2.80044	3.77937	2.64651	2.71998	4.0494
AC012467.2	2.43974	1.62677	1.28385	0.592946	2.23077	1.07051	0.506853	1.44886	2.04563	1.56674	1.6973	1.45152	1.43775	2.16989	1.63803	1.63965	1.13986	1.40643	1.39028	1.31028	1.20511	1.34546	2.4592	3.13809	2.082	1.77269	1.40844	0.764141	2.86265	2.23629	2.3722	1.86303	1.58836	2.29804	1.40827	2.08361	2.13261	2.09111	2.50253	1.56088	1.6324	1.75945	2.00848	1.32703	2.63032	1.71842	2.98132	2.76658	2.18696
AL109811.3	0.633461	1.87325	1.33657	0.440109	1.58545	2.86765	0.265558	7.73764	0.94975	0.816071	3.01492	0.88552	1.19189	0.904187	1.93456	1.7702	1.32951	0.797597	1.96761	1.52029	1.15951	0.936239	2.6239	0.889813	1.35689	0.677421	0.792113	0.913376	1.67959	1.69241	4.25655	0.685066	3.33665	1.08006	1.16436	1.42758	1.71266	2.66376	1.69402	0.668853	0.856713	1.45378	1.9877	0.815156	3.83959	1.02996	2.35753	2.83488	3.45889
AP005899.1	0.26428	0.180471	0.237503	0.938468	0.449856	0.649702	0.141566	0.419476	0.239826	0.304526	0.757688	0.283236	0.310304	0.542263	0.0429705	0.404432	0.483236	0.150067	0.239425	0	0.26491	0.748647	0.273672	0.837087	0.482228	0.333346	0	0.0942407	0.161813	0.416403	0.43742	0.446356	0.355746	0.252775	0.380888	0.0951281	0.498	4.09234	0.142589	0.267418	0.352314	1.2216	0.264905	0.17382	0.104077	0.153226	0.891164	0.929995	0
AL358472.3	0.346429	0.709707	0.311329	0	0.643298	1.05205	0	0.65984	0.943125	1.08351	1.35438	0.495037	1.22028	0.236941	0.45062	1.59044	0.506757	0.983571	0.448356	0	0.555608	0.523391	0.717484	0.548645	1.42228	0.436965	0.424798	0.494139	0.381802	0.818758	0.716737	0.265956	0.746123	1.15972	1.10952	0.872887	0.707199	0.967353	0.498431	0.751165	0.205257	0.309933	1.389	0.683552	0.409284	0.451926	0.763807	0.914308	1.39935
AP006748.1	1.17729	1.47548	1.7426	0	1.15738	1.38203	0.667732	2.17642	2.89086	1.16278	4.87341	1.1133	2.92726	3.12611	0.810726	1.27174	0.759769	1.41566	0	2.36108	2.24913	0.627767	1.72113	0.987085	0.379093	0.655131	1.11166	1.11128	2.18794	1.30938	1.0316	0.127597	4.97797	0	0.998088	0.448697	1.10922	0.369175	0.5231	1.62173	0	0.433698	0	2.39128	2.29089	1.50569	1.77836	0.548321	0.762913
AC108134.3	10.7157	5.86392	7.17787	0.481266	3.67435	0.391977	1.97466	7.72696	0.327968	4.80103	0.282587	0.193666	11.0573	7.11894	1.78052	0.497763	1.0309	3.87865	0.0140323	0.440064	1.45632	0.696178	3.29343	4.89374	0.593512	0.205136	0.0604317	0.193314	5.69583	7.60202	0.0672954	0.116531	10.7709	0.708635	1.25009	1.09275	3.59241	0.0550462	1.50145	0.313458	0.192719	0.388001	0.217358	0.0356554	3.11696	1.94873	0.843705	4.76921	5.01658
AP001625.2	0.333375	0.443927	0.224698	0.665904	0.193456	1.33782	0	2.81771	2.15552	0.864326	0.619088	0.223305	0.209696	0	0.487846	0.191314	0.0914366	0.0709882	1.19731	0.27062	0.401004	0.755504	1.20828	1.22753	0.114058	0.0788437	0.585315	1.24824	0.459269	1.47732	0.85354	0.268731	2.32231	0.438437	1.80177	0	0.510413	0.380824	0.359737	0.216858	0.222213	0.186409	1.50374	0.575571	0.295396	0.616104	1.42682	0.659892	0.459074
SNHG18	28.6529	16.9884	14.3925	3.27093	9.78384	8.40783	6.78935	16.8193	15.9042	12.3	13.4539	23.1924	17.2427	30.6432	16.2469	10.0646	24.1995	28.9556	13.6666	11.7642	24.0209	6.88863	12.0822	18.5558	2.48752	7.90053	9.61917	6.01749	23.8407	10.7689	12.9513	10.8392	32.6643	1.19819	7.55225	15.066	9.73162	0.0374122	25.0344	9.07558	1.04785	5.88942	10.6364	7.0034	18.979	6.21639	7.73169	17.9249	32.0117
MCM3AP-AS1	0.415897	0.586088	0.402074	0.302087	0.391999	0.358127	0.212656	0.876172	0.606152	0.516577	1.18745	0.614566	0.697608	0.362032	0.35963	0.433947	0.470108	0.332772	0.655702	0.240418	0.560905	0.639055	0.646018	0.61076	0.638152	0.33979	0.472049	0.252796	0.655135	0.774438	0.52801	0.638574	1.19856	0.415875	0.438958	0.592008	0.590746	0.364716	0.513382	0.4345	0.484433	0.321344	0.625322	0.599925	0.647697	0.717918	1.25777	0.590403	0.666427
CKMT2-AS1	1.40042	1.06669	0.4768	0.36147	0.567068	0.861809	0.178452	0.910664	1.0637	0.706813	1.35548	1.40169	1.06792	0.987354	0.944908	0.934651	0.703902	0.588522	0.991658	0.671063	0.742075	0.978664	1.06049	1.77624	0.55722	0.782042	1.37818	0.415785	1.21478	0.699865	1.67715	0.716109	1.00151	0.708084	0.983972	0.919343	0.639382	0.916149	1.47121	0.80796	1.19526	0.789263	0.96468	0.535602	0.772589	0.466781	0.379255	0.472181	0.611666
GATA2-AS1	0.440814	3.25964	1.18845	7.21178	2.20233	0.173026	2.32756	1.11948	3.11449	2.39459	0.287229	0.146229	1.27811	0.301495	5.4165	3.37292	0.506646	3.37917	0.146703	1.02238	0.0883729	1.21305	5.06476	1.84504	4.48137	0.178719	3.48188	1.39227	1.97414	2.65418	1.92174	1.43101	0.0678145	0.0602321	0.252109	0.657355	1.97775	0.127886	1.93666	0.983128	4.53332	1.2019	5.3654	0.818012	0.446394	1.50609	1.19242	3.32403	3.67682
AL670729.1	0.423346	0.624442	0.456543	0.90199	0.0786127	0.367323	0.816379	0.483805	0.384174	0.752631	0.79444	1.17965	1.27818	0.694914	0.247801	0.388712	0	0.288468	0.39449	0.137462	0.101845	0.0959397	0.175357	0.724095	0	0.160195	0.453045	0.271733	1.18198	0.800435	0.157657	0.312005	1.91474	0	0.325407	0.182861	0.63819	0.967198	0.456822	0.734355	0.376244	0	0	0.0835319	0.200062	0.220906	1.38362	0.223462	0
AP001610.2	0.851707	0.511819	1.12261	0.604889	0.421752	0.541932	0.912462	2.10891	1.95801	0.672969	4.21772	0.18256	2.05721	0.466021	0.720112	0.651692	1.74423	0.87053	0.0440919	0.276552	0.819588	0.772064	1.64636	0.107909	0.31082	1.8263	1.44314	6.25651	0.542344	1.47616	0.74009	0.104618	2.38468	0	1.30934	1.10367	0.534976	0.129724	0.490163	0.393976	0	0.914377	0.682978	2.57682	0.402495	0.987621	0.795322	0.599428	0.125103
LINC00467	2.87127	1.42585	0.793955	1.09038	0.770256	1.41158	0.207766	1.52882	1.80876	0.659755	2.71682	3.93168	4.09869	0.950586	1.33487	2.04035	1.50116	1.22969	1.80295	0.507261	1.02381	1.86174	1.47271	0.496531	1.66612	3.61825	2.72392	1.46954	1.22699	1.51508	3.56761	1.61786	1.97528	1.51999	1.21635	1.90804	1.59372	3.99581	0.999832	1.47176	4.50517	2.46757	3.75822	2.35439	1.4129	1.19467	0.779707	1.52128	1.42429
AC004264.1	0.754451	0.544049	0.65089	0.964471	0.644446	0.602243	0.775937	1.0059	1.50621	0.476898	0.637103	0.646853	0.455574	0.247684	0.500492	1.24691	0.3973	0.6169	0.796763	1.46984	1.4157	1.3678	2.62505	1.23307	0.330393	0.171291	0.484428	0.225988	0.620842	0.713234	0.393348	0.333617	0.901819	0.144322	0.20297	0.195528	1.08046	0.298768	0.358208	0.602004	1.55559	0.755966	1.08898	3.30477	0.213921	0.551152	0.727988	1.11506	0.531925
FLNB-AS1	0.730017	0.661743	0.197396	0.550581	0.527844	2.94845	0.207635	0.744448	0.703508	0.344558	0.904196	0.373881	0.344593	0.60976	0.403359	0.459716	0.226804	0.286135	0.426416	0.440515	1.19671	0.915035	0.735893	0.730515	0.24755	0.220014	0.138271	0.774049	0.716743	1.12987	0.537311	0.291627	0.772224	0.401642	1.12971	0.348812	1.28432	0.113157	0.683176	0.40343	0.269853	0.988335	0.427391	0.866804	0.274769	0.494423	1.60368	0.954818	0.967906
AC131097.3	6.82633	4.39829	1.22502	1.19123	0.692141	3.54824	1.3691	4.57404	14.4768	0.305029	7.0862	0.776109	1.63982	2.84065	2.47265	3.32461	2.19651	2.8482	6.18572	5.13502	9.06938	4.24761	6.59474	1.84174	2.06951	4.37232	1.78784	5.47987	2.45692	3.57403	7.18497	0.627893	9.15161	4.82812	3.03898	1.60999	0.591992	1.29762	2.53965	0.77587	0.208222	5.55458	3.4586	2.68965	2.31503	3.30642	1.63255	3.23225	11.0515
AFDN-DT	0.943441	1.08069	0.601701	0.216142	1.11143	0.580936	0.456463	2.10612	0.616793	1.53298	0.999441	0.304421	3.47126	1.2489	0.989667	0.302725	0.24485	0.362905	0.110286	0.494094	0.622325	0.459796	0.672324	0.99288	1.11064	0.249516	0.407108	0.499212	1.29692	1.17481	0.824839	0.756995	1.75337	1.01881	0.682295	0.525823	0.688176	3.36062	0.831949	0.747879	1.2532	0.290426	0.5491	0.350289	1.17454	0.220563	1.11307	0.749666	0.961102
Z92544.2	1.31471	0.635355	0.266595	0.395033	0.237873	0.655187	0.151683	0.218307	1.37661	1.10539	2.01378	0.296253	0.481758	0.55335	0.144702	0.278573	0.221902	0.735049	0.314127	0.328376	1.42732	0.190989	0.516646	1.34537	0.0738132	0.688828	0.216452	0.346203	1.37216	0.653309	0.297111	0.608691	0.560865	0.883458	0.59597	0.524195	0.476421	0.107823	0.400137	0.187122	0.353526	0.989217	1.78412	0.52547	0.47792	0.873658	2.1458	0.516024	1.33692
AL080317.1	2.71017	4.54748	1.933	0	4.07403	2.35153	0.414785	1.51584	2.45941	5.65096	5.78548	1.15261	3.72333	3.17764	1.72067	1.67872	2.171	1.02595	1.10238	1.04762	3.72567	3.07093	2.40557	7.56233	3.29681	1.9534	3.56783	1.24256	2.05448	3.25347	6.46157	1.46634	4.48201	3.86772	1.85999	1.2078	1.17541	4.09511	4.40993	1.75362	0.994042	2.61709	1.55233	2.84353	2.23624	1.30944	2.57762	2.61133	3.03302
AC104695.2	0.185507	0.354701	0.611277	0	0.832484	0.563355	0.19874	1.14834	1.09423	0.396979	1.64389	0.165678	1.27576	0.380634	0.36195	0.283885	0.27136	0.632024	0.19207	0.401565	0.371899	0.280268	0.640335	0.734476	0.846233	0.584969	0.496304	0.926112	0.431614	1.24222	0.767602	0.227864	0.374566	0.44358	0.356478	0.0667738	0.873909	0.353183	0.567166	0.241342	0.357214	0.636196	1.48757	0.884576	0.14611	0.21511	0.529303	0.734396	0.136241
AC040977.1	3.28334	1.77461	3.39013	1.86052	2.14042	2.48516	2.02072	1.5967	3.04293	1.79393	6.11773	1.1979	2.81225	2.00674	1.22673	3.20716	1.07298	2.97509	2.38687	1.81465	1.59656	0.5541	2.31491	1.26124	2.29445	1.85041	1.68208	4.11032	1.33451	3.63229	2.73164	1.28713	3.44171	3.14041	2.34924	1.05612	2.23785	5.58606	1.80917	1.51474	2.11092	1.56247	0.840282	1.65408	1.32053	1.45811	2.44625	0.737489	3.38618
AL138689.1	0.286963	0.852428	0.322359	0.764261	0.96583	1.43168	0.230574	1.02483	0.911436	0.283426	0.364614	1.38396	0.758107	0.441603	0.0699878	0.576376	0.865773	1.09989	0.167127	0.29118	1.07867	0.406451	0.371452	3.64709	0.785426	0.88227	0.263909	0.345361	0.184487	0.0847766	0.645653	0.165227	0.0289709	0.58325	0.344649	0.154939	1.79121	0.191219	0.270947	0.84	0.350673	0.481371	0.647193	1.13243	0.0847569	0.530329	0.697825	0.0946701	0
AL355075.4	0	0.0307762	0.135007	0	0	0.032587	0	0.0715344	0.0340819	0	0	0	0.0377979	0.154123	0	0	0	0.0639784	0.0291642	0	0.0451758	0.0851126	0	0	0.308384	0.0710582	0.0251199	0.0401778	0	0	0	0.0345993	0	0.0359221	0	0	0.0353856	0.0572032	0.12158	0	0.0333784	0	0.225875	0	0.177485	0.0326627	0	0	0.0827485
MIR762HG	0.554478	0.70319	0.427113	0.914166	1.76508	0.710198	0.339446	0.502909	0.682878	0.260783	1.07355	0.976267	1.5811	0.595942	0.579569	0.939441	0.550383	0.967043	0.656107	0.600135	1.04808	0.628286	0.437474	0.501791	0.686544	0.999121	0.520971	0.437817	0.766292	0.967247	1.03246	0.291892	0.778367	0.820766	0.596177	1.02644	0.547296	0.814365	0.584077	0.595414	1.14984	0.484253	0.952782	0.312589	0.43672	0.677405	1.07869	0.696856	0.290874
AL450263.1	1.4399	0.816874	0.132719	0.196659	0.514193	0.8329	0	1.12515	1.13914	0.692843	1.03926	0.197843	1.85786	0.151511	0.756386	0.08475	0.324043	0.188682	1.00345	0.0599409	0.399691	0.376515	0.458792	1.08757	0	0	0.246941	0.473962	0.868058	0.523551	0.962459	0.71427	1.72951	0.282506	0.922322	0.478426	0.521787	0.534219	0.517919	0.352241	0.525003	0.561525	0.66614	0.764915	0.610668	0.642182	1.83873	0.389767	0.244038
ZNF529-AS1	1.15446	1.3875	1.24498	0.0683253	1.03615	0.233726	0.371042	2.18666	0.768266	0.760152	0.571695	0.123726	2.8401	1.21071	1.63932	1.08946	0.394039	1.50774	0.727138	0.104126	0.709754	0.130813	0.717292	1.03605	0.526631	0.121347	0.540508	0.466562	0.951893	1.66739	0.597121	0.614489	0.870244	0.662521	0.949003	0.470956	0.47134	4.64987	1.05196	1.86907	1.59602	0.0573797	0.0771458	0.442925	1.24268	0.56894	1.32757	0.778647	0.367407
AC006449.2	0.345123	0.565624	0.0886157	0.525233	0.549319	0.641681	0.475381	0.986027	0.939567	0.43826	1.46492	1.26815	0.694672	0	0.913874	0.452698	0.432725	0.251964	0.68914	0.560312	0.593049	0.335197	0.510555	0.749589	0.269889	0.0932821	0.494644	0	0.760723	0.349573	0.520224	0.227102	0.955682	0.613041	0.331601	0.212962	0.603884	0.863579	0.638423	0.684189	0.701084	0.308764	0.296519	0.194564	0.465989	0.300147	1.11261	1.04098	0.217257
AC008649.2	0.0990139	0	0	0	0.0919314	0.0859111	0	0.377182	0.359409	0	0.232259	0.106116	0.498244	0	0.0965948	0	0	0	0.153775	0	0.1191	1.00974	0.410132	1.41129	0	0	0.0662251	0	0	0	0.245823	0	0.559785	0	0.190269	0.213842	0.0932892	0.301617	0	0.171754	0	0	0	0.097684	0	0	0.231147	0.522642	0
RHPN1-AS1	1.56161	1.00326	0.875715	0.465809	0.510368	0.498625	0.200761	1.26114	0.453478	0.987114	0.674011	0.455225	0.7921	0.71774	2.53503	0.315449	0.274119	0.532041	0.960412	0.385366	0.420762	0.283117	1.00908	0.391746	0.341935	0.378186	0.534773	0.120282	1.93677	0.679097	2.45028	0.517907	0.645758	1.56533	0.600171	2.15849	0.506135	0.399587	0.727961	2.43796	1.04368	0.0670606	0.375673	0.505329	2.09586	1.16254	2.36233	1.25292	1.51389
AC009113.1	0.980817	1.09308	1.18113	0.365707	0.619248	0.910594	0.252188	0.765942	1.16598	0.96873	3.35139	0.714795	3.97804	2.65649	1.01426	1.19327	0.129127	0.785287	0.479831	0.493635	0.766861	0.633485	1.23913	0.77356	1.85232	0.686614	0.642896	0.64005	2.18355	1.50675	1.07144	0.542145	3.20826	1.0507	0.961237	1.52517	0.961073	2.2707	1.57698	2.6116	1.93516	0.333446	0.707859	0.222558	1.76133	0.767701	2.05311	1.21664	1.10212
LINC01836	0.330502	0.767354	0.792041	0	0.255717	0.262868	0.885193	0.655732	0.174954	0.244821	0.646053	0.501794	3.18762	0.678141	1.71961	0.316108	0.483458	0.797597	0.213871	0.134144	0.165645	0.374495	0.342248	0.418736	0.753828	0.521093	0.0368425	0.324101	0.991563	2.21316	0.59831	0.228355	0.711818	1.55423	0.317553	0.475859	0.389241	0.314617	0.297197	1.40937	0.048955	0.147842	0.165642	1.16839	0.390466	0.119763	0.578666	0.726893	2.00251
PXN-AS1	1.59071	1.77377	1.46573	2.14507	1.28063	1.05699	1.52082	1.30397	0.968442	1.4319	1.22017	2.31984	1.31721	1.40472	1.94472	0.785754	1.08245	1.61215	1.24306	2.37006	2.34937	2.1561	0.708942	1.90377	1.07468	1.181	1.13128	0.484666	0.94684	0.761422	0.71237	0.760545	1.02455	0.664438	0.677134	1.54379	0.787314	1.39542	1.04294	0.619974	0.751604	1.10788	0.787146	1.18198	2.141	0.682952	1.05764	2.09913	0.709829
LRRC75A-AS1	104.585	109.302	81.5974	78.3989	86.782	60.9611	62.2814	177.311	83.5468	72.6855	57.3381	309.541	71.973	69.7913	78.0193	113.122	330.198	96.3501	148.399	66.8127	109.638	93.645	70.3661	108.95	145.351	157.835	246.869	43.4044	49.5703	43.4787	110.041	73.3874	79.3615	220.593	52.4087	74.0796	39.4464	96.3701	85.1415	64.5305	290.562	208.571	56.8536	123.751	86.1992	121.679	56.8752	63.9967	52.2458
AL049840.2	1.16448	1.72496	0.724495	0	1.58019	1.47671	0.143947	2.51654	1.66638	0.928948	0.980552	1.392	1.12687	0.183795	1.66035	1.43932	0.098273	0.610366	1.80851	1.23613	1.4007	2.28372	0.834829	1.31931	0.367756	1.77951	0.778857	1.38948	0.789771	2.01119	1.19534	1.19655	1.01284	1.62784	2.28074	0.870556	1.81452	0.750377	1.69152	1.04882	1.7116	3.00519	1.34681	0.66279	1.58741	1.16853	2.30024	1.30025	0.888116
BACE1-AS	2.50868	3.3622	1.85417	2.24792	5.15913	3.25487	0.602832	2.63474	3.5744	5.16393	3.28147	1.08047	4.60121	3.94476	1.73833	1.29165	1.80055	1.07837	3.42277	3.00707	2.17153	2.65665	4.17596	4.34433	2.63102	1.81873	3.60674	1.55506	3.77257	2.826	5.64623	2.35431	4.37421	2.62372	2.16259	3.39259	1.96601	7.05272	3.51663	2.01315	2.14621	2.16048	1.55107	2.79881	3.04694	2.26331	3.72188	2.04198	2.42788
TONSL-AS1	0.671814	0.963411	0.503122	1.49102	0.519799	1.70016	2.51908	2.77246	0.660457	0.387062	1.83854	0.480001	0.95784	0.229744	1.03772	0.771067	1.59694	0.286109	0.999896	2.09051	1.07746	0.824678	1.27543	0.744772	0.612926	0.317769	0.112335	0.539021	0.534741	0.661574	0.938205	0.206302	1.26605	1.76707	0.53791	1.57184	0.89671	1.23642	0.543703	0.874019	0.995114	0.701212	0.336702	1.10465	1.05827	0.438199	1.91687	1.32981	1.23349
AC012170.2	0.646634	0.559324	0.193706	0	0.60038	0.685743	0	1.43691	0.978003	0.283851	0.617964	0.616013	0.506163	0.442265	0.665881	0.329852	0.867071	0.244787	0.334755	0.116647	0.691387	0.569885	0.372009	0.750993	0.688278	0.611718	0.336388	0.153724	0.395921	0.339615	0.646621	0.165475	0.812401	0.377963	0.517749	0.232757	0.5754	0.27358	0.116294	0.436209	0.0957816	0.578511	0.216055	0.318974	0.42442	0.562366	0.475233	1.32737	0.237452
AC124067.2	9.53756	10.8186	11.569	6.25645	2.09387	6.4002	12.0803	4.1612	12.6202	3.57311	68.0725	4.53178	3.26262	2.12085	8.06699	11.8633	26.3911	44.82	7.11435	42.7918	25.7704	5.69637	3.79493	5.08949	4.88658	10.8449	13.1669	0.60314	2.27833	1.33249	4.17007	1.81789	11.0803	2.33677	1.89598	1.0147	2.47893	3.50644	8.36521	0.977987	0.0835115	6.22095	6.21644	7.83349	2.66436	2.69679	1.13338	10.9119	10.9728
LINC01011	0.903559	1.37607	0.720085	0.454044	0.672725	1.00587	0.657518	1.16086	1.67085	0.488307	0.819805	1.72662	1.60424	0.874514	0.648639	0.939215	0.486296	0.624398	0.648689	0.525885	0.779255	1.1494	0.706168	0.728989	1.53984	2.70946	2.07529	0.465068	0.839243	1.26921	1.3174	0.643933	2.32699	0.962063	0.97463	0.865256	1.1806	1.86957	0.597882	1.04983	1.30303	1.79214	3.12722	0.832555	0.785517	0.615304	1.62513	0.697414	1.20199
LINC01224	0.966888	3.36587	1.25439	3.44636	0.600734	3.05297	0.5374	1.19082	1.3986	3.24547	3.14343	0	2.1803	3.84849	3.53901	1.7689	0.287127	1.94431	0.993565	1.14486	3.27922	1.96053	2.21329	2.20365	5.57138	0.0825275	2.07625	1.43099	2.74549	2.74907	3.50149	2.43782	3.21173	1.9678	4.39357	4.2078	0.890436	0.304499	1.8435	1.92942	2.30011	2.67313	2.18611	0.322748	3.02327	2.69337	3.2585	2.68615	2.03422
LINC00513	0.711724	0.71688	3.83767	0.23694	1.83101	3.02337	2.0492	0.268298	1.00917	3.35367	4.82301	0.874012	0.581984	1.58205	2.53143	2.11025	0.455485	2.37433	0.932641	7.41442	4.86909	1.04168	4.08431	1.80347	0.446419	0.589132	1.07108	0.840702	0.381303	2.59324	2.77015	6.1606	0.419146	0.0567285	1.80932	9.79914	0.712485	0.46297	2.44801	4.92549	0.843384	0.358169	0.356704	0.789934	1.71675	2.10193	3.08073	1.83927	0.555378
AC108047.1	0.296552	0.437418	1.17262	0.63184	0.495611	0.514616	0.190623	0.960226	0.645869	0.292897	2.82888	0.762774	0.537216	1.21696	0.405029	0.680727	0.650694	0.707246	0.414507	1.0592	0.642078	0.336026	0.491346	1.3526	5.51937	0.897725	0.079339	0.317246	0.52293	1.54193	0.773064	0.437116	0.910145	1.70185	0.854798	0.38428	0.558811	2.48423	0.704003	0.205765	1.79219	0.477558	2.14022	0.292568	0.700713	0.670555	0.830757	0.939203	0.261354
AC011472.1	1.09489	1.72542	1.05965	0	2.42415	1.90001	0	6.33652	1.5286	1.49733	2.20612	0.767243	2.88194	2.41938	0.903815	1.93331	0.924008	0.645631	0.915623	1.299	1.97551	0.668037	1.48267	3.16122	0.576301	0.15935	0.591487	0.3604	2.07303	1.69196	2.22169	0.46554	2.21075	0.604173	0.930613	0.363794	0.912562	2.8863	1.86309	1.71663	0.224556	1.01722	1.77286	0.540095	0.79603	0.732471	1.86787	0.777992	1.6701
AC007292.1	0.449677	1.02651	0.519578	0.342176	0.566623	1.33773	0.722631	0.856495	0.582956	1.11034	0.929243	0.413084	1.0021	1.3181	0.595366	0.811033	0.493341	0.492445	1.22216	2.08588	1.42952	0.400349	0.598704	1.7397	0.439565	0.364625	0.429664	0.687224	0.495592	1.59416	1.23603	0.414264	0.907962	0.952369	0.67895	0.554957	0.66578	0.5626	1.07445	0.47359	0.770746	0.43104	0.193175	0.602079	0.683054	0.251406	0.649857	1.10203	0.63692
LINC02577	0.175888	0.105327	0.595792	0.0360338	0.0439672	0.410879	0.108712	0.998594	0.791928	0.755015	0.502506	0.282756	0.163399	0.916122	0.224388	0.341632	0.311716	0.864304	0	0.274574	1.10667	0.26829	0	1.02209	0.536959	0.230387	0.59726	0.195399	0.467222	0.6875	0.461872	0.641914	0.180303	0.0711749	0.0714987	0.350647	0.140224	0.855205	0.145997	0.434186	0.0961962	0.290508	0.447541	0.567295	0.0159846	0.2824	0.10002	0.482064	0.104335
AC074117.1	2.52114	2.60115	1.67876	1.34664	1.49316	1.96815	1.33168	2.66852	2.10305	4.03683	5.72719	1.4526	4.36078	2.99717	1.40447	1.32187	0.708821	1.73465	1.20519	1.35677	2.5004	1.10609	2.23986	4.15069	2.36422	0.544765	1.16018	0.518379	3.9163	2.14108	3.3345	1.73386	3.39748	1.62551	2.24693	1.82004	2.32244	2.91473	2.75839	3.05764	0.823856	1.13091	1.30931	1.36488	1.80871	1.20929	3.04936	2.22414	2.64587
AL365181.2	0.914726	1.07256	0.374265	0.277288	0.0690484	0.277464	0.406332	0.545345	2.14608	0.286461	2.55273	0.820933	5.26908	0.57985	0.217653	2.09973	1.01171	0.418064	3.86342	2.34231	1.32392	2.18252	1.77126	1.2296	1.91335	1.05529	0.850567	1.32861	0.387951	1.88066	0.992409	0.520686	0.588625	3.02305	1.40765	0.144552	2.48041	6.20153	0.409268	0.65791	1.92994	0.405853	1.20761	5.35594	0.210866	1.19005	0.0694446	0.608451	0.180239
GPRC5D-AS1	1.56422	1.63244	1.03381	1.08352	1.44582	1.50329	0.879233	1.69008	2.13241	0.782864	2.27064	1.47345	1.63779	1.7559	0.725366	1.01439	1.16972	1.57728	1.81928	1.70821	1.33311	1.073	0.610155	1.49303	0.0959939	1.16788	3.27942	0.5703	1.44821	1.22678	2.65141	1.56381	0.776142	1.14726	1.26031	1.42403	1.27552	1.86431	1.52139	0.912569	1.14083	1.70693	1.18122	1.50169	0.795564	1.43358	1.49014	0.99969	0.865468
ZSCAN16-AS1	0.81976	0.817	0.995544	3.36339	0.977117	0.92274	2.5991	1.27654	0.85449	0.361063	1.9749	2.49321	1.13719	1.00012	1.13475	1.50031	1.14243	1.67953	0.954855	1.09709	1.73226	1.10461	0.390033	0.642115	1.00057	0.943171	0.777984	0.438483	0.968577	1.07344	1.11387	0.867462	1.17207	0.879436	0.926012	0.693824	1.12723	0.919561	1.56595	1.03767	3.77076	1.0109	0.599619	0.786891	0.497335	0.578053	0.931001	0.818636	0.976302
LINC00460	6.11514	0.204534	2.99078	0.110791	1.64152	0.306804	8.02206	6.61606	2.17065	0.53413	0.097581	0.0668752	0.544263	0.597494	0.466707	2.626	22.4544	14.7753	0.419944	1.75598	0.975751	3.27602	0.689249	1.79857	1.25245	0.196767	0.236502	0.0890051	0.473754	1.67139	7.52651	0.402397	0.134393	5.65	0.359728	0.134765	5.17366	14.2719	0.0673336	0.883966	1.09065	1.32121	0.250188	0.554051	0.0982945	0.325606	0.404642	0.164687	0.0458277
LINC01063	1.03282	0.846346	0.123756	0.366758	0.511435	0.238971	0.442596	0.393439	0.624835	0.272024	0.915242	4.72277	0.970145	0.282558	1.00758	0	1.20864	0.821056	0.267339	0.447145	0.579757	0.546139	0.713017	0.26171	2.07303	0.521093	0.552637	0.294638	1.0118	0.325464	0.59831	0.190296	0.611719	0.197572	0.19847	0.148706	0.324368	0.41949	0.445795	0.59719	1.40746	0.308004	0	0.339648	1.46425	0.119763	0.375061	0.908616	0.455117
PAN3-AS1	0.780385	1.23538	1.37075	0	1.25152	0.369335	0.285018	2.49984	0.643798	0.945942	3.78594	0.608262	4.76589	2.40185	0.519081	0.77354	0.583746	0.54384	0.509586	0.403126	1.42938	0.361744	1.24891	1.19658	1.99031	0.40268	0.225391	0.303579	1.04251	2.30547	0.86966	1.09473	1.89085	0.559811	0.357864	0.191524	1.85487	2.75541	0.842094	1.7075	0.756611	0.491894	0.640007	0.297463	2.68211	0.755811	1.21454	0.655333	1.05509
AL353804.1	0.425035	0.740131	0.668449	0	0.838594	0.553183	0.170758	1.36613	1.7839	1.57424	0.498507	0.227761	1.33675	0	0.570145	1.21957	0.34973	0.724048	0.61885	0.345026	0.447351	0.963226	0.550177	1.51455	0.145417	0.301564	0.639638	0.341022	1.28819	0.753403	1.08822	0.342617	0.944027	0.406533	0.816765	0.573722	1.6519	0.687833	1.08928	1.33633	0.755492	0	0	0.838653	0.376614	0.739292	0.496121	0.560884	1.63882
LINC01963	1.32442	0.754721	2.32574	1.05414	1.4629	1.34729	1.27211	0.97135	2.53499	1.6464	0.482077	0.726025	1.4708	2.18651	0.586626	2.91787	1.56993	1.36147	0.957528	2.9411	1.3642	1.69046	1.95477	3.92739	2.56249	4.78121	0.641467	0.578137	2.10279	3.40001	0.940148	5.60975	1.86886	2.50441	1.25059	1.05209	2.33792	0.684003	1.84804	0.673376	0.845594	1.0487	0.686666	1.73467	1.76256	2.41619	1.31493	1.4464	1.09008
AC004492.1	0.742738	0.661564	0.348253	0	0.449745	0.896624	0	1.44544	0.410269	0.765479	0.757502	0.103828	1.69	0.265041	0.283536	0.222383	0.212572	0.220044	0.50153	0.366997	0.310751	0.512282	1.00322	0.981941	0.265161	0.244394	0.345585	0.48365	0.735532	0.686896	0.861871	0.862744	1.01718	0.401534	0.434388	0.418461	1.00405	0.664004	0.453005	0.560168	0.2583	0.404473	0	0.955776	0.38152	1.15147	1.08056	0.426143	0.142301
DLEU2	0.610421	1.88926	0.590771	0.0250111	0.488283	0.937058	0.0754574	2.37899	0.498546	2.42087	2.41583	0.588785	2.08401	0.732227	0.710027	0.398805	0.669693	0.415941	0.233359	0.274438	0.604345	1.03751	0.427894	1.96767	2.87882	0.923937	0.326622	0.341579	0.848698	1.3317	1.4543	1.28475	1.50937	2.02551	0.997058	0.375218	1.09717	1.46969	1.0691	0.358384	1.9405	2.27687	0.931917	0.565162	1.27592	0.94332	0.588279	0.483313	0.589699
AC012360.3	0.889259	0.814102	0.424554	0.185027	0.380573	0.47621	0.17863	1.10492	0.523275	0.693033	1.33088	0.699892	1.12569	0.598706	0.264326	0.239212	0.19817	0.319539	0.275136	0.270699	0.676891	0.614025	0.834533	1.07605	1.33106	0.315466	0.223042	0.0594572	0.995371	0.607521	1.12545	0.428815	1.60476	0.564818	0.413859	0.375107	0.608746	0.77245	0.532265	0.566405	0.555694	0.316987	0.334261	0.411241	1.03419	0.416897	0.800114	0.953454	0.260218
ALOX12-AS1	0.536282	0.445562	0.468558	0.476089	0.54633	0.588105	0.406963	0.567472	0.547493	0.49289	0.926003	0.582731	1.09443	0.36679	0.399651	0.376146	0.40858	0.73592	0.439576	0.447423	0.304617	0.565468	0.323949	0.410503	0.244637	0.422771	0.567926	0.533865	0.61293	0.897783	1.01244	0.315642	0.733917	0.890516	0.744279	0.61128	0.701771	0.584247	0.24112	0.626632	0.688444	0.399821	0.671938	0.418854	0.404789	0.518217	0.782466	0.432475	0.787719
ZNF503-AS2	0.880301	1.35476	0.668906	0.457461	0.617983	0.732759	0.483049	0.408951	1.35739	0.954277	0.430895	0.214768	1.83672	1.23354	0.837847	2.05357	0.832297	1.23137	1.10596	0.871452	1.48932	0.259507	0.993112	0.618864	0.568073	0.257278	0.292	0.497663	0.820319	0.981059	2.36322	0.593396	0.421964	0.732455	0.440097	0.757388	0.64734	0.196213	0.888128	0.96214	0.203541	0.134462	0.774776	0.331857	0.811722	0.323661	0.640465	0.717774	1.43495
NRAV	6.44096	4.5757	3.30763	2.14845	2.93745	5.65422	1.78249	3.38511	5.41033	4.02111	5.69655	5.99787	3.46313	2.74146	5.95158	4.94765	4.7017	5.96921	2.84828	3.74487	6.32238	5.91293	3.49809	3.67702	2.79444	4.41188	5.74121	4.1801	5.32512	3.54501	4.80357	4.08741	5.30388	4.19546	5.00175	4.73669	3.96653	2.62054	4.40683	3.23595	3.42788	5.41283	5.00324	5.91921	4.49724	4.26423	6.10086	5.28938	5.22103
AC103706.1	1.19983	0.867536	0.380565	0.56391	1.37613	0.275573	0.226839	1.64677	0.16012	0.278834	0.441486	1.73974	0.852372	0.289633	0.378697	0.243017	0.696884	0.541037	0.356242	0.916681	0.339584	0.439853	1.46174	2.41436	0.579526	0.734442	0.377649	0.792788	0.674135	2.08508	1.44561	0.325101	0.513028	0.877579	0.271253	0.304858	0.964217	0.886859	0.533116	0.856999	0.407718	0.726145	0	0.87038	1.91783	0.0920713	0.68652	0.558819	0.622015
AP002360.1	5.33887	6.61452	2.97015	4.57036	4.42588	3.55699	1.73634	3.14751	6.97893	4.64533	5.21812	9.60448	14.1364	16.4319	4.49537	3.28266	3.0681	5.25115	4.86145	5.41734	6.91885	5.43739	4.01483	3.41229	5.47975	4.93034	6.52537	2.24378	6.93472	9.76393	7.90953	2.04934	8.95762	2.67482	3.90834	5.28478	3.05404	3.72701	5.89821	6.8631	7.31501	5.45877	10.8941	3.95037	5.03101	3.67581	5.76192	4.19361	5.88151
USP46-AS1	1.32611	1.36772	0.575326	0.730716	0.806681	1.44819	0.440907	0.740327	2.05409	1.15169	2.10954	1.66626	1.3116	0.750614	1.00374	1.15464	0.652184	0.740025	2.04177	0.668158	1.12759	0.725406	2.03618	0.934214	0.625792	1.21124	1.16223	1.36973	1.5623	0.918629	1.14948	0.926786	1.29263	2.2962	1.23021	1.6789	1.01247	1.34073	1.28294	0.892367	1.30048	1.20686	3.02517	0.902272	1.45866	1.41179	1.60127	1.26721	1.15864
AC007114.1	1.87767	0.872677	1.00742	0.149277	1.58724	1.26445	0.540434	1.5213	2.82294	2.04829	2.76103	5.04591	3.92046	2.07011	1.42169	1.41528	0.614924	0.572887	1.37102	0.545988	1.51696	1.49251	1.27693	0.692383	1.22728	1.90885	3.69265	2.24855	1.29723	0.861053	1.46114	0.826175	2.76142	1.25984	1.21171	2.96577	1.32023	6.31737	1.33061	1.23964	2.21672	2.90842	3.37095	2.87545	2.45012	1.1699	0.937746	1.18343	2.16114
LINC01876	0.0716691	0.636236	0.300569	0	0.421436	1.34734	0	0.455024	0.953886	0.0589882	0.952655	0.140818	0.901609	0.78429	0.512732	0.0822574	0.393141	0.0406961	0	0	1.0776	0.460185	0.890595	0.805873	0	0.0677993	0.830884	0.868931	0.842527	0.42346	1.50502	0.847321	2.53725	0.93684	0.527935	0.541747	0	1.3372	0.708916	1.31573	0.12739	0.54501	0	0.424239	0.141121	0.415529	1.02246	0.126101	0.315814
PTPRD-AS1	0.470773	2.47212	0.777075	0.204702	3.35406	1.22542	0.277909	0.0823478	0.784677	0.540884	0.420686	0.0205935	0.928245	2.28675	0.243695	1.74227	0.379458	1.81669	0.149212	0.155981	1.62948	0.696736	1.33317	0.118682	0.078889	0.563508	1.12455	0.0513903	0.310599	1.61218	2.27199	0.212424	0.256068	0.0918938	0.950812	1.80522	0.307772	0	0.943427	3.31649	0	0.103145	0	0.483406	4.4495	2.18916	1.08406	2.99209	1.67229
AC114810.1	0.405266	0.249073	0.910512	0.269834	0.611451	0.087909	0.162816	0.434197	0.321797	0.550373	0.31688	0.217168	0.356882	0.415773	0.543626	0.69771	1.33385	0.604075	0.629405	0.493467	0.243739	0.688818	0.524587	0.577643	0.693267	0.766767	0.237178	0.433547	0.409426	1.19727	0.188655	0.606695	0.613718	0.678343	0.292041	0.218815	0.668211	0.578683	0.27332	0.351496	0.405199	0.679822	0.304669	0.399823	0.119699	0.26434	0.394205	0.133699	0.558071
AC009403.1	3.16068	2.27503	2.6869	2.88176	2.11502	1.82828	1.55579	2.71176	1.42119	3.06548	5.87782	4.94376	11.3196	3.15498	2.98623	1.0458	0.968424	2.49808	0.7739	1.57178	2.80858	3.92019	1.44484	1.78578	3.81886	1.07748	2.03783	1.37077	3.57755	4.67717	1.75852	2.95112	5.15148	1.51155	1.57314	1.75266	3.35353	6.13681	3.47206	2.39558	1.29063	1.01899	1.71252	2.05072	1.6484	1.90682	3.09103	2.32968	3.82698
AC090579.1	0.570509	0.233753	0.683607	0.253237	0.662125	0.330008	0	2.7166	0.819724	0.704347	1.30108	0.662383	1.33972	0	1.90161	0.545662	0.730223	0.890874	0.443018	0.385929	0.857803	0.215483	0.590785	0.632465	0.910876	0.179901	0.476979	0.610321	1.04794	0.337088	0.560662	0.481781	1.49752	0.31831	0.822234	0.924102	0.851079	0.579295	0.256509	0.742223	0.211264	0.127602	0	0.422134	0.449346	0.454815	0.591933	0.627378	0.942742
AL606489.1	2.36655	3.47455	0.886157	0.525233	1.19019	3.03729	0.950763	3.05199	2.99767	4.3826	4.16345	1.74371	3.17564	1.41628	3.27071	0.452698	0.324543	1.09185	6.73825	1.12062	2.07567	1.95531	2.04222	2.20192	0.944612	0.559693	1.31905	3.05914	3.11534	1.16524	2.01969	2.72523	4.14129	4.47992	4.40555	1.17129	6.36401	2.89111	1.91527	6.20046	4.55705	3.70517	3.26171	1.55651	1.51446	2.78708	6.71405	1.6916	1.62943
KCNMB2-AS1	0.722667	1.09149	0.84046	0	1.40773	0.700802	1.22964	0.337367	2.93181	0.293901	0.354546	0.0303726	0.841388	0.116298	1.56208	1.59381	0.279825	0	0.0330102	0.943209	0.767001	0.401403	0.0293471	0.767486	0	0.670241	0.966707	0.0303175	0.104112	0.100469	0.272644	0.430783	1.81967	0.853846	0.0136148	0.244824	0.226961	0.0107911	0.749231	0	0.113341	0.392991	0	0.0279592	0.602671	0.369701	0.749805	0.186989	2.18542
AC009065.5	23.7603	27.0808	26.8809	3.85465	21.5008	15.3138	6.84836	17.1529	13.353	13.3419	38.1627	11.0304	13.3523	37.2863	9.64846	13.6584	15.614	20.0667	14.0487	16.6442	18.9569	32.2531	22.1485	22.9216	8.69306	17.7994	20.4096	10.7093	16.4237	33.8264	20.5367	18.5928	36.6595	8.53668	19.9709	16.5842	14.432	12.3387	19.9127	7.70616	2.82272	13.9916	16.4419	31.6516	11.2095	14.9997	10.3553	23.1313	20.6391
AL109811.2	0.715265	1.02572	0.562445	1.66683	0.664102	0.387882	0.143679	0.808899	0.567947	0.441531	0.454407	1.00612	1.07978	0.733809	0.47973	1.12879	1.17708	0.837687	0.485998	1.01609	0.322636	0.405238	1.38879	0.212395	0.978852	1.35329	0.328902	0.621707	0.525532	0.528272	0.69367	0.247101	0.469372	1.36826	0.472478	0.48274	0.421194	0.204266	0.578868	0.814229	1.27137	0.679906	0.537718	0.352829	3.38016	0.427662	0.660955	2.47767	0.886459
AC129507.2	1.9861	0.551257	0.230306	0.170631	0.267683	0.58369	0.205914	0.823698	1.48256	1.2972	1.4778	0.858291	0.838223	2.76061	1.2813	0.735331	0.351444	0.436558	0.398006	1.09216	1.23303	0.290384	0.464414	0.121758	0	0.242434	0.492793	0.274155	1.08268	0.454257	0.974254	0.265601	0.465703	0.337034	1.81595	0.207552	0.452727	0.878236	0.241969	1.75038	0	0.429887	0.192658	0.284433	1.96799	1.00294	0.498553	0.33818	1.41159
AC009309.1	0.937619	1.06713	0.748995	0.83238	0.822187	0.497163	0.837085	0.843329	0.898133	0.668824	1.58845	1.67479	2.35908	0.641285	1.01635	0.239143	0.114296	0.976088	0.364046	0.0845688	0.626569	0.47219	0.755177	0.197989	0.855431	0.492773	0.696804	0.33435	0.995083	0.615552	1.19625	0.143963	1.34627	0.498224	0.500491	0.449997	0.785252	0.714044	1.12418	1.98787	1.29624	0.372818	1.25312	0.256951	0.369245	0.498319	1.13497	0.274955	0.459074
TRAM2-AS1	1.54347	2.16712	4.27966	0.601563	3.11953	1.55153	1.6939	2.62612	2.28887	1.90556	1.49384	3.75215	3.97813	1.15864	1.60675	3.5862	2.23025	3.67139	1.37395	0.733417	1.50564	1.34368	2.06612	1.60973	3.52902	3.45444	2.2913	1.69145	2.33032	2.62468	2.73379	3.74553	2.29555	3.62768	2.32396	2.86595	5.06319	4.77339	2.59983	1.77947	1.55575	1.78502	2.15087	1.08634	3.95834	2.19356	2.2337	2.53356	2.86155
DPP10-AS1	0	0	0.259702	0.256546	0.111796	0.146265	0.154798	0.0688025	0	4.30508	0	0	0.0969448	2.86591	0.258427	0.110558	0.158521	0.0410233	0	0.0390971	0.028967	0	5.08728	2.47138	0	0.273377	0	0.128811	0.601588	0.626069	0	0	0	0	1.0875	7.02132	1.22523	0	0.441763	0.0208867	0	0	0	0.0475166	4.38146	0	0.0374792	0.190672	0.848942
AC011468.1	0.922956	1.65809	1.40367	0	1.77979	0.924021	0.342275	1.69033	1.51405	0.455791	0.832691	0.342401	1.17896	1.01972	0.969668	1.7112	0.623124	0.604714	0.523746	0.749217	0.93939	1.04581	0.3676	1.95643	1.26308	0.402979	0.902231	0.911412	1.33018	1.76185	2.24737	0.915677	0.774102	0.916732	0.613935	0.996661	0.969931	1.86533	2.10679	0.646558	1.2304	0.920999	1.49446	1.54095	1.42593	0.710063	1.16019	1.21795	0.703914
LINC01569	1.86835	1.42723	1.19526	1.79921	0.842853	1.9783	0.712444	0.985158	1.39853	1.29277	4.3001	2.80558	2.05031	3.68197	1.59615	0.77537	0.856966	2.17577	1.2787	3.97585	1.07925	1.43529	1.46473	1.10333	0.635607	0.4194	1.2567	1.10664	2.29567	1.5218	3.00722	0.583463	3.90461	0.68654	0.82151	2.25692	1.0741	5.02417	1.16182	0.338741	1.10699	1.91706	0.571355	1.16636	1.67109	0.523265	1.47031	2.81375	1.79079
AC002553.1	1.10545	0.758968	0.805497	0.159142	1.30378	0.803622	0.0960247	1.82101	1.38274	0.973791	1.68199	0.736461	1.08247	1.59388	0.699529	0.891566	1.0489	0.356269	0.788816	1.01862	1.25783	2.57291	1.1138	1.93052	0.654195	0.565276	1.67858	0.99082	0.526842	2.18897	1.26099	0.302765	1.44782	0.971599	1.23438	0.193577	0.760039	0.79635	0.741509	0.595999	0.690376	1.28302	1.61718	0.82532	1.41191	1.09131	1.34846	1.34049	0.329137
HNF1A-AS1	3.78141	3.43451	2.76773	0.859918	3.17079	1.33072	1.27721	3.1518	2.58632	2.42855	5.44734	1.47732	3.84316	3.03221	2.26551	0.612884	1.26706	1.08947	2.19385	6.10894	3.03981	2.19515	3.08635	2.74358	1.17264	1.72694	2.4752	2.47102	4.62601	3.50732	4.39347	1.9792	8.25455	2.56562	3.17388	1.99811	1.28705	1.64084	3.0888	4.59913	0.0110368	1.54987	1.41905	2.61572	3.43315	2.21402	4.68684	4.81795	2.87293
PTOV1-AS1	1.65899	2.59748	1.93664	2.00421	2.27079	2.58211	1.4292	1.57451	2.1677	1.35701	2.3581	1.96129	1.90488	2.4799	2.34149	2.14619	1.45106	1.583	1.42993	2.34169	2.0504	2.11239	2.5976	1.52767	1.68522	2.27592	1.90274	1.40883	2.65567	2.20972	2.50525	3.72895	2.14568	2.11025	2.48685	2.22857	2.81461	3.15201	2.38691	2.68493	2.76643	1.98916	1.8515	2.19353	2.54597	2.46416	3.38492	2.73843	2.4117
AC068473.5	0.497268	0.995029	1.33026	1.04717	0.848236	0.893027	1.11504	1.15639	1.64761	0.788107	1.55527	1.71035	1.38498	1.04405	0.823573	1.30074	0.685113	1.73359	1.05067	0.281624	1.02936	0.484838	0.526917	0.791192	1.42434	1.48783	0.758009	1.21239	0.569284	1.50323	0.739308	0.149151	1.59715	0.619414	1.25557	2.02303	1.96123	0.801424	1.38515	1.26378	1.18194	0.775955	2.71246	0.387907	0.546502	0.633612	2.29474	0.701985	1.1211
AL135905.1	0.546128	0.573394	1.07361	0.272717	1.60042	0.444241	0.274259	0.243798	0.758881	1.04508	0.573809	0.347522	1.13361	1.05054	0.665981	0.74434	0.337026	0.581456	1.35177	0.581862	0.615859	0.754192	0.812961	0.405427	1.02765	1.51763	2.36288	3.72452	0.539194	0.564694	0.889795	0.550287	0.716762	0.995738	2.44328	1.14262	0.820068	0.428901	1.06813	4.17421	1.36509	0.610742	0.615848	0.724002	2.09695	0.964759	0.677308	0.855807	0.940056
AC002310.1	0.89183	0.601846	0.589316	0.349293	0.754975	0.512081	0.337216	0.649487	0.987835	0.453373	1.02548	1.16664	1.54431	0.699669	0.473404	0.391372	0.0863318	0.67025	0.458295	0.276804	0.362841	0.520133	0.516088	0.486032	1.22048	0.347395	0.359653	0.126273	1.05998	0.867905	1.26174	0.362469	0.571997	0.689933	0.730875	1.133	0.395419	0.968822	0.863286	1.14888	1.03738	0.410672	1.49866	0.25878	1.23958	0.353587	1.02057	0.692279	1.27144
MED14OS	0.159742	0.239986	0.76564	2.12719	0.444948	0.323407	1.45467	0.45639	0.579847	1.15701	0.749422	0.485068	0.53589	0.437024	0.389599	0.611142	0.408925	0.952425	0.351461	0.302568	0.320246	0.814528	0.2757	0.430076	1.31166	0.201489	0.178072	0.370261	1.42799	0.629231	0.132198	0.318852	1.61271	0.356507	0.306968	0.459997	1.35456	0.182478	0.402206	2.1475	1.77462	0.262008	0.320241	0.157597	0.503268	0.231542	0.849424	0.702663	0.821233
AC092723.1	0.151654	0.497094	0.454296	0.269265	0.234677	0.482479	0.162472	0.240712	0.091748	1.09842	0.632424	0.108355	0.152627	0.414896	0.197265	0.348119	0.33276	0.0861144	0	0.082071	0.243225	0.286402	0.209392	0.144106	0	0.382575	0.845279	0.703028	0.817124	1.79211	0.658899	0.977978	0.285797	0	2.23426	0.436706	0.142886	0	0.600036	1.5784	0.539125	0	0.304026	0.0498724	0.716679	0.175855	2.24223	1.46759	0.89103
CTC-338M12.4	0.781349	0.812206	0.429112	0.192681	1.25612	0.885102	0.162766	1.34354	0.735313	0.714555	1.68009	0.51174	1.76203	0.831295	0.783433	0.332142	0.190493	0.603893	0.387641	0.152694	0.643974	0.188548	1.04886	1.64991	1.28711	0.314827	1.08875	0.402458	0.478405	0.547157	1.18996	0.766471	1.01087	0.518983	0.507442	1.24999	0.708908	2.31403	0.882168	0.709056	0.964467	0.491913	0.478621	0.399702	1.76075	0.641775	0.850099	0.74467	0.589783
AC022509.3	0.928285	0.142629	0.469255	0.927106	0.404009	1.08231	0.839111	0.55253	0.789743	0.0573028	0.0680468	0.466345	0.554704	0.238088	0.905605	0.0665893	0.44556	0.593001	0.112632	0.423868	0.0348937	0.460185	0.901198	0.330781	0	0.329311	0.252233	2.97919	0.511534	0.342801	0.846244	0.988803	3.11609	0.610415	1.50511	0.563859	1.66723	0	0.594753	0.830283	1.28907	1.06407	0.348931	1.51682	0.342722	0.504571	1.51244	0.306245	0.191744
AC145285.6	0.311389	0.331719	0.279839	1.40984	0.332482	0.243163	0.300241	0.385514	0.409736	0.476704	1.64347	0.233607	0.752126	1.21395	0.182268	1.71549	0.444112	0.397838	0.374795	0.682485	0.861482	0.264629	1.0641	0.45863	1.02274	0.972098	0.312407	0.249839	0.354623	1.39829	0.222263	0.186463	1.15688	0.759476	0.299189	0.403506	0.352062	0.984125	0.705625	0.594164	0.636511	0.34823	1.12365	0.168963	0.735772	0.0812429	0.690588	0.57528	0.788987
AL021578.1	0.709716	0.470802	0.485949	0	0.282407	0.64512	0.325861	0.386225	1.04274	0.767728	0.634208	0.10866	0.74828	0.416066	0.428614	0.077578	0.667397	0.460572	0.367412	0.219473	0.65043	0.268063	0.629949	3.6931	0.185002	0.127885	0.429483	0.216926	0.595948	0.638993	0.629293	0.529286	0.382138	0.646497	0.487078	0.291959	0.668682	0.128687	0.583495	0.205184	0.0300359	0.302356	0.813023	0.866893	0.7187	0.117567	0.552276	0.535173	0.148924
AC040169.1	1.0118	0.979877	1.40526	0.489949	1.32374	1.19715	0.886892	0.875988	2.08678	1.90782	2.30149	2.4645	3.05488	4.90708	1.52549	2.11143	1.61462	3.29053	0.785699	2.01602	1.54899	0.990149	1.80978	1.17996	1.25879	1.91434	0.584459	0.541206	2.29781	1.52175	0.314002	0.211846	2.82302	1.67159	0.53027	2.68185	0.996637	0.805565	2.38214	4.82658	1.14448	0.246876	3.04259	0.362987	3.69482	0.279984	1.21681	2.79177	1.92529
AC080013.6	2.7862	1.82653	0.400625	0	2.48343	0.966999	0	0.318411	0.707953	1.43097	1.39427	0.716653	1.45812	1.8294	0.652352	0.255827	0.24454	0.189852	0.692345	0.180938	1.34057	1.5154	0.692455	1.58852	0.610075	1.05431	2.75805	0.715353	1.31016	0.263399	2.14438	1.02671	1.62021	1.17256	1.28498	0.481393	1.78508	1.86722	3.72809	1.2566	0.990485	4.68624	1.34054	2.30898	0	1.26002	0.780525	0.588276	0.491103
AC036214.2	0.914556	0.835086	0.469654	0.417552	1.26158	1.49637	0.0839823	1.21936	0.806221	1.44526	0.960273	1.48423	1.05191	1.71569	0.790244	0.899718	0.974692	0.578666	0.710182	0.296959	0.880067	0.532952	0.920001	1.93671	1.93102	1.03821	1.01367	1.17405	0.614362	0.679322	1.37857	0.577736	0.823064	0.999708	0.778298	1.12867	0.369291	0.795978	0.986874	1.13316	1.32371	0.561057	1.10006	1.70143	1.54356	1.0908	1.07768	1.5172	0.748436
AL121603.2	0.916802	1.57675	0.895115	0.120578	1.54481	1.30616	0.0727556	1.50908	1.60232	0.983757	0.575253	0.582259	2.08458	1.1612	1.40234	1.87067	1.19209	1.29184	2.12699	0.294013	1.25255	0.66691	0.515716	0.365677	1.51798	1.34913	1.3551	1.48933	0.8233	0.668762	1.60876	1.08443	0.639905	1.02845	1.42464	1.6378	1.08774	0.879205	1.29464	1.15839	0.432548	0.374667	0.544576	0.435494	2.16629	2.04746	1.80558	1.19489	1.77059
AC016027.1	0.750468	0.597403	0.867125	0.171318	1.42344	0.679063	0.861429	0.561553	0.583739	0.465909	0.695772	0.585988	1.43503	1.14389	0.700755	0.639853	0.23524	1.13232	0.499511	0.382924	0.490042	0.643847	0.599508	0.458431	0.96834	0.48682	0.337022	3.65865	0.882235	1.34292	0.479107	0.20741	1.35944	0.574239	1.59664	0.76409	0.565662	0.334747	1.00648	0.69739	0.314429	0.335703	0.902692	0.507694	1.5706	0.783203	0.734156	0.735674	0.708638
TRPM2-AS	2.55086	2.23595	2.01056	3.45251	3.18375	0.081638	1.10881	3.36518	2.95047	2.4678	4.13621	0.862725	6.42857	4.46176	1.81541	2.37577	2.89031	0.017809	0.056827	4.10741	2.7791	3.28133	0.454688	1.90733	3.14753	1.28568	6.09734	1.7335	4.02495	0.049416	4.30855	4.69032	6.45085	2.02985	0.683043	2.48362	3.18152	1.68784	0.485084	0	2.35996	0.018706	2.26348	0	0.172916	1.27288	3.29476	2.56601	3.63935
AC090948.1	0.567391	0.250358	0.156893	0.46496	0.283665	0.416567	0	0.290959	0.633713	0.301753	0.341267	0.140328	0.395328	0	0.298054	0.500936	0.478835	0.2974	0.406705	0.212577	0.419995	0.247276	0.903933	0.290312	0	0	0.846572	0.0933824	0.416883	0.618915	0.514706	0.643333	0.211503	0.37571	0.754838	0.282785	0.164488	0.731242	0.565161	0.151419	0.387895	0.546664	1.04997	0.688948	0.103129	0.379578	0.30567	0.115191	0.576979
AL022322.1	1.47146	1.8635	0.991778	0.267198	1.3662	1.59592	0.591158	2.83452	1.48705	0.627572	2.81099	0.860184	1.06019	0.754804	1.02769	1.11311	0.73379	0.826049	2.5969	2.30749	2.61471	1.55365	1.31597	2.41511	0.457663	0.664366	1.05128	1.69936	1.16714	2.01547	1.31806	0.385107	2.63346	0.847642	0.8033	0.541693	1.89052	1.2734	0.992384	0.522094	0.20805	2.72264	2.5141	1.50118	1.65941	1.01795	1.52238	2.25068	1.51049
OTUD6B-AS1	5.12005	4.05187	3.13203	0.467282	3.33581	3.92697	0.320402	7.04446	3.54624	3.8321	2.08589	7.20529	3.62388	1.40729	5.10777	3.09385	4.68976	3.62059	3.46496	1.15883	2.55174	2.58903	4.06323	2.91004	5.20604	3.2366	2.63508	1.91963	4.86058	2.7519	4.10355	3.39436	3.13686	5.6409	4.06123	7.23411	3.20474	3.6198	4.04903	4.32315	3.62543	2.28319	2.32626	2.92691	9.7048	4.50484	5.74985	4.3991	3.18923
AC132872.1	2.70693	2.23464	1.98217	1.81568	4.39363	1.82678	1.54668	2.04325	2.72941	2.49533	4.59374	1.18193	4.86337	3.29139	2.19088	0.920548	0.703947	1.33214	0.856379	3.15771	2.77368	1.06786	3.65446	4.93482	4.61002	1.06225	2.52132	1.32994	4.0367	4.07552	1.6428	1.07139	3.33609	2.20553	1.3486	2.68492	3.49503	3.5274	2.29351	1.42606	0.694998	1.25573	3.01482	1.60234	3.22176	0.819601	2.27807	3.96902	2.87162
AC015849.3	1.66944	1.28756	2.02981	0.523081	2.32504	1.95976	0.946866	2.43158	3.02994	2.23082	3.03301	0.789346	1.82839	0.60449	1.38914	1.01439	0.323213	0.167288	1.44889	1.51461	2.36247	2.33676	3.66093	4.10584	1.20952	0.557399	1.24796	0.787914	2.52535	1.7407	1.18856	0.452343	6.86064	0.939275	1.08508	1.69671	1.11029	1.42094	1.43056	0.936904	1.13459	2.9432	1.47652	0.87195	2.32039	2.43404	4.05013	2.98056	2.81277
MEG3	1.56207	0.413399	1.05422	0.388504	1.43623	1.39623	0.600701	3.32256	1.15554	0.574805	0.653469	0.249163	1.30905	1.34067	1.03471	0.784807	0.236724	0.460755	0.224192	0.67595	1.35073	0.862617	0.248618	0.905321	0.53235	0.298995	0.114845	0.104036	1.9136	2.04343	1.18363	0.145585	2.10229	1.12491	0.697875	0.69901	1.77241	0.0497594	0.149211	0.515305	0.090481	1.36216	0.5666	0.205378	0.556518	0.576176	1.57856	2.12149	0.89055
[truncated: 439 more columns]
