# Supplementary material for: Prognostic value and immune infiltration of novel signatures in colon cancer microenvironment
Source: Cancer Cell Int. 2021 Dec 18;21:679. doi: 10.1186/s12935-021-02342-8 (PMC8684099; doi:10.1186/s12935-021-02342-8)
Supplement: Supplementary file 5 — Additional file 5: Table S5. Downregulated miRNAs in colon cancer tissues. [file 12935_2021_2342_MOESM5_ESM.xlsx]

## Sheet: Table S5
ID	logFC	logCPM	PValue	FDR
hsa-mir-197	-4.30792	8.41818	2.27e-224	1.28e-221
hsa-mir-328	-4.78548	4.59242	3.29e-205	9.25e-203
hsa-let-7d	-3.06342	9.39973	1.08e-139	2.03e-137
hsa-mir-139	-4.63843	5.46244	3.92e-122	5.51e-120
hsa-mir-486-2	-5.12999	5.95541	9.45e-98	1.06e-95
hsa-mir-766	-3.82526	3.05829	1.99e-94	1.87e-92
hsa-mir-486-1	-5.08654	5.94562	2.67e-93	2.14e-91
hsa-mir-125a	-3.34025	8.48769	2.22e-89	1.56e-87
hsa-mir-1306	-3.62596	3.16865	1.26e-87	7.89e-86
hsa-mir-1976	-3.66459	3.37271	1.39e-79	7.81e-78
hsa-mir-504	-5.6091	0.632704	2.25e-74	1.15e-72
hsa-let-7b	-2.85308	13.3939	2.79e-71	1.31e-69
hsa-mir-6511b-2	-4.53731	0.631599	2.84e-62	1.14e-60
hsa-mir-423	-2.46108	7.21049	2.49e-58	9.34e-57
hsa-mir-6511b-1	-4.48013	0.584974	3.37e-56	1.18e-54
hsa-mir-574	-3.07355	6.08001	9.28e-51	2.75e-49
hsa-mir-149	-3.65568	4.01156	1.11e-45	3.12e-44
hsa-mir-181a-1	-2.60983	9.02925	3.01e-41	8.06e-40
hsa-mir-99b	-2.48851	13.9211	9.32e-41	2.38e-39
hsa-mir-1296	-3.07569	2.62778	1.31e-38	3.07e-37
hsa-mir-145	-3.24104	11.6451	9.42e-35	2.04e-33
hsa-mir-484	-2.12288	5.78669	1.84e-34	3.83e-33
hsa-mir-642a	-3.85434	2.51619	3.57e-33	7.17e-32
hsa-mir-150	-3.2184	9.01881	4.48e-33	8.68e-32
hsa-mir-3615	-2.95596	2.58657	1.13e-32	2.06e-31
hsa-mir-378a	-2.24618	10.5809	4.2e-31	7.15e-30
hsa-mir-1180	-3.18115	3.75397	7.97e-31	1.32e-29
hsa-mir-589	-1.85361	5.87576	1.12e-30	1.8e-29
hsa-mir-2110	-2.87839	1.70087	4.05e-30	5.99e-29
hsa-mir-326	-3.05809	2.45642	2.07e-29	2.91e-28
hsa-mir-193a	-2.64011	7.36987	5.28e-29	6.9e-28
hsa-mir-193b	-2.47449	5.25744	1.07e-28	1.31e-27
hsa-mir-324	-1.98052	5.11659	6.38e-28	7.63e-27
hsa-mir-92b	-2.57742	6.22278	3.18e-27	3.72e-26
hsa-mir-671	-2.15293	3.00471	1.07e-26	1.2e-25
hsa-mir-3127	-2.76316	3.10523	1.34e-26	1.45e-25
hsa-mir-129-1	-4.16863	1.68338	3.17e-25	3.19e-24
hsa-mir-129-2	-4.05398	1.77039	5.15e-25	5.07e-24
hsa-mir-1307	-2.05995	10.7987	1.84e-24	1.7e-23
hsa-mir-3173	-3.39127	0.350494	5.57e-24	4.97e-23
hsa-mir-15b	-1.868	7.85734	1.12e-23	9.64e-23
hsa-mir-1226	-3.21415	0.944208	1.48e-22	1.17e-21
hsa-mir-181a-2	-1.87058	10.0281	1.69e-22	1.32e-21
hsa-mir-433	-2.94098	1.06258	1.05e-21	7.73e-21
hsa-mir-485	-2.6296	2.02668	4.84e-21	3.49e-20
hsa-mir-3917	-2.96072	1.28988	1.22e-20	8.54e-20
hsa-mir-7706	-2.56115	1.59998	2.78e-20	1.93e-19
hsa-mir-1295a	-3.75359	-0.167727	4.68e-20	3.21e-19
hsa-mir-6720	-3.47348	0.232283	1.1e-19	7.37e-19
hsa-mir-605	-3.29703	0.279056	2.17e-19	1.4e-18
hsa-mir-3940	-3.02003	1.41242	2.38e-19	1.52e-18
hsa-mir-1343	-3.31089	0.28096	3.4e-19	2.12e-18
hsa-mir-133a-2	-3.41064	3.95917	1.35e-18	8.13e-18
hsa-mir-7702	-3.60764	0.942332	2.08e-17	1.24e-16
hsa-mir-1249	-2.58839	1.1394	1.45e-16	8.21e-16
hsa-mir-744	-1.81398	5.45182	7.93e-16	4.24e-15
hsa-mir-133a-1	-3.21764	4.13033	1.42e-15	7.47e-15
hsa-mir-874	-2.07473	4.46112	4.59e-15	2.39e-14
hsa-mir-375	-2.48568	14.9593	8.03e-15	4.14e-14
hsa-mir-5187	-2.99865	-0.0414984	2.52e-14	1.23e-13
hsa-mir-4728	-3.17042	0.994575	4.75e-14	2.3e-13
hsa-mir-187	-3.89317	1.46346	7.94e-14	3.78e-13
hsa-mir-6793	-3.03226	-0.0167409	8.51e-14	4.02e-13
hsa-mir-4676	-2.55027	0.635137	2.08e-13	9.58e-13
hsa-mir-3928	-2.50975	1.09573	2.6e-13	1.19e-12
hsa-mir-6892	-2.23302	1.40887	3.29e-13	1.49e-12
hsa-mir-125b-1	-2.15918	7.15186	4.04e-13	1.79e-12
hsa-mir-6808	-3.04893	-0.0916645	8.49e-13	3.7e-12
hsa-mir-125b-2	-2.13303	7.18907	1.15e-12	4.91e-12
hsa-mir-3605	-2.39675	1.84477	1.82e-12	7.62e-12
hsa-mir-1228	-2.52015	0.630254	1.93e-12	8.04e-12
hsa-mir-652	-1.46128	4.95131	3.32e-12	1.36e-11
hsa-mir-6125	-2.889	0.088769	3.32e-11	1.29e-10
hsa-mir-140	-1.4465	9.48708	4.15e-11	1.59e-10
hsa-mir-92a-1	-1.62035	13.3841	5.6e-11	2.1e-10
hsa-mir-5010	-2.3552	0.49188	8.23e-11	3.04e-10
hsa-mir-1468	-1.94222	2.54982	8.62e-11	3.17e-10
hsa-mir-3150b	-2.75825	2.15361	9.14e-11	3.34e-10
hsa-mir-92a-2	-1.58595	13.2697	9.96e-11	3.61e-10
hsa-mir-2116	-2.34762	0.472093	1.33e-10	4.7e-10
hsa-mir-6842	-2.01502	1.85065	1.37e-10	4.8e-10
hsa-mir-132	-1.50059	6.55031	2.25e-10	7.87e-10
hsa-mir-432	-1.84767	2.79696	4.49e-10	1.55e-09
hsa-mir-1224	-3.79457	1.56494	4.75e-10	1.63e-09
hsa-mir-3944	-2.83446	-0.0787575	1.36e-09	4.43e-09
hsa-mir-505	-1.15099	5.81544	1.55e-09	5.01e-09
hsa-mir-3074	-1.78622	3.02374	2.12e-09	6.76e-09
hsa-mir-615	-3.33269	1.39104	2.66e-09	8.43e-09
hsa-mir-200c	-1.38683	13.6363	1.37e-08	4.28e-08
hsa-let-7c	-1.99996	9.06298	1.54e-08	4.78e-08
hsa-mir-487a	-1.88296	1.05124	1.72e-08	5.27e-08
hsa-mir-490	-3.64527	2.66817	1.91e-08	5.79e-08
hsa-mir-370	-1.43827	3.28832	2.29e-08	6.9e-08
hsa-mir-760	-2.26121	0.810782	9.9e-08	2.87e-07
hsa-mir-339	-1.42588	5.56132	1.8e-07	5.14e-07
hsa-mir-7641-1	-2.99996	0.625022	3.37e-07	9.33e-07
hsa-mir-6716	-2.13821	0.185738	4.59e-07	1.26e-06
hsa-mir-887	-1.54123	1.55461	6.55e-07	1.77e-06
hsa-mir-320c-1	-2.03042	0.182947	8.4e-07	2.23e-06
hsa-mir-3690-1	-2.26492	0.156384	1.29e-06	3.35e-06
hsa-mir-937	-1.85268	1.89162	1.35e-06	3.47e-06
hsa-mir-296	-2.10694	2.69523	1.49e-06	3.83e-06
hsa-mir-501	-1.29104	5.91003	1.68e-06	4.29e-06
hsa-mir-361	-1.03997	8.23659	2.2e-06	5.57e-06
hsa-mir-342	-1.29243	6.33463	5.1e-06	1.25e-05
hsa-mir-331	-1.17087	4.78801	6.49e-06	1.57e-05
hsa-mir-4746	-1.5562	2.06456	1.04e-05	2.45e-05
hsa-mir-4787	-2.42057	-0.138686	1.05e-05	2.46e-05
hsa-mir-6715b	-2.02966	0.929309	1.22e-05	2.85e-05
hsa-mir-664b	-1.33858	1.74175	1.31e-05	3.03e-05
hsa-mir-5698	-2.16679	0.135855	1.42e-05	3.3e-05
hsa-mir-3614	-1.50147	2.27608	2.41e-05	5.47e-05
hsa-mir-431	-1.18049	3.54698	2.48e-05	5.6e-05
hsa-mir-632	-2.02801	0.12637	2.62e-05	5.9e-05
hsa-mir-1229	-2.02514	0.298702	3.21e-05	7.18e-05
hsa-mir-5091	-1.82841	0.536033	3.8e-05	8.32e-05
hsa-mir-323a	-1.32183	2.17634	4.24e-05	9.24e-05
hsa-mir-6877	-2.14937	-0.149002	4.54e-05	9.86e-05
hsa-mir-219a-1	-1.25377	2.25689	4.58e-05	9.9e-05
hsa-mir-6509	-1.85797	0.239733	5.83e-05	0.000124965
hsa-mir-6798	-2.07915	-0.109303	0.00012192	0.000255668
hsa-mir-1266	-1.35163	4.14444	0.000140816	0.000294195
hsa-mir-3199-2	-1.67107	0.112664	0.000184758	0.000383152
hsa-mir-7854	-1.83485	0.0237958	0.000192689	0.000396671
hsa-mir-5001	-1.55484	0.483878	0.000208363	0.000426287
hsa-mir-3653	-1.47938	3.46304	0.000208593	0.000426287
hsa-mir-877	-1.4364	1.59958	0.0002955	0.000597378
hsa-mir-4326	-1.52736	2.96403	0.000333966	0.000667933
hsa-mir-320a	-1.07586	8.85229	0.000537376	0.00105228
hsa-mir-6820	-1.92594	-0.0486528	0.000669231	0.00129247
hsa-mir-658	-1.89251	-0.0927586	0.000732492	0.00140021
hsa-mir-1254-1	-1.73326	-0.000878815	0.000750038	0.00142406
hsa-mir-1270	-1.70591	0.248705	0.000770497	0.00145798
hsa-mir-1254-2	-1.67375	-0.0158207	0.000957538	0.00179979
hsa-mir-4707	-1.91018	-0.0363509	0.00133488	0.00245968
hsa-mir-2277	-1.42308	0.582915	0.00212317	0.00383672
hsa-mir-940	-1.13036	2.04271	0.00245767	0.00439875
hsa-mir-133b	-1.7541	2.73236	0.00255174	0.00455262
hsa-mir-1292	-1.27623	0.321354	0.00362269	0.00626446
hsa-mir-4660	-1.56126	-0.078816	0.0041524	0.00702906
hsa-mir-3130-2	-1.12852	2.15594	0.00446404	0.00744448
hsa-mir-1271	-1.13357	1.63619	0.0049874	0.00826819
hsa-mir-4638	-1.33647	0.489832	0.00756571	0.0123963
hsa-mir-3157	-1.42002	0.00158457	0.01796	0.0280376
hsa-mir-3909	-1.27038	0.029751	0.0201682	0.0311389
hsa-mir-3651	-1.10788	1.77967	0.0206734	0.0318314
hsa-mir-320c-2	-1.34457	-0.0954101	0.0262134	0.0397087
hsa-mir-891a	-1.31444	1.14449	0.027673	0.041807
hsa-mir-6852	-1.34629	-0.144193	0.0326329	0.0483896
