# Supplementary material for: Prognostic value and immune infiltration of novel signatures in colon cancer microenvironment
Source: Cancer Cell Int. 2021 Dec 18;21:679. doi: 10.1186/s12935-021-02342-8 (PMC8684099; doi:10.1186/s12935-021-02342-8)
Supplement: Supplementary file 6 — Additional file 6: Table S6. Upregulated mRNAs in colon cancer tissues. [file 12935_2021_2342_MOESM6_ESM.xlsx]

## Sheet: Table S6
ID	logFC	logCPM	PValue	FDR
ETV4	5.33643	6.89836	1.29e-111	2.28e-109
CDH3	5.39083	5.88569	2.84e-104	4.02e-102
NFE2L3	2.72617	6.8532	2.53e-85	2e-83
CLDN1	4.73466	6.60668	1.63e-80	1.12e-78
MTHFD1L	2.41837	5.36035	4.25e-78	2.71e-76
FOXQ1	6.0345	6.62421	1.26e-74	7.4e-73
KRT80	5.64117	5.25379	1.08e-67	5.39e-66
TRIB3	3.9076	6.56201	1.78e-67	8.78e-66
ENC1	2.06578	6.69383	4.72e-67	2.27e-65
GTF2IRD1	2.25888	5.56064	7.16e-64	3.12e-62
DKC1	1.57821	7.04942	2.18e-63	9.29e-62
CEMIP	4.9735	6.12956	6.14e-63	2.59e-61
SLCO4A1	3.50898	6.18656	1.92e-60	7.45e-59
SLC7A5	3.15885	7.30374	1.12e-58	4.14e-57
CCT6A	1.21384	8.01154	8.73e-57	3.1e-55
C6orf223	4.64572	5.36607	4.37e-56	1.51e-54
TPX2	2.00751	7.07991	7.71e-56	2.63e-54
UBE2C	2.26038	7.9648	6.02e-55	2.03e-53
TRIP13	2.3094	5.04981	9.4e-55	3.15e-53
GRIN2D	4.42644	5.02985	3.47e-54	1.15e-52
CSE1L	1.66792	7.45433	7.52e-54	2.45e-52
TOMM34	1.91653	7.42668	4.07e-52	1.3e-50
IQANK1	2.87845	5.49628	4.67e-52	1.49e-50
TEAD4	2.33455	5.70204	4.34e-50	1.31e-48
LARGE2	4.37359	5.80694	5.88e-50	1.77e-48
HSP90AB1	1.14615	10.7569	6.3e-49	1.85e-47
CCND1	1.70524	7.39863	6.09e-48	1.72e-46
MRGBP	1.67978	5.89551	6.51e-48	1.83e-46
S100A11	1.94135	11.0414	7.02e-48	1.97e-46
KAT2A	1.60657	6.50314	1.18e-47	3.28e-46
TGFBI	3.29002	8.72994	9.95e-47	2.68e-45
CDC25B	2.25294	7.13131	1.13e-46	3.03e-45
HILPDA	2.38	5.92816	1.71e-46	4.56e-45
AJUBA	2.78622	4.37016	2.38e-46	6.29e-45
ASCL2	4.13304	7.97143	3.51e-46	9.25e-45
PPM1H	2.26291	4.89581	9.28e-46	2.42e-44
MYC	2.0066	8.45227	2.42e-45	6.29e-44
TWNK	1.52534	5.17407	2.62e-45	6.77e-44
ATIC	1.11109	7.04753	3.41e-45	8.77e-44
DDX56	1.11299	6.449	4.49e-45	1.15e-43
TNFRSF12A	2.37299	6.81952	4.65e-45	1.19e-43
CGREF1	3.3331	4.90365	5.36e-45	1.37e-43
RTKN	1.26206	5.95453	5.51e-45	1.4e-43
GARS	1.30451	7.22104	5.55e-45	1.41e-43
SOX9	1.91793	7.80108	1.12e-44	2.81e-43
NOP2	1.45819	5.81327	1.85e-44	4.61e-43
BYSL	1.56945	5.87671	2e-44	4.97e-43
CPNE7	5.23868	5.48398	2.06e-44	5.1e-43
MET	1.92569	6.46073	2.8e-44	6.85e-43
PDX1	4.38427	5.03655	2.81e-44	6.86e-43
CCT3	1.01129	8.34193	3.35e-44	8.13e-43
RUVBL1	1.38684	5.40489	5.85e-44	1.41e-42
SLC6A6	2.84871	5.87604	7.23e-44	1.73e-42
RNF43	2.39543	7.13819	7.48e-44	1.79e-42
PRSS22	3.74674	5.43205	1.18e-43	2.82e-42
RFC3	1.90462	5.68522	6.61e-43	1.53e-41
PYCR1	1.79521	7.28803	8.25e-43	1.9e-41
NEBL	2.32144	4.96572	1.05e-42	2.4e-41
CDCA5	1.60191	5.58152	1.63e-42	3.7e-41
ANLN	2.11011	5.27676	2.73e-42	6.14e-41
PUS7	1.73013	5.03657	7.26e-42	1.62e-40
CCDC86	1.34037	6.18772	1.26e-41	2.78e-40
WDR43	1.22711	6.07564	1.37e-41	3.02e-40
TESC	4.42508	6.67601	1.51e-41	3.31e-40
DCUN1D5	1.46211	5.96662	3.06e-41	6.62e-40
AURKA	1.65294	6.10448	3.8e-41	8.19e-40
PSAT1	2.75066	6.6663	8.47e-41	1.8e-39
SOX4	1.70596	6.6429	8.79e-41	1.87e-39
SKA3	2.1491	5.19313	1.26e-40	2.66e-39
NOLC1	1.133	7.26081	1.56e-40	3.3e-39
CNN2	1.20246	7.55059	4.16e-40	8.62e-39
NAT10	1.13508	6.10164	4.34e-40	8.98e-39
HSPD1	1.34917	9.08542	5.99e-40	1.23e-38
PPA1	1.24811	7.81929	9.61e-40	1.96e-38
HJURP	1.72966	4.88101	1.12e-39	2.28e-38
NME1	1.76825	6.40817	1.43e-39	2.9e-38
FXYD5	2.15023	7.17676	1.52e-39	3.08e-38
EIF3B	1.2403	7.07955	1.56e-39	3.15e-38
SPTBN2	2.90321	4.42822	1.64e-39	3.29e-38
MDFI	3.29965	4.68732	2.34e-39	4.68e-38
SAPCD2	2.10658	6.21691	3.17e-39	6.34e-38
TGIF2	1.95302	5.50043	4.58e-39	9.12e-38
IQGAP3	2.00861	5.40648	4.74e-39	9.42e-38
UTP4	1.20524	5.50322	6.93e-39	1.37e-37
TMEM97	1.67211	6.50892	7.95e-39	1.56e-37
GNL3	1.15622	6.93883	7.98e-39	1.57e-37
EIF2S2	1.21893	7.6549	8.55e-39	1.67e-37
VWA2	3.71673	4.98681	9.78e-39	1.91e-37
KPNA2	1.27857	7.22707	1.13e-38	2.19e-37
MCM3	1.13229	7.35534	1.81e-38	3.48e-37
CCT2	1.03295	7.51922	1.99e-38	3.82e-37
XPOT	1.39429	5.89342	2.04e-38	3.93e-37
GTPBP4	1.15363	5.45558	2.51e-38	4.8e-37
MYBL2	2.25472	7.29515	3.63e-38	6.95e-37
CDCA7	1.77579	7.15276	3.76e-38	7.18e-37
RRP9	1.52397	6.8206	4.33e-38	8.23e-37
YTHDF1	1.11113	6.78337	4.6e-38	8.73e-37
PDCD2L	1.5398	5.06174	5.01e-38	9.48e-37
CST1	7.39091	6.91749	5.58e-38	1.05e-36
IARS	1.14527	6.50046	6.86e-38	1.29e-36
KIF2C	1.50035	5.40107	7.15e-38	1.35e-36
MMP11	4.29487	6.40836	7.77e-38	1.46e-36
RHPN1	3.22718	4.94075	9.69e-38	1.8e-36
SCD	2.36464	8.40474	1.13e-37	2.1e-36
SDCCAG3	1.23847	6.02496	1.18e-37	2.18e-36
PAICS	1.30996	6.65971	1.39e-37	2.56e-36
SLC5A6	1.9619	6.39483	2.1e-37	3.85e-36
NOB1	1.20516	7.13573	2.15e-37	3.94e-36
ESM1	4.0928	3.92578	3.82e-37	6.9e-36
EPHX4	3.70971	4.15366	4.03e-37	7.26e-36
TIMP1	1.9191	9.26013	4.74e-37	8.53e-36
GDF15	3.05508	8.31621	4.84e-37	8.69e-36
PAQR4	1.83134	5.46451	8.27e-37	1.48e-35
NELFCD	1.5146	6.52573	9.3e-37	1.66e-35
RAN	1.06409	8.098	1.62e-36	2.86e-35
TRAP1	1.34219	6.54204	1.65e-36	2.91e-35
RAE1	1.43621	5.50908	1.78e-36	3.13e-35
ZMYND19	1.42743	5.57095	1.78e-36	3.13e-35
RIPK2	1.54928	5.19773	2.08e-36	3.63e-35
CBFB	1.36053	5.90719	2.64e-36	4.58e-35
TROAP	1.91614	4.86704	2.68e-36	4.65e-35
SMYD5	1.11644	5.6347	2.73e-36	4.73e-35
NOP58	1.29573	6.72604	3.03e-36	5.23e-35
ECT2	1.8197	5.90769	3.16e-36	5.45e-35
E2F1	1.96859	5.78978	3.86e-36	6.64e-35
TRIM29	4.03168	5.18383	3.88e-36	6.66e-35
RRP12	1.44367	4.99672	4.01e-36	6.87e-35
TNS4	3.29393	6.59444	4.87e-36	8.31e-35
PUM3	1.19164	6.08373	6.18e-36	1.05e-34
IMPDH1	1.67942	6.64265	6.94e-36	1.18e-34
NOP56	1.48002	6.79679	8.78e-36	1.48e-34
POLR1C	1.32396	5.81095	9.76e-36	1.65e-34
METTL1	1.38374	5.18814	1.04e-35	1.75e-34
GRAMD1A	1.58796	5.82867	1.09e-35	1.83e-34
UBE2T	1.55354	6.50057	1.1e-35	1.85e-34
CAD	1.48948	5.64886	1.67e-35	2.78e-34
WDR77	1.4495	6.26861	1.7e-35	2.82e-34
XPO5	1.31364	5.27171	2.94e-35	4.85e-34
MMP7	6.52717	6.69506	3.77e-35	6.18e-34
SNTB1	2.24377	5.29987	4.07e-35	6.65e-34
EZH2	1.33663	5.09041	4.18e-35	6.83e-34
CDK4	1.25248	6.97547	4.51e-35	7.34e-34
CBX4	1.59848	5.82453	4.77e-35	7.75e-34
FTSJ1	1.23822	6.04221	5.99e-35	9.73e-34
MCM7	1.36461	7.68888	6.36e-35	1.03e-33
CCNO	2.81426	4.66403	6.9e-35	1.12e-33
ENOPH1	1.01088	6.66341	7.07e-35	1.14e-33
TMEM132A	2.4245	4.68664	7.57e-35	1.22e-33
RPN2	1.09487	9.40874	7.83e-35	1.26e-33
CMTM8	1.36501	5.7318	8.02e-35	1.29e-33
WNT2	4.07498	4.03053	9.2e-35	1.48e-33
NKD2	4.20716	5.31314	9.32e-35	1.49e-33
CEP55	1.65491	5.56251	9.49e-35	1.52e-33
MRPL17	1.22461	6.62221	1.07e-34	1.71e-33
RRM2	1.51387	6.39303	1.18e-34	1.88e-33
C19orf48	1.9593	7.03316	3.04e-34	4.81e-33
KIF20A	1.53397	4.86817	4.45e-34	7.01e-33
CCNB1	1.55288	6.93777	5.53e-34	8.65e-33
RECQL4	2.32366	5.5098	6.16e-34	9.62e-33
LYAR	1.43026	5.70109	1.3e-33	2.01e-32
UBE2S	1.86954	5.77968	1.53e-33	2.34e-32
KRT23	6.70799	6.61826	1.55e-33	2.37e-32
TOP1MT	1.86444	5.5173	1.59e-33	2.44e-32
SMOX	2.30916	5.18283	2.31e-33	3.52e-32
POLD2	1.34503	7.259	2.4e-33	3.65e-32
BOP1	2.06355	7.06176	2.71e-33	4.11e-32
RRS1	1.47137	6.69255	2.92e-33	4.41e-32
AZGP1	3.16143	6.69916	3.8e-33	5.71e-32
RNASEH2A	1.54073	6.38187	3.89e-33	5.84e-32
MTHFD2	1.42134	6.12559	6.11e-33	9.12e-32
CD44	1.31294	6.89568	7e-33	1.04e-31
DSCC1	1.96667	4.72452	7.98e-33	1.18e-31
BIRC5	1.5117	6.12249	8.21e-33	1.22e-31
RANBP1	1.14205	6.33177	8.54e-33	1.26e-31
SHMT2	1.46633	7.05202	1.14e-32	1.67e-31
TCF7	1.97094	4.70739	1.23e-32	1.81e-31
OSBPL3	1.79963	4.59948	1.94e-32	2.83e-31
INHBA	4.28276	4.48409	2.71e-32	3.93e-31
KIF18B	1.81833	4.59191	2.76e-32	3.99e-31
CTHRC1	3.53472	5.91222	3.1e-32	4.47e-31
DDX21	1.2179	6.97112	3.32e-32	4.77e-31
MELK	1.50308	5.35243	3.87e-32	5.55e-31
BUB1	1.44436	4.85703	4.02e-32	5.76e-31
TKT	1.17746	7.43638	5.08e-32	7.26e-31
PRR7	3.51454	4.93524	5.23e-32	7.46e-31
SLC39A10	1.89162	4.71187	6.31e-32	8.99e-31
GTF3A	1.93592	7.9182	7.54e-32	1.07e-30
AHCY	1.75383	8.90072	7.56e-32	1.07e-30
CMSS1	1.45423	4.88795	8.81e-32	1.24e-30
ATP11A	2.20238	4.9691	1.12e-31	1.58e-30
ZC3HAV1L	2.11506	4.49707	1.18e-31	1.66e-30
HMGA1	1.47338	9.55272	1.39e-31	1.94e-30
GALNT6	1.89952	5.47681	1.5e-31	2.1e-30
NEK2	1.47186	5.17815	1.53e-31	2.13e-30
UTP14A	1.43093	5.50672	1.87e-31	2.61e-30
CKAP2	1.60341	5.64569	2.11e-31	2.94e-30
ADGRG1	1.43833	6.79814	2.46e-31	3.41e-30
SND1	1.02096	7.62238	2.55e-31	3.53e-30
C11orf84	1.50165	5.24417	2.69e-31	3.71e-30
AXIN2	2.5592	6.81312	3.45e-31	4.74e-30
NCAPH	1.29415	5.07535	3.79e-31	5.21e-30
DBNDD1	2.38506	4.6053	4.49e-31	6.15e-30
RACGAP1	1.13147	5.8157	4.86e-31	6.63e-30
TTI1	1.29384	5.42512	5.27e-31	7.16e-30
SIM2	3.45912	3.75769	5.44e-31	7.38e-30
PABPC1L	3.02448	4.77911	5.65e-31	7.65e-30
CDK2	1.03825	5.38037	6.5e-31	8.76e-30
CKS2	1.5506	8.34329	7.72e-31	1.04e-29
PAFAH1B3	1.68921	7.02372	8.66e-31	1.16e-29
NR2C2AP	1.13476	5.91021	9.92e-31	1.33e-29
SLC3A2	1.20487	7.11538	1.06e-30	1.42e-29
CDC45	1.69958	5.02114	1.61e-30	2.12e-29
EPOP	3.46145	4.43113	1.77e-30	2.32e-29
ORC6	1.96459	4.27685	1.86e-30	2.44e-29
EVA1A	3.28844	4.17928	1.94e-30	2.55e-29
MSX2	4.22045	4.80618	2.01e-30	2.63e-29
CHPF	1.74458	7.47491	2.24e-30	2.92e-29
CLDN2	5.29177	7.34979	2.38e-30	3.09e-29
ZDHHC9	1.28283	6.74974	2.41e-30	3.13e-29
QSOX2	1.28008	4.99612	2.76e-30	3.58e-29
NOP16	1.17474	5.68064	3.15e-30	4.07e-29
HM13	1.33986	6.63234	3.75e-30	4.82e-29
EXOSC5	1.48748	6.66388	4.05e-30	5.2e-29
PUS1	1.5961	5.15972	5.14e-30	6.55e-29
GPT2	1.73124	5.64907	6.12e-30	7.79e-29
ANKRD13B	2.37454	4.51662	6.69e-30	8.51e-29
CDK1	1.58795	5.92674	6.73e-30	8.55e-29
WDR4	1.58589	5.19182	7.33e-30	9.3e-29
NTMT1	1.19299	5.32622	1.1e-29	1.39e-28
NIFK	1.03669	6.33004	1.12e-29	1.41e-28
MFSD12	1.59555	5.64131	1.47e-29	1.84e-28
TRMT1	1.4258	5.8891	1.49e-29	1.86e-28
NOL6	1.10475	5.66206	1.54e-29	1.92e-28
WDR75	1.11339	5.25393	1.67e-29	2.08e-28
CTPS1	1.1889	5.11257	1.87e-29	2.33e-28
SULT2B1	2.9809	5.28401	1.94e-29	2.4e-28
DUSP14	1.61381	4.78447	2.16e-29	2.67e-28
PPRC1	1.07929	5.45092	2.32e-29	2.87e-28
FAM89A	1.66097	4.5131	2.35e-29	2.9e-28
TOP2A	1.48285	6.57791	3.48e-29	4.27e-28
CENPA	1.50371	4.73158	4.24e-29	5.18e-28
RCN1	1.24633	6.28247	4.86e-29	5.93e-28
NCAPG2	1.36151	4.78824	5.73e-29	6.98e-28
CBX2	3.13876	4.02312	5.92e-29	7.21e-28
GINS1	1.75355	5.10457	5.94e-29	7.23e-28
EPHB4	1.22286	6.50483	6.02e-29	7.31e-28
VEGFA	1.52326	5.61268	6.9e-29	8.37e-28
KIFC1	1.28654	5.86615	7.63e-29	9.25e-28
TTYH3	1.55956	6.8519	7.71e-29	9.34e-28
C2CD4A	3.80086	4.86974	7.9e-29	9.56e-28
PHLDA1	2.46966	6.1183	9.25e-29	1.12e-27
WDR74	1.22418	5.22501	1.04e-28	1.25e-27
MCM4	1.29678	6.3691	1.11e-28	1.34e-27
ZNF692	1.59959	4.80366	1.22e-28	1.46e-27
PLK1	1.52774	5.87081	1.44e-28	1.72e-27
DHCR7	1.48948	6.63388	1.5e-28	1.79e-27
LRP11	1.17929	6.204	1.57e-28	1.88e-27
VARS	1.16591	6.60607	1.65e-28	1.96e-27
DSN1	1.30326	5.6045	1.72e-28	2.04e-27
ATAD2	1.65998	5.00209	1.96e-28	2.32e-27
MCM2	1.35993	6.25036	2.2e-28	2.6e-27
HACD3	1.03099	6.13444	2.42e-28	2.86e-27
KIF4A	1.41915	5.06541	2.64e-28	3.11e-27
PERP	1.37885	8.61932	2.87e-28	3.38e-27
PDCD5	1.14669	6.84659	2.88e-28	3.39e-27
PNO1	1.06668	5.6348	2.99e-28	3.51e-27
LRP8	2.67504	3.85782	3.07e-28	3.6e-27
RFWD3	1.05095	5.23724	3.19e-28	3.73e-27
FANCI	1.38149	4.86148	3.53e-28	4.13e-27
CCNF	1.48392	4.66509	3.92e-28	4.57e-27
EBPL	1.21197	6.88983	5.03e-28	5.85e-27
RFC4	1.23709	5.07636	5.47e-28	6.35e-27
JPH1	1.6285	4.89576	5.69e-28	6.58e-27
MLXIPL	2.83833	5.27298	6.51e-28	7.53e-27
MACC1	2.29691	4.98486	6.8e-28	7.86e-27
CDCA8	1.13831	6.1273	8.08e-28	9.31e-27
IPO5	1.10846	6.61806	8.81e-28	1.01e-26
MCM6	1.00204	6.09107	1.09e-27	1.26e-26
RRP1	1.22499	5.48565	1.14e-27	1.31e-26
PSPH	1.48422	5.31945	1.19e-27	1.36e-26
NMB	1.84568	4.89204	1.25e-27	1.43e-26
MAD2L1	1.48277	5.15245	1.42e-27	1.61e-26
SIGMAR1	1.31677	7.95401	1.7e-27	1.93e-26
POLR1B	1.22421	4.90425	1.73e-27	1.96e-26
PALD1	2.02693	5.44601	1.96e-27	2.22e-26
RHBDF2	1.48603	4.95531	2.16e-27	2.43e-26
PRDX4	1.32143	7.99145	2.29e-27	2.58e-26
SLC22A3	2.01679	4.92585	2.6e-27	2.93e-26
SQLE	1.81554	6.40022	2.71e-27	3.05e-26
CDCA4	1.39137	5.45635	3.49e-27	3.9e-26
TDGF1	2.98872	4.7459	3.97e-27	4.43e-26
PTTG1	1.36632	6.26135	4.16e-27	4.63e-26
LMNB2	1.18557	6.94539	4.16e-27	4.64e-26
EXOSC2	1.10626	5.05625	4.49e-27	5e-26
PDRG1	1.47826	6.21103	4.82e-27	5.36e-26
PPAT	1.55663	4.51171	4.92e-27	5.46e-26
CBX3	1.18394	7.47588	5.71e-27	6.33e-26
PVR	1.05043	6.31313	5.93e-27	6.57e-26
ARMC10	1.04015	5.36331	6.99e-27	7.7e-26
MMP3	4.51999	6.31296	8.66e-27	9.48e-26
COL11A1	4.68959	4.35681	8.67e-27	9.48e-26
NUTF2	1.10304	6.9324	9.01e-27	9.83e-26
ANXA3	1.7064	6.19729	9.26e-27	1.01e-25
KLK6	6.79327	5.75967	1.49e-26	1.61e-25
PKMYT1	1.99271	4.96039	1.54e-26	1.66e-25
CDK5RAP1	1.13662	5.1991	1.86e-26	2.01e-25
VSNL1	2.68494	5.0618	1.89e-26	2.04e-25
PABPC1	1.04535	10.5205	1.99e-26	2.13e-25
SORD	1.34606	5.16082	2.03e-26	2.17e-25
TMEM63A	1.3316	6.2721	2.24e-26	2.39e-25
CPNE1	1.88471	7.91629	2.33e-26	2.48e-25
PRC1	1.21054	5.43346	2.51e-26	2.67e-25
PNPT1	1.07513	5.27824	2.99e-26	3.18e-25
SRPX2	3.10938	5.77375	3.63e-26	3.84e-25
CXCL3	2.79133	6.31386	4.35e-26	4.6e-25
HSPH1	1.70848	6.56671	4.42e-26	4.67e-25
NAT9	1.15367	5.24075	4.84e-26	5.1e-25
PLEKHG4	2.01578	4.78322	4.96e-26	5.21e-25
DGAT2	1.84492	4.41634	6.32e-26	6.61e-25
CDC6	1.66832	5.02584	9.22e-26	9.57e-25
HGH1	1.40297	6.18357	1.07e-25	1.11e-24
IFRD2	1.25331	6.50347	1.13e-25	1.17e-24
RCC1	1.09492	6.36295	1.16e-25	1.2e-24
MRTO4	1.03545	6.34829	1.3e-25	1.34e-24
NOTUM	7.58644	6.74696	1.46e-25	1.5e-24
APLN	2.75922	4.01287	1.57e-25	1.61e-24
DHX34	1.3962	4.95857	1.68e-25	1.71e-24
NPM3	1.60886	7.35719	1.7e-25	1.73e-24
RANGAP1	1.05597	6.63208	1.76e-25	1.79e-24
GRINA	1.46216	8.43147	2.09e-25	2.13e-24
NUDCD1	1.42905	5.07773	2.11e-25	2.14e-24
PGAM5	1.04474	6.50689	2.2e-25	2.24e-24
PRR11	1.35174	4.76718	2.21e-25	2.24e-24
PSMA7	1.38198	9.40216	2.6e-25	2.64e-24
MMP1	4.19641	7.42632	2.67e-25	2.71e-24
ALKBH2	1.21283	4.94399	2.69e-25	2.72e-24
COL10A1	5.46889	4.7606	2.87e-25	2.9e-24
CDCA3	1.53432	4.46543	2.99e-25	3.02e-24
CBX8	1.65893	4.30121	3.03e-25	3.05e-24
NUF2	1.70411	4.52771	3.1e-25	3.13e-24
DCAF13	1.34597	5.02409	3.18e-25	3.19e-24
PGGHG	3.14009	5.97468	3.45e-25	3.46e-24
LZTS3	2.20968	5.0757	3.46e-25	3.47e-24
PDCD11	1.0055	5.37585	3.54e-25	3.55e-24
NLE1	1.27108	4.89636	4.19e-25	4.17e-24
FEN1	1.03224	6.3048	4.38e-25	4.36e-24
AEN	1.30112	5.0345	4.63e-25	4.59e-24
STC2	3.34748	4.49347	4.74e-25	4.7e-24
EVPL	1.8027	6.04109	7.32e-25	7.24e-24
NKD1	4.11233	5.58197	8.67e-25	8.53e-24
SRM	1.54671	7.45466	8.72e-25	8.57e-24
RGS16	1.97136	4.95468	8.95e-25	8.8e-24
NSUN5	1.05788	5.60377	9.55e-25	9.35e-24
DNAAF5	1.08107	5.37453	9.75e-25	9.53e-24
UHRF1	1.91714	4.56327	1.14e-24	1.11e-23
PLXNA1	1.3474	5.06853	1.23e-24	1.2e-23
PCSK9	2.73322	5.74818	1.64e-24	1.59e-23
IFITM1	1.84988	9.9537	1.71e-24	1.65e-23
LDLRAD3	1.90887	4.21803	1.78e-24	1.72e-23
CELSR1	2.18061	4.17163	2e-24	1.92e-23
CXCL1	2.77093	7.77588	2.08e-24	1.99e-23
PLAU	1.96376	6.37542	2.31e-24	2.2e-23
TIMELESS	1.06283	5.19531	2.4e-24	2.29e-23
CA9	5.08658	6.4818	2.63e-24	2.51e-23
EIF2S3	1.01424	8.10141	2.8e-24	2.67e-23
CEP72	1.90688	4.08791	2.82e-24	2.68e-23
TCOF1	1.20336	5.1553	2.83e-24	2.69e-23
MEST	1.03451	6.00552	3.08e-24	2.92e-23
DTYMK	1.11793	6.19071	3.23e-24	3.06e-23
CEBPB	1.56832	6.91996	3.24e-24	3.06e-23
PFDN2	1.12784	8.02999	3.87e-24	3.65e-23
ODC1	1.11465	8.12926	4.15e-24	3.9e-23
PCID2	1.13446	5.32744	4.16e-24	3.91e-23
MYEOV	2.9483	5.11284	4.55e-24	4.27e-23
DDX39A	1.21434	6.80314	4.81e-24	4.5e-23
CENPH	1.33333	4.90753	5.05e-24	4.72e-23
CHTF18	1.85777	4.72113	5.16e-24	4.82e-23
GTSE1	1.35821	4.55549	5.27e-24	4.92e-23
FERMT1	1.54412	7.61953	7.47e-24	6.94e-23
SHH	2.07093	4.66145	7.99e-24	7.38e-23
SP5	3.43152	4.88633	8.1e-24	7.48e-23
SNRPF	1.19987	6.35087	8.45e-24	7.79e-23
TMEM161A	1.33843	5.89072	8.45e-24	7.79e-23
BCL2L12	1.22757	5.58389	8.51e-24	7.84e-23
EXOSC8	1.18286	5.37907	9.08e-24	8.36e-23
CDT1	1.61912	5.97771	9.3e-24	8.55e-23
FUT1	2.46862	3.76864	9.45e-24	8.68e-23
AMPD2	1.0669	5.12436	9.82e-24	9e-23
LY6G6D	5.3007	6.07622	1.04e-23	9.5e-23
TNFRSF10B	1.26184	6.02909	1.05e-23	9.59e-23
DNTTIP1	1.39262	7.20078	1.13e-23	1.03e-22
PLOD3	1.33175	7.10621	1.16e-23	1.06e-22
CENPN	1.31397	4.59182	1.23e-23	1.12e-22
C2orf70	2.82821	3.74148	1.3e-23	1.18e-22
NKRF	1.43316	4.46612	1.35e-23	1.22e-22
CXXC5	1.0962	6.38739	1.38e-23	1.25e-22
EXOSC7	1.09479	5.19448	1.48e-23	1.34e-22
GGCT	1.15973	7.05875	1.48e-23	1.34e-22
ASF1B	1.13921	6.30287	1.48e-23	1.34e-22
MEX3A	2.61958	3.99725	1.6e-23	1.45e-22
NXT1	1.46312	6.61726	1.84e-23	1.66e-22
EIF4EBP1	1.54718	7.72182	2.03e-23	1.83e-22
AL662899.2	5.06592	5.16562	2.11e-23	1.9e-22
MROH6	2.3036	5.10409	2.26e-23	2.02e-22
SPC25	1.25484	4.81726	2.79e-23	2.49e-22
CCNA2	1.16801	6.08894	2.85e-23	2.54e-22
ACTR5	1.12342	4.93588	2.9e-23	2.58e-22
RAD54L	1.50072	4.35349	2.9e-23	2.58e-22
S100P	2.39355	9.27376	3e-23	2.67e-22
FASN	1.56486	7.23975	3.02e-23	2.68e-22
TAF1D	1.3253	5.21877	3.46e-23	3.06e-22
DDX27	1.23998	6.28419	4.33e-23	3.82e-22
FGFRL1	2.50848	6.48906	4.45e-23	3.92e-22
FOXM1	1.40772	5.68543	4.61e-23	4.05e-22
KLK10	4.61433	5.55246	4.91e-23	4.31e-22
TCF3	1.0105	6.36613	5.1e-23	4.47e-22
HES6	1.88652	6.89915	5.89e-23	5.14e-22
PTP4A3	2.42928	6.54173	6.04e-23	5.27e-22
ABCC1	1.08357	5.54336	6.13e-23	5.35e-22
CENPW	1.2965	6.62483	6.29e-23	5.48e-22
SLC17A9	2.44998	5.39071	6.36e-23	5.54e-22
PPIL1	1.12801	6.39249	7.24e-23	6.29e-22
BRIX1	1.20024	5.09831	8.2e-23	7.11e-22
FBXO41	1.92886	4.00606	8.27e-23	7.17e-22
ARNTL2	2.143	4.23758	8.66e-23	7.5e-22
SLC7A1	1.23903	6.32824	9.94e-23	8.59e-22
TRMT112	1.00908	7.92996	1.04e-22	8.96e-22
PYCR3	1.7551	5.41882	1.07e-22	9.2e-22
CCNB1IP1	1.13068	5.81429	1.14e-22	9.81e-22
LIF	1.76775	5.18045	1.22e-22	1.05e-21
C6orf48	1.21567	7.52759	1.38e-22	1.18e-21
MTERF3	1.15033	5.48298	1.45e-22	1.23e-21
DNAJC2	1.21435	4.83339	1.52e-22	1.29e-21
TARBP1	1.32483	4.94844	1.6e-22	1.36e-21
GDPD5	2.6726	4.3757	1.62e-22	1.38e-21
ASNS	1.4798	5.73907	1.83e-22	1.55e-21
PSRC1	1.32648	4.51353	1.85e-22	1.57e-21
ARID3A	2.24329	4.9968	2e-22	1.68e-21
SFTA2	5.1832	4.48717	2e-22	1.69e-21
CNTD2	3.74759	3.92906	2.07e-22	1.74e-21
BGN	2.39148	8.38622	2.1e-22	1.76e-21
CEL	5.61327	5.94721	2.19e-22	1.84e-21
JAG2	2.01093	5.0307	2.27e-22	1.9e-21
IRAK1	1.17368	7.83109	2.33e-22	1.95e-21
GLA	1.05055	6.00411	2.62e-22	2.18e-21
BRAT1	1.105	5.6269	2.73e-22	2.28e-21
RPF2	1.01224	5.27121	2.75e-22	2.29e-21
NBEAL2	1.32911	5.92317	4.39e-22	3.62e-21
METTL26	1.47818	7.12394	4.43e-22	3.65e-21
YDJC	1.47665	6.54031	4.45e-22	3.67e-21
IL20RA	1.36404	4.81093	4.54e-22	3.74e-21
C16orf59	1.71234	4.13587	4.64e-22	3.82e-21
LGR5	2.87466	5.90663	4.95e-22	4.06e-21
PITX1	1.72284	5.82201	4.96e-22	4.07e-21
NUFIP1	1.40748	4.45357	5.13e-22	4.2e-21
NT5DC2	1.66111	5.88302	5.2e-22	4.25e-21
PROSER1	1.36019	6.0408	5.3e-22	4.33e-21
ARFGAP1	1.31743	6.25733	6.16e-22	5.03e-21
SAMD10	1.54559	4.92613	6.61e-22	5.38e-21
TACSTD2	4.4814	5.92917	6.78e-22	5.52e-21
FAM57A	1.34256	5.73181	7.57e-22	6.13e-21
FBL	1.1885	8.63014	7.78e-22	6.3e-21
IER5L	1.89868	4.74012	7.86e-22	6.36e-21
CD46	1.11682	7.62078	8.62e-22	6.96e-21
POLR1D	1.19414	6.5105	9.15e-22	7.38e-21
NSDHL	1.12934	6.39041	1.01e-21	8.17e-21
KIF23	1.39263	4.41419	1.07e-21	8.64e-21
CCNE1	1.7016	4.67506	1.14e-21	9.14e-21
EFNA3	1.82041	5.49938	1.41e-21	1.13e-20
ZNF121	1.64336	4.74024	1.43e-21	1.14e-20
COL1A1	2.51496	9.66179	1.48e-21	1.18e-20
MYBBP1A	1.08336	5.73342	1.83e-21	1.45e-20
TACC3	1.09708	5.36882	1.87e-21	1.48e-20
FJX1	2.52818	3.78671	1.97e-21	1.56e-20
PMEPA1	1.95793	7.04696	2.02e-21	1.6e-20
ALDH4A1	1.89261	5.12089	2.11e-21	1.67e-20
FOXA2	1.48566	6.04972	2.28e-21	1.8e-20
TP53RK	1.2738	5.58457	2.33e-21	1.84e-20
SLC1A5	1.26583	8.17849	2.99e-21	2.34e-20
FAM83H	1.13174	7.04834	3.02e-21	2.36e-20
HOXB8	2.78158	6.0597	3.19e-21	2.49e-20
NECTIN4	1.87487	4.6503	3.19e-21	2.49e-20
KIAA1549	2.12156	3.83604	3.32e-21	2.59e-20
SLC12A2	1.48619	7.45549	3.45e-21	2.68e-20
SHB	1.16886	5.13654	3.47e-21	2.7e-20
AURKB	1.28103	5.79942	3.47e-21	2.7e-20
S100A2	4.24781	5.08132	3.72e-21	2.89e-20
TFAP4	1.45518	4.30388	3.73e-21	2.89e-20
AGAP3	1.09423	5.05593	3.85e-21	2.98e-20
LAS1L	1.09924	5.50953	3.91e-21	3.03e-20
JADE3	1.42951	4.50552	3.92e-21	3.03e-20
SYT7	1.89662	5.59811	3.97e-21	3.07e-20
ACD	1.06383	5.13056	3.99e-21	3.08e-20
PRMT3	1.26775	4.53065	4.28e-21	3.3e-20
GPSM2	1.40323	5.17578	4.46e-21	3.44e-20
AUNIP	2.0615	3.84824	4.47e-21	3.44e-20
DTL	1.27654	4.50843	4.79e-21	3.68e-20
COL7A1	2.76859	4.10898	4.98e-21	3.82e-20
BUB1B	1.27295	4.78245	5.12e-21	3.93e-20
CTU2	1.19234	4.82566	5.29e-21	4.06e-20
C10orf35	1.36089	4.72148	5.73e-21	4.38e-20
FAM60A	1.10841	6.03008	5.79e-21	4.42e-20
MND1	1.48476	4.39255	5.85e-21	4.47e-20
CDKN3	1.25967	5.39601	5.9e-21	4.5e-20
RPP40	1.29626	4.47017	6.01e-21	4.58e-20
ALG3	1.08063	6.47027	6.2e-21	4.72e-20
POU5F1B	3.4111	3.62611	6.54e-21	4.98e-20
MFAP2	2.23678	4.82807	7.12e-21	5.41e-20
ITGA2	1.38746	5.51967	7.4e-21	5.61e-20
TMEM206	1.46002	4.28875	7.44e-21	5.63e-20
PCNA	1.1761	8.77252	7.97e-21	6.02e-20
TONSL	1.42048	4.72843	8.74e-21	6.58e-20
TRAF5	1.5366	4.85701	9.69e-21	7.28e-20
ADRM1	1.12255	8.18228	1.02e-20	7.65e-20
COMP	4.8794	4.79203	1.02e-20	7.65e-20
NAP1L1	1.00551	6.1078	1.14e-20	8.49e-20
PODXL2	1.57681	6.65287	1.16e-20	8.66e-20
CHCHD6	1.20666	4.74833	1.23e-20	9.15e-20
NUDT1	1.17403	5.49858	1.23e-20	9.17e-20
MAPK15	3.44842	3.83113	1.26e-20	9.36e-20
NUSAP1	1.14935	6.01654	1.48e-20	1.1e-19
ADAMTS12	2.80618	3.76999	1.54e-20	1.14e-19
BCL2L1	1.04651	7.39153	1.64e-20	1.22e-19
UCKL1	1.37818	6.41593	1.67e-20	1.23e-19
NCAPG	1.27519	4.50018	1.67e-20	1.23e-19
HEATR1	1.12634	4.7359	1.7e-20	1.26e-19
GTF2F2	1.15943	5.77079	1.85e-20	1.36e-19
SPC24	1.28911	4.65449	1.89e-20	1.39e-19
MTG2	1.14581	5.32009	1.93e-20	1.42e-19
PRKDC	1.2646	6.09162	2.02e-20	1.48e-19
SERPINH1	1.17035	7.29332	2.25e-20	1.65e-19
DACH1	2.15991	4.91896	2.43e-20	1.77e-19
GINS2	1.1811	5.29772	2.64e-20	1.92e-19
CDC25A	1.24629	4.63042	2.73e-20	1.99e-19
CENPF	1.50286	4.76175	2.79e-20	2.03e-19
CDC20	1.24408	7.1078	2.8e-20	2.04e-19
PTK7	2.08362	5.51061	2.87e-20	2.09e-19
ZMIZ2	1.02134	6.4487	2.99e-20	2.17e-19
MSX1	3.04508	4.21907	2.99e-20	2.17e-19
MRPS23	1.03796	5.1452	3.1e-20	2.25e-19
SERPINB5	3.37611	5.92659	3.12e-20	2.26e-19
CCNB2	1.06006	5.90853	3.13e-20	2.27e-19
SNRPB	1.21304	9.68308	3.6e-20	2.6e-19
HAGHL	2.97005	3.85272	3.68e-20	2.66e-19
SLC52A2	1.28336	7.47318	4.31e-20	3.1e-19
KRT17	4.83288	5.58839	4.59e-20	3.3e-19
TGS1	1.02917	5.30708	4.88e-20	3.5e-19
NCAPD3	1.1061	4.68794	4.95e-20	3.55e-19
PMAIP1	1.95466	4.79052	5.95e-20	4.24e-19
CST2	4.07641	3.83491	6.04e-20	4.31e-19
SMKR1	3.18749	3.66957	6.37e-20	4.54e-19
NPRL3	1.13422	5.10802	7.26e-20	5.16e-19
PRR36	3.20347	3.72829	7.63e-20	5.42e-19
PLEKHN1	2.68026	3.53518	7.74e-20	5.5e-19
WDR90	1.64237	4.56655	7.76e-20	5.51e-19
PPP1R35	1.28883	6.23142	7.98e-20	5.65e-19
NOC4L	1.07338	6.08489	9.34e-20	6.61e-19
CD276	1.00938	5.9171	9.82e-20	6.94e-19
MZT1	1.39881	5.90377	9.97e-20	7.04e-19
TMEM147	1.14301	7.50411	1.07e-19	7.54e-19
MTFR2	1.46671	4.20945	1.11e-19	7.81e-19
EXO1	1.52284	4.17074	1.15e-19	8.1e-19
CELSR3	2.35739	3.6457	1.16e-19	8.14e-19
TCFL5	1.43527	4.83997	1.33e-19	9.36e-19
CHI3L1	2.6032	5.13972	1.47e-19	1.03e-18
ATAD3A	1.22997	5.88249	1.53e-19	1.07e-18
UNC5CL	2.01834	4.6515	1.55e-19	1.09e-18
TTK	1.31266	4.50224	1.57e-19	1.1e-18
ZSWIM4	1.34364	4.35909	1.59e-19	1.11e-18
NAA10	1.38467	5.59974	1.6e-19	1.11e-18
MAD2L2	1.24985	5.00427	2.06e-19	1.43e-18
INTS13	1.22337	5.3933	2.18e-19	1.51e-18
CKS1B	1.0484	5.66268	2.29e-19	1.59e-18
HIST3H2A	1.85799	5.81099	2.32e-19	1.6e-18
TGDS	1.19932	5.17613	2.41e-19	1.66e-18
TRIM28	1.02461	8.57734	2.47e-19	1.7e-18
ASPHD1	2.27672	4.31881	2.71e-19	1.87e-18
EXOSC4	1.4639	6.65615	2.75e-19	1.89e-18
LOXL2	1.57117	5.38235	3.07e-19	2.1e-18
NPM1	1.01093	9.11187	3.17e-19	2.17e-18
SUV39H1	1.25489	4.81127	3.18e-19	2.18e-18
TXLNG	1.15953	5.26057	3.25e-19	2.22e-18
CYP2S1	1.43215	7.93616	3.29e-19	2.25e-18
GABRE	2.34829	4.3237	3.67e-19	2.51e-18
SLC4A11	3.30846	3.79561	3.82e-19	2.61e-18
IFITM3	1.57129	10.3927	3.95e-19	2.69e-18
AGT	2.12293	5.69292	4.14e-19	2.81e-18
C9orf16	1.23776	7.22659	4.37e-19	2.96e-18
CHEK1	1.23578	4.44756	4.56e-19	3.09e-18
TBC1D16	1.18631	5.02994	4.95e-19	3.35e-18
AGTRAP	1.05852	5.92149	5.47e-19	3.69e-18
SHROOM4	2.00154	4.00415	5.71e-19	3.85e-18
EREG	3.31025	5.48969	6.21e-19	4.18e-18
RAB36	1.73115	3.98706	6.21e-19	4.18e-18
THEM6	1.30425	6.61852	6.28e-19	4.22e-18
NUP210	1.39712	5.74464	6.69e-19	4.49e-18
CARS2	1.05376	5.04745	7.21e-19	4.83e-18
PSMG3	1.01874	6.26304	7.35e-19	4.93e-18
URB2	1.24133	4.42782	7.67e-19	5.14e-18
ZBTB12	1.49195	4.64271	8.39e-19	5.61e-18
PSMG1	1.17192	6.22744	9.75e-19	6.49e-18
ENGASE	1.54391	5.86516	1.11e-18	7.37e-18
DIAPH3	1.65116	3.9889	1.17e-18	7.76e-18
SLC25A32	1.05928	5.30579	1.18e-18	7.86e-18
RAB15	1.14576	6.28934	1.2e-18	7.95e-18
SLC2A1	1.87262	7.67368	1.23e-18	8.17e-18
HAUS5	1.21803	4.4306	1.36e-18	8.99e-18
LAPTM4B	1.59089	7.72421	1.51e-18	9.95e-18
SNAI1	1.62193	4.30433	1.53e-18	1.01e-17
BHLHE40	1.2316	7.36777	1.59e-18	1.04e-17
FPGS	1.03226	6.13554	1.7e-18	1.12e-17
POP1	1.4618	4.16432	1.71e-18	1.12e-17
SKP2	1.07425	5.2048	1.71e-18	1.12e-17
SLC29A1	1.14136	6.80463	1.78e-18	1.17e-17
BMP4	1.90303	6.51678	1.84e-18	1.21e-17
CD3EAP	1.72562	3.92238	1.89e-18	1.24e-17
SPNS2	1.78396	6.05791	1.92e-18	1.26e-17
MEX3D	1.34772	5.62673	2.07e-18	1.35e-17
SPAG5	1.04901	4.94634	2.18e-18	1.42e-17
PHF19	1.03727	5.05261	2.22e-18	1.44e-17
BMP7	3.16916	5.06622	2.22e-18	1.44e-17
CCNI2	1.26222	4.55472	2.23e-18	1.45e-17
RUNX1	1.33352	4.52794	2.31e-18	1.5e-17
ARHGEF19	1.37336	4.6328	2.32e-18	1.5e-17
ZP3	1.77078	4.58386	2.32e-18	1.51e-17
CCNL2	1.05317	5.71593	2.35e-18	1.53e-17
ADCY3	1.08463	5.13035	2.4e-18	1.56e-17
PRMT1	1.32102	7.28363	2.65e-18	1.72e-17
POMP	1.01824	8.60812	2.83e-18	1.83e-17
TMEM74B	2.77003	4.20798	2.84e-18	1.83e-17
DLGAP5	1.19304	4.83776	3.07e-18	1.98e-17
ZNF239	1.69643	4.02216	3.56e-18	2.29e-17
TTLL4	1.16539	4.48645	4.07e-18	2.61e-17
PLAGL2	1.3254	6.15285	4.81e-18	3.07e-17
ATAD3B	1.34837	4.37107	4.91e-18	3.13e-17
TCN1	5.83793	5.55345	4.95e-18	3.16e-17
DBF4	1.14275	4.51328	5e-18	3.19e-17
LAGE3	1.27685	6.71813	5.04e-18	3.21e-17
BID	1.05998	5.70792	5.3e-18	3.37e-17
SCML1	1.63535	4.76419	5.42e-18	3.45e-17
ASB9	2.07284	4.27704	5.53e-18	3.51e-17
GPR157	1.34528	4.6039	6.01e-18	3.81e-17
C9orf142	1.05304	6.71016	6.02e-18	3.81e-17
GRPEL2	1.04783	4.70046	6.47e-18	4.09e-17
LEMD1	3.76688	3.63165	6.5e-18	4.1e-17
MCM10	1.6946	3.92191	7.2e-18	4.54e-17
FAM111B	1.26892	4.71852	7.28e-18	4.59e-17
FKBP10	1.89406	6.52019	8.51e-18	5.35e-17
SPP1	3.56407	7.54102	8.72e-18	5.47e-17
C2	1.57011	5.41879	8.75e-18	5.49e-17
CXCL2	2.23381	6.05528	9.11e-18	5.7e-17
PLS3	1.11277	5.59878	9.24e-18	5.78e-17
DPCD	1.07482	5.41312	9.39e-18	5.87e-17
SP6	2.04924	4.90867	9.46e-18	5.91e-17
WDR12	1.05675	4.63186	9.85e-18	6.15e-17
KIAA0907	1.08084	5.21277	1.01e-17	6.32e-17
CLPB	1.12618	4.50715	1.05e-17	6.54e-17
NOC3L	1.12644	4.53371	1.05e-17	6.56e-17
ASIC1	1.74934	4.14101	1.14e-17	7.09e-17
EEF1E1	1.08855	4.61653	1.2e-17	7.42e-17
IRAK2	1.61147	4.34915	1.2e-17	7.44e-17
STX16	1.06074	5.97476	1.27e-17	7.85e-17
DTD1	1.11268	5.6911	1.34e-17	8.3e-17
CMTM7	1.3948	4.68563	1.37e-17	8.48e-17
ATP6V1C2	2.23654	4.00877	1.41e-17	8.66e-17
GSTP1	1.26065	10.1817	1.49e-17	9.17e-17
TELO2	1.01487	5.80006	1.64e-17	1.01e-16
FGFR4	1.44647	6.61358	1.64e-17	1.01e-16
LRRC20	1.02792	4.70275	1.68e-17	1.03e-16
SPRY4	1.0191	5.23335	1.74e-17	1.07e-16
KNSTRN	1.06936	4.66874	1.76e-17	1.07e-16
KCTD14	1.14044	4.85625	1.78e-17	1.09e-16
ADAMTS2	2.16585	4.69798	1.86e-17	1.14e-16
XRCC2	1.99293	3.71795	1.98e-17	1.2e-16
CKAP2L	1.48635	4.07079	2e-17	1.22e-16
GTPBP3	1.04032	4.6141	2.09e-17	1.27e-16
FOSL1	2.34057	5.18947	2.25e-17	1.37e-16
LRFN4	1.19397	5.86658	2.53e-17	1.53e-16
DDIT4	1.44878	7.24892	2.66e-17	1.61e-16
FOXP4	1.07499	6.50489	2.68e-17	1.62e-16
TAZ	1.03624	4.91466	2.83e-17	1.71e-16
SHCBP1	1.40489	4.13634	3.01e-17	1.81e-16
SSBP4	1.09754	6.25351	3.08e-17	1.85e-16
KCNN4	1.66311	6.81291	3.16e-17	1.89e-16
TNFSF9	3.03615	4.57165	3.23e-17	1.94e-16
TSTA3	1.26094	7.5072	3.28e-17	1.96e-16
TMEM211	3.46278	4.39856	3.4e-17	2.03e-16
H2AFX	1.16587	7.54204	3.85e-17	2.29e-16
CCDC85B	1.89423	6.56872	3.86e-17	2.29e-16
SLC11A2	1.16372	5.37576	4.23e-17	2.51e-16
DEPDC1B	1.19562	4.39596	4.53e-17	2.68e-16
MORC4	1.34136	4.74502	4.8e-17	2.84e-16
ANKS6	1.0495	4.58558	5.14e-17	3.03e-16
NUP155	1.0566	4.62443	5.65e-17	3.33e-16
TRMT6	1.08845	4.98942	6.06e-17	3.56e-16
GRHL3	2.92176	3.50396	6.08e-17	3.57e-16
HS6ST2	3.14577	4.16444	6.2e-17	3.63e-16
EGFL6	2.63704	3.45745	6.23e-17	3.65e-16
STRA6	3.8037	3.67748	6.48e-17	3.79e-16
PHLDA2	1.57325	7.49426	7.02e-17	4.1e-16
ACSL6	3.33181	3.66282	7.04e-17	4.11e-16
HMMR	1.29213	4.9866	7.22e-17	4.2e-16
EPHB3	1.98254	7.35284	7.79e-17	4.52e-16
TLX1	2.84476	3.38768	8.44e-17	4.9e-16
PLCG1	1.10987	5.32204	8.55e-17	4.96e-16
PIMREG	1.2553	4.40745	9.01e-17	5.21e-16
F12	1.6107	5.02913	9.39e-17	5.43e-16
E2F5	1.43034	4.12909	9.82e-17	5.67e-16
MKI67	1.14744	5.78695	1.22e-16	6.99e-16
TMEM9	1.02601	6.53073	1.25e-16	7.17e-16
LIMK1	1.00107	4.98787	1.27e-16	7.26e-16
LY6E	1.90086	7.75908	1.28e-16	7.33e-16
RAD51AP1	1.24291	4.8244	1.69e-16	9.58e-16
ACTL10	1.74853	4.45428	1.74e-16	9.91e-16
LSM7	1.33504	7.63102	1.75e-16	9.91e-16
PLEKHS1	1.77535	4.8005	1.85e-16	1.05e-15
ARHGAP39	1.21144	4.61469	2.01e-16	1.13e-15
RPS2	1.1614	11.2563	2.05e-16	1.16e-15
RPL22L1	1.85873	6.47894	2.08e-16	1.17e-15
RUVBL2	1.09515	7.18986	2.11e-16	1.19e-15
RPUSD1	1.12947	6.01008	2.18e-16	1.23e-15
RBCK1	1.00725	7.28733	2.23e-16	1.26e-15
RNF183	2.50571	3.47631	2.34e-16	1.31e-15
EPHA1	1.20352	5.1293	2.49e-16	1.39e-15
UCHL3	1.08191	5.27029	2.5e-16	1.4e-15
NTHL1	1.17849	5.9252	2.6e-16	1.45e-15
SLC7A11	2.39241	3.89957	2.75e-16	1.54e-15
TMPRSS13	2.80785	3.77807	2.97e-16	1.66e-15
GALK1	1.33794	5.42567	3.03e-16	1.69e-15
VMA21	1.16423	5.38025	3.1e-16	1.73e-15
TLCD1	1.40823	5.62462	3.11e-16	1.73e-15
DDN	2.87581	3.28428	3.13e-16	1.74e-15
HSF4	1.82932	3.92989	3.13e-16	1.74e-15
SLC38A5	2.12707	6.36588	3.19e-16	1.77e-15
NDUFAF8	1.11879	5.97036	3.27e-16	1.81e-15
SCARB1	1.04275	5.97485	3.35e-16	1.86e-15
URB1	1.06361	4.51423	3.72e-16	2.05e-15
SLC25A22	1.07899	5.26549	4.07e-16	2.24e-15
FIGNL1	1.19429	4.31441	4.17e-16	2.29e-15
SALL4	2.96772	3.30483	4.44e-16	2.44e-15
GPR143	2.19623	4.25019	4.73e-16	2.6e-15
CXCL8	2.90555	6.98571	4.79e-16	2.62e-15
STC1	1.95051	4.1717	5.08e-16	2.78e-15
CYP2W1	4.20477	6.5392	5.37e-16	2.93e-15
RBL1	1.39071	4.22401	5.45e-16	2.98e-15
SLC35D3	3.69454	4.06982	5.57e-16	3.04e-15
HENMT1	1.18825	5.0052	6.48e-16	3.52e-15
C22orf29	1.06396	4.49576	6.7e-16	3.64e-15
GRB7	2.00596	6.26601	6.72e-16	3.65e-15
ADAM12	3.05814	3.69956	6.98e-16	3.78e-15
TMEM41A	1.0397	4.52168	7.75e-16	4.19e-15
RBBP8NL	1.35736	4.78471	8.88e-16	4.78e-15
DDX11	1.19867	4.30382	8.94e-16	4.81e-15
FBXL6	1.24148	6.00995	8.97e-16	4.82e-15
HTR1D	2.62674	4.10959	1.06e-15	5.67e-15
PLXNA3	1.2536	4.66813	1.13e-15	6.06e-15
PROX1	1.87786	4.46833	1.16e-15	6.2e-15
RIN1	1.13988	4.55781	1.17e-15	6.26e-15
KRT6B	4.81296	4.99422	1.19e-15	6.36e-15
GJB4	2.91228	3.50049	1.21e-15	6.44e-15
SLC35E4	1.50845	4.32071	1.25e-15	6.64e-15
CTSH	1.11677	6.50128	1.35e-15	7.19e-15
SUV39H2	1.1283	4.3581	1.38e-15	7.32e-15
PPP1R13L	1.23427	5.0877	1.42e-15	7.51e-15
TMTC4	1.06848	4.92306	1.56e-15	8.26e-15
ERCC6L	1.68629	3.78647	1.6e-15	8.46e-15
WISP1	2.17626	3.69792	1.64e-15	8.68e-15
ZNF316	1.04249	5.06864	2.12e-15	1.12e-14
FANCA	1.41757	3.99984	2.15e-15	1.13e-14
LEF1	1.98142	3.99662	2.17e-15	1.14e-14
RPS21	1.54452	11.6218	2.21e-15	1.16e-14
DUSP27	6.06859	5.39705	2.27e-15	1.19e-14
BRCA1	1.29528	4.13098	2.27e-15	1.19e-14
RPL36A	1.01399	6.61573	2.35e-15	1.23e-14
PDPN	1.50615	4.83357	2.52e-15	1.32e-14
OVGP1	1.57351	3.88248	2.81e-15	1.47e-14
CHAF1B	1.29312	4.13734	2.84e-15	1.48e-14
XKRX	2.25762	3.77851	2.93e-15	1.53e-14
ZNF703	1.07661	8.05138	2.97e-15	1.55e-14
IL11	3.2487	3.61125	3.02e-15	1.57e-14
RCBTB1	1.07771	4.79162	3.63e-15	1.88e-14
DUS3L	1.05231	5.48481	3.83e-15	1.98e-14
AREG	2.01212	7.79186	3.83e-15	1.98e-14
KIFC2	1.59293	4.71776	3.94e-15	2.04e-14
DDIAS	1.8116	3.69112	3.97e-15	2.05e-14
ORC1	1.0345	4.55855	4.17e-15	2.15e-14
PFDN4	1.23048	5.70041	4.92e-15	2.52e-14
DDX10	1.08906	4.39803	4.97e-15	2.54e-14
SRMS	2.03297	4.41546	5.02e-15	2.57e-14
RUBCNL	1.82917	6.01097	5.03e-15	2.58e-14
NANP	1.27638	4.13998	5.45e-15	2.78e-14
DUSP4	2.86534	4.69342	5.53e-15	2.82e-14
DKK4	5.72398	4.83654	5.61e-15	2.86e-14
NUP58	1.04711	4.92936	6.14e-15	3.12e-14
C17orf53	1.46525	3.90881	6.56e-15	3.33e-14
EDAR	2.72098	4.41502	6.68e-15	3.38e-14
HELZ2	1.17714	5.18661	6.69e-15	3.39e-14
TEX10	1.00312	4.51415	6.79e-15	3.44e-14
EPHB2	1.14682	6.40708	7.24e-15	3.65e-14
POLA1	1.05213	4.62605	7.32e-15	3.69e-14
ALKAL1	2.79679	3.55388	7.94e-15	4e-14
TEX30	1.30091	4.38769	8e-15	4.02e-14
DDX31	1.10787	4.31648	8.15e-15	4.1e-14
PPBP	8.42083	8.25621	8.33e-15	4.19e-14
MOCS3	1.07906	4.51058	8.51e-15	4.27e-14
PKP1	3.14198	3.72705	8.72e-15	4.37e-14
PLPP2	1.05086	6.30727	9.13e-15	4.58e-14
AGRN	1.13469	6.26103	9.58e-15	4.8e-14
CTSV	1.72642	4.23985	9.77e-15	4.89e-14
DDX55	1.06711	4.39042	1.02e-14	5.08e-14
RASSF10	2.22116	4.09224	1.08e-14	5.39e-14
TRAIP	1.26063	4.09523	1.09e-14	5.44e-14
SLC43A1	1.21963	5.38548	1.11e-14	5.54e-14
CCDC113	1.70329	3.72087	1.16e-14	5.76e-14
NUP62CL	1.48886	3.98202	1.23e-14	6.11e-14
NANOS3	3.18632	3.78969	1.34e-14	6.65e-14
COMT	1.17095	6.69268	1.35e-14	6.69e-14
USPL1	1.04288	4.67413	1.37e-14	6.78e-14
STX1A	1.79179	4.10818	1.49e-14	7.35e-14
SERPINE2	1.44923	5.36279	1.57e-14	7.72e-14
EEPD1	1.05734	5.03892	1.58e-14	7.79e-14
BACE2	1.11724	6.11655	1.8e-14	8.82e-14
STIL	1.21183	4.16408	1.9e-14	9.35e-14
SLC7A6	1.25384	4.10609	2.26e-14	1.1e-13
SHISA2	2.42685	3.46149	2.44e-14	1.19e-13
KIAA1524	1.32464	4.0269	2.53e-14	1.23e-13
SLC12A8	1.07191	4.31992	2.78e-14	1.35e-13
C19orf24	1.02184	6.48943	2.89e-14	1.4e-13
MYOM3	2.02879	3.9856	2.94e-14	1.42e-13
PCMTD2	1.09219	5.55164	3.06e-14	1.48e-13
KLHL35	2.88396	3.47799	3.27e-14	1.58e-13
TMPRSS3	2.5622	3.87329	3.39e-14	1.63e-13
FAM84B	1.0566	5.83203	3.65e-14	1.75e-13
ATAT1	1.07348	4.33111	4e-14	1.92e-13
MGAT5	1.04917	6.39542	4.03e-14	1.93e-13
COL12A1	1.73153	5.98653	4.09e-14	1.96e-13
TRPM2	1.48572	4.44802	4.29e-14	2.05e-13
ZNF367	1.08281	4.32188	4.75e-14	2.26e-13
MZT2A	1.05767	5.55945	4.89e-14	2.33e-13
UBXN11	1.08771	4.30243	4.95e-14	2.35e-13
PARPBP	1.25895	4.15145	5.44e-14	2.58e-13
TM4SF1	1.21883	7.14136	5.55e-14	2.63e-13
IL23A	2.4607	3.90837	6.07e-14	2.87e-13
COL9A3	3.05172	4.82529	6.08e-14	2.88e-13
OGT	1.03355	6.13101	6.18e-14	2.92e-13
ATG9B	2.50239	3.28809	6.29e-14	2.97e-13
COL5A2	1.58824	6.35926	6.4e-14	3.02e-13
ECE2	1.34796	4.15096	6.49e-14	3.06e-13
HELLS	1.47906	3.95705	6.55e-14	3.09e-13
PRSS33	4.21298	4.55968	7.61e-14	3.57e-13
APCDD1	2.59588	6.12172	7.77e-14	3.64e-13
P3H1	1.07746	4.30116	7.88e-14	3.69e-13
SFRP4	2.81426	5.36354	7.89e-14	3.69e-13
PDP1	1.10184	4.91453	8.42e-14	3.93e-13
CHD7	1.1462	4.29503	8.52e-14	3.98e-13
YAE1D1	1.13592	5.25955	8.54e-14	3.98e-13
GNG4	2.69527	5.17668	9.09e-14	4.23e-13
TMEM201	1.01974	4.37622	9.35e-14	4.35e-13
DNA2	1.38025	3.91424	9.81e-14	4.56e-13
WDR62	1.70475	3.63535	1.01e-13	4.69e-13
SKA1	1.18132	4.21065	1.02e-13	4.75e-13
NMU	2.67477	4.5707	1.04e-13	4.8e-13
MELTF	1.74699	4.86923	1.04e-13	4.84e-13
CHAC1	1.56659	4.5231	1.05e-13	4.87e-13
ULBP2	3.00755	3.48932	1.07e-13	4.96e-13
KLHL17	1.54624	3.87847	1.09e-13	5.02e-13
POLD1	1.03471	5.35559	1.12e-13	5.19e-13
INPP5D	1.07106	5.02319	1.23e-13	5.65e-13
ADAT2	1.43563	3.86337	1.28e-13	5.88e-13
CDC25C	1.17902	4.13428	1.3e-13	5.99e-13
GOLGA7B	2.14366	3.5402	1.31e-13	6.03e-13
CENPI	1.55239	3.74816	1.48e-13	6.79e-13
GPX2	1.12276	10.5824	1.51e-13	6.93e-13
OTUB2	1.71415	3.64462	1.59e-13	7.27e-13
FCHO1	1.50333	4.13069	1.68e-13	7.66e-13
AC025594.3	1.98034	3.50299	1.68e-13	7.68e-13
TEX45	2.00176	3.50369	1.86e-13	8.47e-13
MIF	1.34142	7.58062	1.9e-13	8.62e-13
ZNF251	1.09917	4.24237	1.97e-13	8.96e-13
ZNF74	1.19019	4.09184	1.99e-13	9.03e-13
HYAL3	1.30745	3.96839	2.18e-13	9.86e-13
TMEM158	1.52098	4.90369	2.31e-13	1.04e-12
LMTK3	1.86461	3.54238	2.38e-13	1.07e-12
SOX12	1.24532	4.66409	2.62e-13	1.18e-12
SPIN4	1.09883	4.43046	2.83e-13	1.27e-12
MSLN	2.76789	6.55204	2.94e-13	1.32e-12
MACROD1	1.23527	6.40539	3.22e-13	1.44e-12
DPP7	1.03186	7.07365	3.3e-13	1.48e-12
MSI2	1.05515	4.43308	3.32e-13	1.49e-12
DUSP2	1.39446	5.06794	3.55e-13	1.58e-12
GZMB	2.24371	5.40452	3.56e-13	1.59e-12
CEP250	1.0736	4.26317	3.89e-13	1.73e-12
LFNG	1.0205	6.98352	4.01e-13	1.78e-12
KIF12	1.57026	5.56502	4.24e-13	1.88e-12
TM7SF2	1.15359	4.93281	4.31e-13	1.91e-12
CTU1	1.74448	4.37166	4.47e-13	1.98e-12
EEF1AKMT1	1.06767	4.87355	4.58e-13	2.03e-12
GOLT1A	1.25775	5.51231	4.68e-13	2.07e-12
ANO9	1.36209	6.56518	4.76e-13	2.1e-12
TTPAL	1.0047	4.37251	4.8e-13	2.12e-12
TTC26	1.58118	3.70599	5.02e-13	2.22e-12
SLC25A29	1.22475	4.26182	5.04e-13	2.22e-12
TSPAN5	1.25335	4.14218	5.34e-13	2.35e-12
LRRC61	1.02512	5.35619	6e-13	2.63e-12
IGF2	5.35098	9.38647	6.34e-13	2.77e-12
HPDL	1.49705	5.69384	6.4e-13	2.8e-12
WNT11	2.75144	5.46994	6.67e-13	2.91e-12
PPP2R3B	1.50584	3.72739	6.95e-13	3.03e-12
ESPL1	1.13549	4.15105	7.14e-13	3.11e-12
FAP	2.42002	3.58653	7.29e-13	3.18e-12
FOLR1	3.78243	4.34674	7.33e-13	3.19e-12
IFITM2	1.48767	8.17031	7.54e-13	3.28e-12
RAD18	1.06399	4.24372	8.1e-13	3.52e-12
KLK7	4.63031	3.99481	8.28e-13	3.59e-12
PCED1A	1.10364	5.51716	8.39e-13	3.64e-12
EVX1	2.90174	3.79511	8.67e-13	3.76e-12
PDF	1.49785	4.47917	9.08e-13	3.93e-12
GGH	1.35075	7.35627	9.53e-13	4.12e-12
UNC93A	3.09253	3.63705	9.56e-13	4.13e-12
PHKA1	1.27546	4.04467	9.6e-13	4.14e-12
XPO4	1.12334	4.55856	1.06e-12	4.54e-12
BORA	1.01227	4.41132	1.16e-12	4.96e-12
SLC13A3	3.24831	3.61757	1.17e-12	5.03e-12
SERPINE1	1.93852	5.63264	1.18e-12	5.07e-12
GJB3	1.40503	5.66913	1.27e-12	5.45e-12
COL5A1	1.43803	6.2936	1.31e-12	5.58e-12
PLEKHG5	1.00387	4.52007	1.38e-12	5.88e-12
SPON2	1.21001	5.5789	1.4e-12	5.95e-12
CKMT2	3.4075	4.88149	1.4e-12	5.97e-12
C20orf24	1.05703	6.96083	1.41e-12	6e-12
FANCD2	1.14433	4.1065	1.42e-12	6.06e-12
C6orf15	4.61464	4.042	1.46e-12	6.2e-12
RELL2	1.88029	3.55684	1.49e-12	6.33e-12
C19orf60	1.24462	5.68562	1.51e-12	6.4e-12
CYP4X1	2.70484	4.41086	1.57e-12	6.66e-12
LPCAT1	1.09173	5.32569	1.64e-12	6.95e-12
TSEN2	1.17858	4.16651	1.68e-12	7.11e-12
POLB	1.02622	4.53741	1.94e-12	8.17e-12
THY1	1.21894	5.89423	2.03e-12	8.55e-12
RNF219	1.00418	4.36293	2.07e-12	8.7e-12
ULBP3	1.73104	3.54953	2.08e-12	8.74e-12
CXCL5	3.72773	5.30814	2.23e-12	9.32e-12
HES4	1.89857	5.06678	2.25e-12	9.43e-12
RPL8	1.04796	12.1817	2.29e-12	9.58e-12
PAN3	1.05459	5.29777	2.49e-12	1.04e-11
C20orf27	1.11622	6.63293	2.61e-12	1.09e-11
ATP5EP2	1.88873	4.25925	2.75e-12	1.14e-11
PBX4	1.737	3.52819	2.82e-12	1.17e-11
NXPH4	4.28924	4.17259	3.02e-12	1.25e-11
PROCR	1.10065	6.83952	3.16e-12	1.31e-11
KLK8	3.80882	3.51611	3.2e-12	1.32e-11
THBS2	2.047	6.14888	3.52e-12	1.45e-11
OLR1	2.70314	3.56164	3.59e-12	1.47e-11
FAM92A	1.36835	3.90883	3.7e-12	1.52e-11
MCM8	1.19733	4.13356	3.84e-12	1.57e-11
ELOVL5	1.00582	5.95396	3.85e-12	1.58e-11
NOTCH3	1.23501	5.11938	3.95e-12	1.62e-11
SPARC	1.27824	9.20975	4.04e-12	1.65e-11
KCNQ1	1.0971	7.17703	4.19e-12	1.71e-11
STRIP2	1.98855	3.42131	4.36e-12	1.78e-11
HOMER1	1.74341	3.52506	4.58e-12	1.87e-11
KIF14	1.67586	3.58965	4.61e-12	1.88e-11
NSMF	1.18139	6.34599	4.91e-12	1.99e-11
TSNARE1	1.0058	4.60682	5.16e-12	2.09e-11
ZIC2	3.90573	3.72375	5.44e-12	2.2e-11
ASPM	1.39922	3.95453	5.84e-12	2.35e-11
RCL1	1.00481	4.25303	5.96e-12	2.4e-11
OTUD6B	1.13819	4.4581	6.12e-12	2.46e-11
TIGD1	1.41348	3.74205	6.28e-12	2.52e-11
KNTC1	1.19715	4.01578	6.28e-12	2.52e-11
UGGT2	1.2756	4.13421	7.05e-12	2.82e-11
AP1S3	1.37338	3.78483	7.09e-12	2.84e-11
C2CD4B	2.27607	4.50184	8.37e-12	3.33e-11
MYADML2	2.41819	3.34065	8.44e-12	3.36e-11
RPS15	1.03626	9.73796	8.67e-12	3.44e-11
RTN4R	1.48701	3.97339	9.32e-12	3.69e-11
KIF21B	1.20253	4.07746	9.71e-12	3.83e-11
RAET1L	2.65779	3.30364	9.92e-12	3.91e-11
CDKN2A	2.58023	3.81655	9.99e-12	3.94e-11
CENPJ	1.16902	4.10354	1.01e-11	4e-11
BRCA2	1.86311	3.52561	1.04e-11	4.09e-11
ERP27	2.50117	4.12538	1.09e-11	4.27e-11
ANOS1	2.25608	3.39235	1.11e-11	4.36e-11
KRT7	2.90808	3.8741	1.11e-11	4.38e-11
EDNRA	1.75192	4.15189	1.22e-11	4.78e-11
CADPS	1.84599	3.51258	1.3e-11	5.06e-11
SLC2A8	1.08639	5.65195	1.31e-11	5.11e-11
FAM71E1	1.32352	3.78154	1.34e-11	5.23e-11
SYNE4	1.67501	4.31478	1.44e-11	5.6e-11
COL4A1	1.01033	7.24344	1.47e-11	5.71e-11
LIPG	1.23949	4.05444	1.7e-11	6.59e-11
EPDR1	1.15474	5.58732	1.84e-11	7.1e-11
TICRR	1.51249	3.63006	1.98e-11	7.64e-11
HAPLN3	1.54753	4.42676	2.01e-11	7.75e-11
TFR2	2.11557	3.29221	2.02e-11	7.79e-11
AMH	2.94815	3.47125	2.03e-11	7.81e-11
LCN12	1.94934	3.62922	2.13e-11	8.17e-11
MMP14	1.04428	7.70513	2.18e-11	8.36e-11
GPCPD1	1.33997	5.47612	2.36e-11	9.02e-11
LIME1	1.53254	3.64191	2.39e-11	9.13e-11
NDUFA4L2	2.05006	4.85562	2.44e-11	9.32e-11
WDR72	2.4651	3.65376	2.61e-11	9.96e-11
SLCO1B3	3.35861	3.37906	2.77e-11	1.05e-10
ZNF579	1.20822	4.40618	3.14e-11	1.19e-10
DPEP1	2.45758	8.53549	3.36e-11	1.27e-10
ZNF593	1.11993	4.06207	3.54e-11	1.34e-10
SEZ6L2	1.16232	5.79353	3.73e-11	1.41e-10
UBTD1	1.08402	4.55449	3.83e-11	1.44e-10
RHOD	1.37381	5.74435	4.06e-11	1.53e-10
CPXM1	1.42064	4.7706	4.09e-11	1.54e-10
GRM8	2.09995	3.9312	4.51e-11	1.69e-10
PIF1	1.4763	3.61737	4.77e-11	1.78e-10
TMEM160	1.82578	6.46209	4.93e-11	1.84e-10
SETD6	1.02101	4.11835	5.03e-11	1.88e-10
GJB5	3.49977	3.95046	5.44e-11	2.02e-10
SEMA3F	1.09198	5.20652	5.47e-11	2.03e-10
BAMBI	1.82512	5.31972	5.55e-11	2.06e-10
PIWIL1	3.29541	3.4954	5.67e-11	2.11e-10
HIST1H4E	4.43125	5.50218	5.77e-11	2.14e-10
COL27A1	1.70587	3.62267	5.95e-11	2.2e-10
KIF18A	1.3073	3.76454	6.1e-11	2.25e-10
KIF26B	2.3098	3.28397	6.64e-11	2.45e-10
PHGDH	1.67781	5.52699	6.83e-11	2.51e-10
LGR6	1.96928	4.72387	7e-11	2.57e-10
KIF20B	1.01533	4.16727	7.34e-11	2.7e-10
ABLIM2	1.15855	4.42654	7.81e-11	2.86e-10
RHBDL1	1.62464	4.0683	7.89e-11	2.89e-10
RHEBL1	1.48799	3.58181	8.06e-11	2.95e-10
SLC6A20	2.12722	4.45838	8.08e-11	2.96e-10
MAGEB17	3.86677	3.75155	8.5e-11	3.11e-10
ARVCF	1.01723	4.18593	8.52e-11	3.11e-10
RNF208	1.20469	5.17439	8.55e-11	3.12e-10
NPEPL1	1.23141	3.84005	8.96e-11	3.27e-10
ITGA11	1.60908	3.94156	9.76e-11	3.55e-10
C4orf48	1.94939	6.96382	9.86e-11	3.59e-10
HIST1H1E	5.23052	5.21786	1.02e-10	3.71e-10
CLIC3	1.91837	4.76485	1.04e-10	3.77e-10
B4GALNT4	2.5146	4.09704	1.06e-10	3.83e-10
CCL20	1.67506	7.36653	1.09e-10	3.95e-10
CXCL11	2.36829	5.11641	1.13e-10	4.08e-10
WNT5A	1.28254	4.1101	1.15e-10	4.15e-10
BICDL1	1.05505	4.04271	1.28e-10	4.63e-10
PRELID3A	1.65476	3.46075	1.33e-10	4.79e-10
HAUS6	1.0302	4.08961	1.33e-10	4.79e-10
C20orf196	1.09487	4.72643	1.35e-10	4.87e-10
ARHGEF39	1.16516	3.87743	1.58e-10	5.67e-10
DNMT3B	1.56107	3.54191	1.58e-10	5.68e-10
FOXRED2	1.0209	4.50309	1.61e-10	5.75e-10
ASGR1	2.17826	3.46656	1.65e-10	5.91e-10
PLK4	1.00162	4.0956	1.65e-10	5.91e-10
CCL24	1.71752	7.63718	1.77e-10	6.32e-10
WDR54	1.07513	4.29449	1.86e-10	6.64e-10
SGO1	1.25013	3.79727	1.89e-10	6.71e-10
UCN	1.85394	3.36906	1.89e-10	6.72e-10
PALM3	2.50311	3.59934	1.93e-10	6.84e-10
FNDC10	1.41866	4.59441	1.94e-10	6.88e-10
TRIP6	1.19357	6.58157	2.01e-10	7.14e-10
COL1A2	1.40421	8.81537	2.3e-10	8.1e-10
KISS1	2.28187	3.43785	2.3e-10	8.13e-10
LY6G6C	2.36759	3.39643	2.35e-10	8.28e-10
RBM28	1.11539	3.9268	2.37e-10	8.34e-10
ERICH2	1.97595	3.49991	2.41e-10	8.51e-10
SPDL1	1.01652	4.06376	2.42e-10	8.53e-10
SULT1C2	2.20965	3.54203	2.46e-10	8.66e-10
C2orf15	1.19518	3.83929	2.57e-10	9.03e-10
MANEAL	1.02793	4.95739	2.59e-10	9.11e-10
POLE2	1.04962	4.00519	2.72e-10	9.54e-10
LCN2	2.10299	10.4027	2.74e-10	9.62e-10
DIO2	1.75025	3.5264	2.86e-10	1e-09
SSTR5	3.05509	3.47124	2.93e-10	1.02e-09
CDCA2	1.11086	4.01378	3e-10	1.05e-09
TMEM52	1.41347	4.32646	3.21e-10	1.12e-09
FAM222A	1.40096	4.11318	3.39e-10	1.18e-09
E2F7	1.65291	3.44964	3.42e-10	1.19e-09
CENPE	1.30678	3.70276	3.72e-10	1.29e-09
PLCB4	1.6064	6.42913	3.73e-10	1.3e-09
EME1	1.54542	3.49798	3.86e-10	1.34e-09
PLPP4	2.1516	3.44048	4.06e-10	1.41e-09
ALG1L	1.27409	4.01559	4.11e-10	1.42e-09
SPHK1	1.6185	3.99908	4.38e-10	1.51e-09
SULF1	1.57632	6.11502	4.68e-10	1.61e-09
F2RL2	1.49015	3.75843	4.7e-10	1.62e-09
CYP39A1	1.26818	4.18931	4.78e-10	1.64e-09
TYRO3	1.61081	3.47315	5.33e-10	1.83e-09
CDH24	1.06014	4.13565	5.43e-10	1.86e-09
HIST1H1B	5.39978	5.13672	5.6e-10	1.92e-09
PBK	1.06463	5.38196	5.6e-10	1.92e-09
ME1	1.09357	5.17193	5.85e-10	2e-09
CYP4F3	1.31553	4.22861	6.34e-10	2.16e-09
KLK11	2.67752	4.10126	6.51e-10	2.21e-09
MMP10	2.12379	3.81272	6.58e-10	2.23e-09
B9D1	1.1014	3.98876	6.61e-10	2.24e-09
CDH11	1.36103	4.2327	6.84e-10	2.32e-09
IL1RN	1.6859	4.59989	6.88e-10	2.33e-09
SPATA33	1.23815	3.75349	6.89e-10	2.33e-09
DSG3	3.41639	3.85844	6.91e-10	2.34e-09
CYSRT1	2.05807	3.33273	7.03e-10	2.38e-09
FGGY	1.87573	4.8345	7.4e-10	2.5e-09
CDC7	1.02413	3.9926	7.52e-10	2.53e-09
CYP27B1	1.65929	3.41955	7.65e-10	2.57e-09
IFI6	1.56258	8.74821	8.11e-10	2.72e-09
IER3	1.02374	8.79776	8.62e-10	2.89e-09
AADAT	1.05943	3.95187	9.08e-10	3.04e-09
BRSK2	2.21325	3.32513	9.11e-10	3.04e-09
DSC3	3.16417	3.64698	9.57e-10	3.19e-09
KRTAP5-1	1.74971	3.37451	1.02e-09	3.4e-09
FBXO2	2.38936	4.47589	1.03e-09	3.44e-09
SAC3D1	1.01425	5.36095	1.11e-09	3.7e-09
AC010422.3	2.57238	4.34446	1.2e-09	3.97e-09
SKAP1	1.31611	4.47967	1.23e-09	4.06e-09
GINS4	1.25855	3.68385	1.29e-09	4.26e-09
CPLX1	1.57844	4.11484	1.33e-09	4.38e-09
R3HDML	1.81261	3.5489	1.36e-09	4.49e-09
KRT15	1.56052	3.42653	1.48e-09	4.86e-09
GNB1L	1.35304	3.56996	1.49e-09	4.9e-09
SPRR1A	5.14438	4.35245	1.51e-09	4.98e-09
GSDMA	1.91172	3.56431	1.53e-09	5.02e-09
INHBB	2.11169	4.05874	1.69e-09	5.52e-09
TNFSF15	1.25777	3.79019	1.73e-09	5.66e-09
FOXS1	1.41909	3.55823	1.74e-09	5.67e-09
TNFRSF11B	1.64292	4.6083	1.76e-09	5.76e-09
RCOR2	1.37751	3.77881	1.81e-09	5.92e-09
MEGF6	1.43963	3.97298	2.04e-09	6.64e-09
MAT1A	2.3414	3.3297	2.15e-09	6.98e-09
LRRC6	1.25467	3.82543	2.18e-09	7.08e-09
KDELC1	1.06753	3.91761	2.22e-09	7.21e-09
TBC1D30	1.24672	3.68717	2.4e-09	7.76e-09
ADA	1.11992	4.41146	2.54e-09	8.21e-09
CLCN5	1.08947	3.90546	2.8e-09	9.02e-09
GPR180	1.03289	3.96624	2.92e-09	9.37e-09
CLCN4	1.52077	3.5181	2.97e-09	9.53e-09
VGF	2.73973	3.89136	3.1e-09	9.94e-09
CST6	4.10094	4.2847	3.31e-09	1.06e-08
ADAMTSL5	1.19372	3.73048	3.46e-09	1.11e-08
ZNF697	1.22754	3.70721	3.52e-09	1.12e-08
GSG2	1.17515	3.7314	3.63e-09	1.16e-08
C14orf79	1.14667	3.74314	3.66e-09	1.17e-08
KRT16	3.58892	3.52468	3.85e-09	1.22e-08
C1orf112	1.22047	3.68081	3.9e-09	1.24e-08
NPSR1	3.87929	3.77219	3.97e-09	1.26e-08
HIST1H4D	4.80131	4.86387	4.14e-09	1.31e-08
C5orf34	1.44847	3.49582	4.35e-09	1.38e-08
XPNPEP3	1.06136	3.87431	4.72e-09	1.49e-08
SERPINF2	1.50853	4.06505	4.79e-09	1.51e-08
RNF39	1.29356	3.88719	4.86e-09	1.53e-08
SRCIN1	1.64562	3.36484	5.2e-09	1.63e-08
CLDN9	2.10414	3.362	5.35e-09	1.68e-08
FADS2	1.74324	4.52676	5.41e-09	1.69e-08
ZFPM1	1.23814	3.96128	5.65e-09	1.77e-08
ACTR3B	1.20114	3.6742	5.73e-09	1.79e-08
VENTX	2.91783	3.61635	5.84e-09	1.82e-08
ZC3H8	1.06718	3.84033	5.96e-09	1.86e-08
TNNT1	3.06516	3.60884	6.17e-09	1.93e-08
TXNRD3	1.1096	3.80575	6.23e-09	1.94e-08
KRT6A	4.44585	4.25776	6.44e-09	2.01e-08
SLC6A14	2.07925	4.17084	7.57e-09	2.34e-08
CACNA1D	1.28798	3.60308	7.6e-09	2.35e-08
PODNL1	1.40816	3.566	7.67e-09	2.37e-08
EIF5A2	1.18323	3.68347	8.15e-09	2.51e-08
QPCT	1.33426	5.77187	8.18e-09	2.52e-08
TAF1A	1.1433	3.75678	8.41e-09	2.59e-08
TMEM255B	1.54413	3.48506	8.56e-09	2.64e-08
NPW	2.20304	3.45674	8.65e-09	2.66e-08
CACNG4	2.85419	3.55038	8.76e-09	2.69e-08
PF4	1.90665	4.38977	8.93e-09	2.75e-08
OSM	1.71953	3.8636	9.54e-09	2.92e-08
MMP12	1.58283	6.8128	9.95e-09	3.05e-08
FGF18	1.66209	3.37496	9.97e-09	3.05e-08
ANAPC11	1.02985	6.53908	9.98e-09	3.05e-08
SLC28A3	1.94777	3.53478	1.01e-08	3.09e-08
UBD	1.74876	5.83191	1.06e-08	3.25e-08
HIST1H3B	4.80353	4.88857	1.07e-08	3.28e-08
CHST4	3.14325	3.38973	1.1e-08	3.36e-08
PSMG4	1.07384	3.78456	1.12e-08	3.42e-08
COL8A1	1.52357	4.29003	1.18e-08	3.58e-08
POLR3G	1.3786	3.48164	1.21e-08	3.68e-08
LTB4R	1.3426	3.65035	1.23e-08	3.72e-08
MB21D1	1.12298	3.86257	1.28e-08	3.86e-08
FADS1	1.30729	3.92813	1.39e-08	4.19e-08
SLC2A12	1.64863	3.66753	1.41e-08	4.24e-08
IGFL1	3.63959	3.41966	1.47e-08	4.41e-08
SPATA25	1.29541	3.69075	1.52e-08	4.55e-08
PTPRO	1.5909	5.18892	1.54e-08	4.63e-08
MAP7D2	2.29015	4.03963	1.55e-08	4.65e-08
PLEKHB1	1.21084	5.22613	1.55e-08	4.65e-08
CFB	1.09834	4.2875	1.71e-08	5.1e-08
PAEP	5.46515	4.56142	1.78e-08	5.29e-08
NACA2	2.13871	3.41491	1.88e-08	5.59e-08
CDR2L	1.03378	4.5806	2.12e-08	6.27e-08
FSCN1	1.36602	5.94819	2.2e-08	6.51e-08
BLM	1.12104	3.7298	2.29e-08	6.74e-08
SPRR1B	4.63458	4.01079	2.48e-08	7.29e-08
HIST1H4C	4.88723	4.65023	2.48e-08	7.29e-08
POLQ	1.36778	3.48522	2.62e-08	7.69e-08
SEC14L2	1.38959	3.43531	2.64e-08	7.73e-08
ORM1	4.81136	4.4016	2.83e-08	8.29e-08
NPTX2	2.71575	5.21186	2.85e-08	8.32e-08
RPS6KL1	1.31901	3.51093	2.99e-08	8.72e-08
ADAMTSL2	1.37359	3.79296	3.04e-08	8.87e-08
TTC9	1.40105	3.67031	3.1e-08	9.02e-08
HIST1H2AH	4.2185	4.02518	3.16e-08	9.2e-08
KLK12	2.52649	3.93516	3.21e-08	9.34e-08
C9orf116	1.46032	3.36595	3.55e-08	1.03e-07
S100A3	1.60889	3.64493	3.56e-08	1.03e-07
PILRB	1.44487	3.44163	3.6e-08	1.04e-07
FSTL3	1.12257	4.99265	3.72e-08	1.07e-07
CTTNBP2	1.31257	3.67811	3.75e-08	1.08e-07
DRD2	2.66944	3.44997	3.88e-08	1.12e-07
COL5A3	1.11482	4.01357	3.89e-08	1.12e-07
SLC25A27	1.27677	3.68285	3.91e-08	1.13e-07
FRMD5	1.50674	3.40318	4.21e-08	1.21e-07
SCX	1.3175	3.99097	4.32e-08	1.24e-07
HUNK	1.14359	4.50113	4.4e-08	1.26e-07
SPNS3	1.39609	3.43724	4.49e-08	1.29e-07
CXCL17	3.35827	3.46706	4.5e-08	1.29e-07
SPRR2D	3.79937	3.51312	4.51e-08	1.29e-07
NEIL3	1.23603	3.56432	4.57e-08	1.31e-07
SPRR2A	4.24362	3.77899	4.76e-08	1.36e-07
CITED4	1.29627	4.94909	4.94e-08	1.41e-07
RAC3	1.21196	4.19277	5.23e-08	1.49e-07
SLC9A7	1.39936	3.43082	5.25e-08	1.49e-07
ZNF485	1.0993	3.68038	5.26e-08	1.5e-07
MATN3	2.01164	3.30484	5.52e-08	1.57e-07
SPIN3	1.12245	3.66593	5.78e-08	1.64e-07
TMEM198	1.32401	3.73789	5.97e-08	1.69e-07
QPRT	1.21969	6.51674	6.41e-08	1.81e-07
VCAN	1.25537	4.87751	6.67e-08	1.88e-07
GYG2	1.0207	4.69855	6.97e-08	1.96e-07
SLC27A5	1.44227	3.45844	7.14e-08	2.01e-07
LRRC15	1.50667	3.82385	7.19e-08	2.02e-07
FOXP3	1.2364	3.5286	7.49e-08	2.1e-07
HOXA9	1.06399	5.43197	7.64e-08	2.15e-07
TNFSF11	1.37273	3.45351	7.97e-08	2.24e-07
TWIST1	1.53713	3.48509	8.1e-08	2.27e-07
IGFL2	2.38623	3.296	8.35e-08	2.34e-07
HIST1H2BO	3.72997	4.10604	8.47e-08	2.37e-07
FGF19	2.94825	3.55298	8.51e-08	2.38e-07
STK32C	1.01236	4.21185	8.85e-08	2.47e-07
CLSPN	1.19409	3.58194	8.94e-08	2.5e-07
SBK1	1.65813	3.51804	9.03e-08	2.52e-07
EME2	1.02091	3.75532	9.2e-08	2.56e-07
ROMO1	1.01375	9.03147	9.34e-08	2.6e-07
FADS3	1.00653	3.89252	9.6e-08	2.67e-07
IL1A	1.92676	3.38447	9.85e-08	2.74e-07
AQP5	4.0344	3.94902	1.01e-07	2.81e-07
TRIM54	2.32553	3.44115	1.06e-07	2.93e-07
ADRA2C	1.82941	3.92129	1.07e-07	2.98e-07
PRSS2	4.47899	6.91069	1.08e-07	2.98e-07
ZNF280C	1.24711	3.49373	1.12e-07	3.09e-07
CXCL6	1.70042	3.41641	1.17e-07	3.24e-07
WFS1	1.05817	6.16668	1.19e-07	3.28e-07
NPM2	1.41193	3.3617	1.23e-07	3.38e-07
COL3A1	1.12522	9.59361	1.26e-07	3.47e-07
MTBP	1.5051	3.29079	1.3e-07	3.58e-07
IRX2	2.33393	3.66206	1.31e-07	3.6e-07
TNNC2	1.59765	6.17722	1.33e-07	3.64e-07
PGF	1.24494	3.63765	1.53e-07	4.17e-07
MPP6	1.51382	3.38844	1.55e-07	4.21e-07
SPACA3	2.19609	3.303	1.58e-07	4.29e-07
NCR3LG1	1.12127	4.01976	1.61e-07	4.38e-07
NPC1L1	2.66843	3.34244	1.64e-07	4.44e-07
ZNF473	1.0013	3.75539	1.8e-07	4.88e-07
GRP	1.77501	3.5433	1.88e-07	5.08e-07
STMN3	1.43349	5.96268	1.89e-07	5.09e-07
MYCN	1.65322	3.36078	2.02e-07	5.43e-07
PDZK1IP1	1.03079	8.18099	2.1e-07	5.65e-07
FZD10	2.86401	3.91733	2.18e-07	5.85e-07
PRSS56	4.45955	3.86477	2.23e-07	5.98e-07
HTRA3	1.11545	5.82562	2.4e-07	6.41e-07
NOD2	1.29195	3.43269	2.53e-07	6.76e-07
MST1	1.39418	3.40161	2.57e-07	6.85e-07
MUC6	4.33198	3.86955	2.68e-07	7.13e-07
PASK	1.04824	3.66599	2.69e-07	7.17e-07
HIST1H4B	4.26587	3.95849	2.74e-07	7.29e-07
DTNB	1.10595	3.57483	2.78e-07	7.37e-07
CCDC88B	1.32253	5.05095	2.79e-07	7.41e-07
SAA2	2.19065	3.59652	2.85e-07	7.55e-07
ODAM	2.02686	3.89035	2.91e-07	7.7e-07
KCNJ11	1.2831	3.48215	2.91e-07	7.71e-07
LYPD3	1.77317	3.69553	3.47e-07	9.11e-07
AC004233.2	2.91315	3.86982	3.47e-07	9.11e-07
DBF4B	1.12999	3.55817	3.66e-07	9.59e-07
STOX1	1.12368	3.65707	3.71e-07	9.71e-07
PLA2G16	1.04704	5.55293	3.82e-07	9.98e-07
RASL10B	1.87537	3.28794	3.82e-07	9.98e-07
MAGEA3	4.94386	4.16143	3.82e-07	9.98e-07
ATAD5	1.2241	3.52712	3.83e-07	1e-06
IPO4	1.16898	3.48553	3.98e-07	1.04e-06
ADAMTS14	1.08566	3.63218	3.98e-07	1.04e-06
B3GNTL1	1.30381	3.35894	4.01e-07	1.05e-06
GABRP	2.59229	3.62769	4.36e-07	1.13e-06
ETV5	1.10253	4.02649	4.45e-07	1.16e-06
KIFC3	1.00431	3.71383	4.65e-07	1.21e-06
AKR1E2	1.28285	3.3896	4.89e-07	1.27e-06
HIST1H2AJ	3.81081	3.98139	5e-07	1.29e-06
PTPRU	1.55808	3.95618	5.03e-07	1.3e-06
MUC5AC	3.16467	3.81794	5.11e-07	1.32e-06
PRR22	1.08085	3.59137	5.28e-07	1.36e-06
CLDN18	4.93423	4.49937	5.29e-07	1.36e-06
DMKN	1.48419	3.80631	6.03e-07	1.54e-06
HIST1H2BI	4.41663	4.03188	6.36e-07	1.62e-06
HIST1H2AL	3.59913	3.70104	6.64e-07	1.69e-06
TRIM59	1.15889	3.4783	6.78e-07	1.73e-06
HIST2H2AC	2.17005	4.56007	7.82e-07	1.98e-06
LY6D	3.14971	3.35956	7.93e-07	2.01e-06
OLFML2B	1.01387	4.94803	8.02e-07	2.03e-06
AQP9	1.60971	3.47056	8.41e-07	2.13e-06
HIST1H2AB	3.64039	3.59796	8.78e-07	2.22e-06
PADI3	2.91703	3.29741	9.76e-07	2.45e-06
HIST1H2BL	2.8143	3.75922	9.95e-07	2.5e-06
REN	2.25884	3.6594	1.01e-06	2.52e-06
HIST1H2BF	2.97361	4.09349	1.07e-06	2.69e-06
FAM19A5	1.13208	3.48235	1.22e-06	3.03e-06
DUS4L	1.01376	3.61721	1.23e-06	3.07e-06
WDR27	1.0634	3.52339	1.27e-06	3.17e-06
ANGPT2	1.21368	3.39134	1.29e-06	3.21e-06
TNFRSF10C	1.3031	3.322	1.33e-06	3.3e-06
OXGR1	1.33776	3.84763	1.36e-06	3.37e-06
CCDC74A	1.11848	3.47975	1.4e-06	3.47e-06
PRR9	3.31583	3.30983	1.4e-06	3.47e-06
DKK1	2.78464	3.43668	1.51e-06	3.72e-06
HIST1H2AD	2.55968	4.53494	1.53e-06	3.78e-06
CAPN12	1.38239	3.30536	1.54e-06	3.8e-06
MAGEA6	4.50172	3.89232	1.71e-06	4.21e-06
C6orf141	1.04521	3.69286	1.84e-06	4.5e-06
HIST1H2BE	2.97994	3.65537	1.87e-06	4.58e-06
SYTL1	1.05257	4.21188	1.91e-06	4.68e-06
PCNX2	1.18104	3.39786	2.09e-06	5.1e-06
HSPA6	1.58448	3.87499	2.19e-06	5.31e-06
TFF2	2.58673	5.46251	2.22e-06	5.4e-06
KRT40	2.81866	3.88356	2.3e-06	5.57e-06
LCN15	3.6377	6.28879	2.56e-06	6.17e-06
HIST1H2AM	2.68065	3.91493	2.62e-06	6.3e-06
FZD3	1.22584	3.3957	2.97e-06	7.1e-06
METTL27	1.14632	4.72287	3.11e-06	7.44e-06
HIST1H2BH	1.80537	4.69277	3.23e-06	7.7e-06
MMP9	1.24126	6.26808	3.28e-06	7.83e-06
LRP5L	1.0167	3.53261	3.32e-06	7.91e-06
SBSPON	1.69785	4.09788	3.35e-06	7.97e-06
ABCC2	1.77251	3.42491	3.43e-06	8.17e-06
ACTL8	2.38604	3.66856	3.58e-06	8.5e-06
GOLGA8B	1.25524	3.35034	3.58e-06	8.5e-06
WIF1	2.93397	3.75747	3.65e-06	8.66e-06
RBP1	1.52529	4.75668	3.73e-06	8.84e-06
ERV3-1	1.08947	3.82913	3.93e-06	9.29e-06
HMGA2	1.4121	3.41469	4.14e-06	9.76e-06
FIBCD1	1.81905	4.29752	4.33e-06	1.02e-05
BATF	1.07879	4.59494	4.33e-06	1.02e-05
HIST1H1D	3.38451	4.12246	4.56e-06	1.07e-05
LYPD6B	1.2321	3.38232	5.11e-06	1.2e-05
ALPK3	1.58272	3.7591	6.1e-06	1.42e-05
CRABP2	1.55392	5.11717	6.32e-06	1.47e-05
RNF32	1.16239	3.36259	6.32e-06	1.47e-05
HIST1H3I	3.47646	3.52857	6.44e-06	1.5e-05
HIST1H3D	1.8219	4.35125	6.57e-06	1.52e-05
CSAG1	3.56258	3.44311	6.61e-06	1.53e-05
LRRC10B	1.26474	3.48577	9.3e-06	2.12e-05
SPRR3	3.69851	3.50323	9.72e-06	2.21e-05
HIST1H3F	3.357	4.23238	1e-05	2.28e-05
PRRX1	1.15601	3.77521	1.02e-05	2.32e-05
SAA1	1.91504	6.19049	1.02e-05	2.32e-05
KIF24	1.00941	3.50004	1.06e-05	2.39e-05
APOLD1	1.26239	4.96555	1.06e-05	2.39e-05
CAPS	1.04031	4.37738	1.06e-05	2.41e-05
CCL26	1.61262	3.36702	1.11e-05	2.5e-05
MAGEA12	3.82292	3.52458	1.17e-05	2.65e-05
SUSD3	1.03713	4.86507	1.33e-05	2.99e-05
BRIP1	1.01948	3.46739	1.58e-05	3.52e-05
GAL	1.40941	5.2445	1.6e-05	3.56e-05
RBP4	1.37642	5.47748	1.79e-05	3.96e-05
REG3A	3.06505	8.64297	1.83e-05	4.06e-05
ZFP69B	1.1331	3.3279	1.9e-05	4.19e-05
HIST1H2BJ	1.64425	4.16038	1.96e-05	4.32e-05
HIST2H2AB	3.24839	3.4319	1.99e-05	4.38e-05
KIAA0895	1.15495	3.29253	2.12e-05	4.65e-05
PCSK4	1.11318	3.29161	2.14e-05	4.68e-05
CALB1	3.25809	3.48841	2.15e-05	4.71e-05
F5	1.77689	3.34453	2.16e-05	4.73e-05
ARMC2	1.24583	3.2888	2.34e-05	5.1e-05
CSF3	1.54164	3.41856	2.43e-05	5.29e-05
COCH	1.31271	3.37309	2.47e-05	5.36e-05
UBE3D	1.11471	3.30539	2.5e-05	5.43e-05
GOLGA8A	1.10976	3.69667	2.91e-05	6.28e-05
TDO2	1.50057	3.3543	3.01e-05	6.49e-05
NHS	1.00746	3.43292	3.06e-05	6.58e-05
JSRP1	1.16451	3.81353	3.16e-05	6.79e-05
MT4	3.77709	3.54686	3.26e-05	6.99e-05
FOXC1	1.18729	3.56128	3.31e-05	7.08e-05
HIST1H3C	2.97768	4.17688	3.41e-05	7.29e-05
ITGB8	1.03123	3.56858	3.55e-05	7.56e-05
MYO7A	1.00491	3.39063	3.84e-05	8.16e-05
KRT5	3.51407	3.91573	4.42e-05	9.3e-05
HIST1H4L	4.02118	3.69504	4.42e-05	9.3e-05
TCTE3	1.05385	3.31105	4.69e-05	9.84e-05
SPRR2E	3.59252	3.39396	4.7e-05	9.87e-05
PTPN13	1.04709	3.72441	4.72e-05	9.91e-05
POSTN	1.05275	6.6483	4.81e-05	0.000100853
PCSK1	2.08897	4.37994	5e-05	0.00010449
KLHL29	1.00838	3.38531	5.01e-05	0.000104702
CCDC170	1.00574	3.50254	5.42e-05	0.000112816
WFDC3	1.15558	3.28768	5.54e-05	0.000115139
RIBC2	1.05436	3.30651	5.93e-05	0.00012287
SLC30A2	1.51615	3.40143	6.54e-05	0.000134875
REG4	2.05732	8.73461	7.51e-05	0.000153711
TNFSF4	1.08478	3.37652	8.47e-05	0.000172154
DUOXA2	1.53375	5.5885	8.62e-05	0.000174988
PNMA5	3.47121	3.41012	9.39e-05	0.000189969
HPN	1.90637	3.45098	9.4e-05	0.000190161
TNFAIP6	1.01211	3.84736	9.71e-05	0.000196073
SMOC1	1.50921	3.83993	0.000133313	0.000264648
FBXL16	1.07924	3.69353	0.000134012	0.000265904
UPK3A	1.4109	3.73185	0.000134463	0.000266756
HIST1H2BM	3.03661	3.50623	0.000143054	0.000282832
DIO3	1.43328	4.27471	0.00014364	0.000283943
FOXJ1	1.48943	4.10104	0.000159112	0.000312953
ABCB6	1.01315	3.3001	0.000160109	0.000314863
TRNP1	1.16973	4.39835	0.000169982	0.000333309
ANXA10	2.78942	3.31237	0.00017957	0.000350979
PIPOX	1.33207	3.73902	0.000182943	0.000357456
RGL3	1.14347	3.52071	0.000190342	0.000371378
TFF1	1.3801	9.45669	0.000193764	0.000377571
TSPOAP1	1.17595	3.69977	0.000217437	0.000421339
FREM1	1.27198	3.719	0.000219891	0.000425552
ZNF460	1.55598	3.28798	0.000285167	0.000544861
HIST1H3A	2.28653	3.37389	0.000320638	0.000610009
CD70	1.1303	3.31429	0.000423994	0.0007944
LYZ	1.15187	9.83414	0.000424229	0.00079472
OR51E1	1.12821	3.31665	0.00043991	0.000822449
VSTM2L	1.48171	4.00402	0.000472511	0.000879615
HIST1H2BG	1.39649	4.76647	0.000513983	0.000952449
HIST1H2BB	3.36882	3.39014	0.000528122	0.000976866
APOA2	2.42152	3.53153	0.000614497	0.00112585
TNFRSF19	1.23696	3.44654	0.000739287	0.00133957
SLC1A7	1.15958	3.53059	0.000861399	0.00154838
CALCB	2.68663	3.32344	0.00120507	0.00212903
HIST1H2AE	1.05347	5.02282	0.00334037	0.0055442
SLC39A2	1.31058	4.20083	0.00358383	0.00591682
KRT14	2.65769	3.6099	0.00382892	0.00629669
PRSS21	1.69493	3.85376	0.00553865	0.00890854
OLFM4	1.14557	11.1562	0.00581254	0.00933303
SLC14A1	1.34283	3.49563	0.00779258	0.0122934
REG1A	1.5315	9.62206	0.00970131	0.0150913
HIST1H3G	1.11998	3.28708	0.0106976	0.0165188
ABHD12B	1.07297	3.4666	0.0125648	0.019195
GDF10	1.33077	3.30572	0.0139537	0.0211758
TM4SF4	1.27797	4.02693	0.020772	0.0306443
REG1B	1.51697	6.98207	0.0315731	0.0451771
HIST1H2AI	1.07448	4.20939	0.0326829	0.0466181
